# Supplementary material for: Combined Abiotic Stresses Repress Defense and Cell Wall Metabolic Genes and Render Plants More Susceptible to Pathogen Infection
Source: Plants (Basel). 2021 Sep 18;10(9):1946. doi: 10.3390/plants10091946 (PMC8473397; doi:10.3390/plants10091946)
Supplement: Supplementary file 1 [file plants-10-01946-s001.zip]

Archive with 4 entries (3 files):
- plants-1372553-supplementary/
- plants-1372553-supplementary/Supplementary Table S1- All biotic stress genes.xlsx
- plants-1372553-supplementary/Supplementary Table S2- All Cell wall genes.xlsx
- plants-1372553-supplementary/Supplementary Table S3- qRT-PCR primer sequences.pdf
