# Supplementary material for: Combined Abiotic Stresses Repress Defense and Cell Wall Metabolic Genes and Render Plants More Susceptible to Pathogen Infection
Source: Plants (Basel). 2021 Sep 18;10(9):1946. doi: 10.3390/plants10091946 (PMC8473397; doi:10.3390/plants10091946)
Supplement: Supplementary file 1 [file plants-10-01946-s001.zip › plants-1372553-supplementary/Supplementary Table S1- All biotic stress genes.xlsx]

## Sheet: 190510_SupplementalDataset
		Expression levels (log2-FC) of all biotic stress related genes (Mapman Annotation) under abiotic stress treatments (obtained from RNA-seq analysis; Sewelam et al., 2020)
		Color code for the log2-FC expression level: -3 (blue) to 3 (red). Color code for q values: red, q ≤ 0.001; yellow, q ≤ 0.01; green, q ≤ 0.05.
		M= Mannitol (osmotic stress), H= Heat
Gene Ids	Araport 11 annotation		Mapman Annotation	GO term annotation (C = cellular component, F = molecular function, P = biological process)	PlnTFDB (3.0)	q values from sleuth; color code: red: q ≤ 0.001, yellow: q ≤ 0.01, green: q ≤ 0.05			log2-FC from sleuth; color code: -3 (blue) to 3 (red)
AGI	name	ComputationalDescription	MAPMAN.BIN	GOterms_C	TF_Family	qvalue.M	qvalue.H	qvalue_MH	M	H	MH	Fold Change MH
AT3G22231	PCC1	PATHOGEN AND CIRCADIAN CONTROLLED 1 (PCC1); FUNCTIONS IN: molecular_function unknown; INVOLVED IN: response to fungus, response to bacterium; LOCATED IN: plasma membrane; EXPRESSED IN: 20 plant structures; EXPRESSED DURING: 13 growth stages; BEST Arabidopsis thaliana protein match is: unknown protein (TAIR:AT3G22235.2); Has 49 Blast hits to 49 proteins in 2 species: Archae - 0; Bacteria - 0; Meta…	stress.biotic	membrane|plasma membrane|nucleus|integral component of membrane		0.00592005	5.13e-05	0.000234097	-2.36699	-3.90036	-4.79004	0.0361455	27.6659
AT1G33960	AIG1	AVRRPT2-INDUCED GENE 1 (AIG1); FUNCTIONS IN: GTP binding; INVOLVED IN: response to bacterium; EXPRESSED IN: 11 plant structures; EXPRESSED DURING: 8 growth stages; CONTAINS InterPro DOMAIN/s: AIG1 (InterPro:IPR006703); BEST Arabidopsis thaliana protein match is: Avirulence induced gene (AIG1) family protein (TAIR:AT1G33950.1); Has 4495 Blast hits to 3349 proteins in 353 species: Archae - 20; Bact…	stress.biotic.signalling	chloroplast		0.0414093	0.00407243	0.00361872	-1.99483	-2.56233	-3.06653	0.119366	8.37757
AT1G65390	PP2-A5	phloem protein 2 A5 (PP2-A5); FUNCTIONS IN: carbohydrate binding; INVOLVED IN: signal transduction, defense response, innate immune response; LOCATED IN: intrinsic to membrane, chloroplast; EXPRESSED IN: 21 plant structures; EXPRESSED DURING: 12 growth stages; CONTAINS InterPro DOMAIN/s: Toll-Interleukin receptor (InterPro:IPR000157); BEST Arabidopsis thaliana protein match is: phloem protein 2-A…	stress.biotic.receptors	chloroplast		0.0832816	0.0113003	0.0024569	-1.02774	-2.38877	-3.02219	0.123092	8.12403
AT3G04220	AT3G04220	Disease resistance protein (TIR-NBS-LRR class) family; FUNCTIONS IN: transmembrane receptor activity, nucleoside-triphosphatase activity, nucleotide binding, ATP binding; INVOLVED IN: signal transduction, defense response, apoptosis, innate immune response; LOCATED IN: intrinsic to membrane; EXPRESSED IN: 21 plant structures; EXPRESSED DURING: 13 growth stages; CONTAINS InterPro DOMAIN/s: ATPase,…	stress.biotic.PR-proteins	integral component of membrane		0.660702	0.0216864	0.0127327	-0.218393	-0.9094	-2.68558	0.155439	6.43339
AT1G33950	AT1G33950	Avirulence induced gene (AIG1) family protein; FUNCTIONS IN: GTP binding; INVOLVED IN: response to bacterium; CONTAINS InterPro DOMAIN/s: AIG1 (InterPro:IPR006703); BEST Arabidopsis thaliana protein match is: P-loop containing nucleoside triphosphate hydrolases superfamily protein (TAIR:AT1G33960.1); Has 1793 Blast hits to 1635 proteins in 258 species: Archae - 6; Bacteria - 331; Metazoa - 871; F…	stress.biotic			0.0389265	0.00881323	0.00510165	-2.59063	-2.33804	-2.62881	0.161678	6.18514
AT1G13609	AT1G13609	Defensin-like (DEFL) family protein; LOCATED IN: endomembrane system; BEST Arabidopsis thaliana protein match is: Defensin-like (DEFL) family protein (TAIR:AT1G13607.1); Has 35333 Blast hits to 34131 proteins in 2444 species: Archae - 798; Bacteria - 22429; Metazoa - 974; Fungi - 991; Plants - 531; Viruses - 0; Other Eukaryotes - 9610 (source: NCBI BLink).	stress.biotic.PR-proteins.plant defensins	extracellular region|mitochondrion		0.0388576	0.0500765	0.00328328	-3.47575	-1.42833	-2.60113	0.164809	6.06763
AT1G59780	AT1G59780	NB-ARC domain-containing disease resistance protein; FUNCTIONS IN: ATP binding; INVOLVED IN: defense response, apoptosis; LOCATED IN: cellular_component unknown; EXPRESSED IN: hypocotyl, root, flower, synergid; EXPRESSED DURING: 4 anthesis; CONTAINS InterPro DOMAIN/s: NB-ARC (InterPro:IPR002182), Disease resistance protein (InterPro:IPR000767); BEST Arabidopsis thaliana protein match is: Disease …	stress.biotic.PR-proteins	cellular_component		0.109842	0.010219	0.0045929	-1.08732	-2.3928	-2.43725	0.184635	5.41609
AT5G46871	AT5G46871	Putative membrane lipoprotein; LOCATED IN: endomembrane system; BEST Arabidopsis thaliana protein match is: Putative membrane lipoprotein (TAIR:AT5G46874.1); Has 6 Blast hits to 6 proteins in 2 species: Archae - 0; Bacteria - 0; Metazoa - 0; Fungi - 0; Plants - 6; Viruses - 0; Other Eukaryotes - 0 (source: NCBI BLink).	stress.biotic.PR-proteins.plant defensins	extracellular region		1	0.0110261	0.00705611	-0.0655084	-2.39247	-2.39468	0.190165	5.25859
AT3G48080	AT3G48080	alpha/beta-Hydrolases superfamily protein; FUNCTIONS IN: lipase activity, triglyceride lipase activity, signal transducer activity; INVOLVED IN: lipid metabolic process; LOCATED IN: cellular_component unknown; EXPRESSED IN: 19 plant structures; EXPRESSED DURING: 12 growth stages; CONTAINS InterPro DOMAIN/s: Lipase, class 3 (InterPro:IPR002921); BEST Arabidopsis thaliana protein match is: alpha/be…	stress.biotic	cytoplasm|nucleus		0.0230829	0.000251462	0.000147512	-0.740375	-1.52103	-2.09982	0.233288	4.28656
AT2G14580	PRB1	basic pathogenesis-related protein 1 (PRB1); FUNCTIONS IN: molecular_function unknown; INVOLVED IN: response to ethylene stimulus, response to jasmonic acid stimulus, response to salicylic acid stimulus; LOCATED IN: endomembrane system, extracellular region; EXPRESSED IN: shoot, shoot apex, root, flower, leaf; CONTAINS InterPro DOMAIN/s: Allergen V5/Tpx-1 related, conserved site (InterPro:IPR0182…	stress.biotic.PR-proteins	extracellular region		0.0638435	0.0192671	0.000725387	-0.841195	-0.946534	-2.09976	0.233297	4.28637
AT1G66100	AT1G66100	Plant thionin; FUNCTIONS IN: toxin receptor binding; INVOLVED IN: defense response; LOCATED IN: endomembrane system; EXPRESSED IN: 10 plant structures; EXPRESSED DURING: 7 growth stages; CONTAINS InterPro DOMAIN/s: Thionin (InterPro:IPR001010); BEST Arabidopsis thaliana protein match is: thionin 2.2 (TAIR:AT5G36910.1); Has 206 Blast hits to 206 proteins in 26 species: Archae - 0; Bacteria - 0; Me…	stress.biotic	extracellular region		0.0104478	0.00188806	0.000104276	-1.61402	-0.949787	-2.09293	0.234404	4.26614
AT2G14610	PR1	pathogenesis-related gene 1 (PR1); FUNCTIONS IN: molecular_function unknown; INVOLVED IN: response to vitamin B1, response to jasmonic acid stimulus, systemic acquired resistance, defense response; LOCATED IN: extracellular region, cell wall; EXPRESSED IN: 17 plant structures; EXPRESSED DURING: 9 growth stages; CONTAINS InterPro DOMAIN/s: Allergen V5/Tpx-1 related, conserved site (InterPro:IPR018…	stress.biotic	extracellular region|cell wall|apoplast		0.0548603	0.0281946	0.00770371	-1.72913	-1.62394	-2.03619	0.243806	4.10162
AT5G25910	RLP52	receptor like protein 52 (RLP52); FUNCTIONS IN: kinase activity; INVOLVED IN: signal transduction, defense response to fungus, response to chitin, defense response; LOCATED IN: endomembrane system; EXPRESSED IN: stem, stamen; EXPRESSED DURING: 4 anthesis; CONTAINS InterPro DOMAIN/s: Leucine-rich repeat-containing N-terminal domain, type 2 (InterPro:IPR013210), Leucine-rich repeat (InterPro:IPR001…	stress.biotic.PR-proteins	plasma membrane|integral component of membrane		0.0272852	0.00226569	0.00307942	0.987377	-1.64326	-1.93822	0.260938	3.83233
AT5G44430	PDF1.2c	plant defensin 1.2C (PDF1.2c); FUNCTIONS IN: molecular_function unknown; INVOLVED IN: defense response; LOCATED IN: endomembrane system, cell wall; CONTAINS InterPro DOMAIN/s: Gamma thionin (InterPro:IPR008176), Knottin (InterPro:IPR003614); BEST Arabidopsis thaliana protein match is: plant defensin 1.3 (TAIR:AT2G26010.1); Has 191 Blast hits to 191 proteins in 44 species: Archae - 0; Bacteria - 0…	stress.biotic.PR-proteins.plant defensins	extracellular region|cell wall		0.166091	0.0542116	0.0439512	-2.53906	-2.03777	-1.93094	0.262258	3.81304
AT5G44420	PDF1.2	plant defensin 1.2 (PDF1.2); FUNCTIONS IN: molecular_function unknown; INVOLVED IN: response to ethylene stimulus, response to jasmonic acid stimulus, jasmonic acid and ethylene-dependent systemic resistance, defense response, response to insect; LOCATED IN: endomembrane system, cell wall; EXPRESSED IN: 13 plant structures; EXPRESSED DURING: 8 growth stages; CONTAINS InterPro DOMAIN/s: Gamma thio…	stress.biotic.PR-proteins.plant defensins	extracellular region|cell wall		0.135859	0.0465358	0.0394916	-2.585	-2.17725	-1.88467	0.270805	3.69269
AT3G04210	TN-13	Disease resistance protein (TIR-NBS class); FUNCTIONS IN: transmembrane receptor activity, ATP binding; INVOLVED IN: signal transduction, apoptosis, defense response, innate immune response; LOCATED IN: intrinsic to membrane, endomembrane system; EXPRESSED IN: 18 plant structures; EXPRESSED DURING: 11 growth stages; CONTAINS InterPro DOMAIN/s: NB-ARC (InterPro:IPR002182), Disease resistance prote…	stress.biotic.PR-proteins	endoplasmic reticulum|cytoplasm|integral component of membrane		0.00520923	1.6e-05	4.85e-05	-0.520699	-1.50111	-1.77387	0.292422	3.41971
AT5G24200	AT5G24200	alpha/beta-Hydrolases superfamily protein; FUNCTIONS IN: triglyceride lipase activity; INVOLVED IN: lipid metabolic process; LOCATED IN: cellular_component unknown; CONTAINS InterPro DOMAIN/s: Lipase, class 3 (InterPro:IPR002921); BEST Arabidopsis thaliana protein match is: alpha/beta-Hydrolases superfamily protein (TAIR:AT5G24210.1); Has 219 Blast hits to 218 proteins in 17 species: Archae - 0; …	stress.biotic.PR-proteins	nucleus		0.0460336	0.00707485	0.00634582	-1.41327	-2.34577	-1.74983	0.297337	3.36319
AT2G26010	PDF1.3	plant defensin 1.3 (PDF1.3); FUNCTIONS IN: molecular_function unknown; INVOLVED IN: defense response; LOCATED IN: endomembrane system, cell wall; CONTAINS InterPro DOMAIN/s: Gamma thionin (InterPro:IPR008176), Knottin (InterPro:IPR003614); BEST Arabidopsis thaliana protein match is: plant defensin 1.2C (TAIR:AT5G44430.1); Has 195 Blast hits to 195 proteins in 48 species: Archae - 0; Bacteria - 0;…	stress.biotic.PR-proteins.plant defensins	extracellular region|cell wall		0.0467958	0.148855	0.0455233	-3.05802	-1.73964	-1.69529	0.308793	3.23842
AT3G48720	DCF	HXXXD-type acyl-transferase family protein; FUNCTIONS IN: transferase activity, transferring acyl groups other than amino-acyl groups, transferase activity; INVOLVED IN: biological_process unknown; LOCATED IN: cellular_component unknown; EXPRESSED IN: 17 plant structures; EXPRESSED DURING: 10 growth stages; CONTAINS InterPro DOMAIN/s: Transferase (InterPro:IPR003480); BEST Arabidopsis thaliana pr…	stress.biotic	cytoplasm|cytosol		0.0364199	2.83e-05	7.54e-05	-0.507484	-1.55666	-1.67406	0.31337	3.19112
AT4G09420	AT4G09420	Disease resistance protein (TIR-NBS class); FUNCTIONS IN: transmembrane receptor activity, ATP binding; INVOLVED IN: signal transduction, apoptosis, defense response, innate immune response; LOCATED IN: intrinsic to membrane; EXPRESSED IN: shoot apex, cotyledon, leaf whorl, leaf; EXPRESSED DURING: LP.06 six leaves visible, LP.04 four leaves visible, LP.10 ten leaves visible, 4 leaf senescence sta…	stress.biotic.PR-proteins			1	0.000328469	0.000360296	-0.0237091	-1.6253	-1.60946	0.327721	3.05137
AT3G13403	AT3G13403	Defensin-like (DEFL) family protein; LOCATED IN: endomembrane system; Has 35333 Blast hits to 34131 proteins in 2444 species: Archae - 798; Bacteria - 22429; Metazoa - 974; Fungi - 991; Plants - 531; Viruses - 0; Other Eukaryotes - 9610 (source: NCBI BLink).	stress.biotic.PR-proteins.plant defensins	extracellular region		0.48526	0.00439266	0.00333443	-0.579532	-1.84909	-1.53551	0.344957	2.89891
AT5G38350	AT5G38350	Disease resistance protein (NBS-LRR class) family; FUNCTIONS IN: ATP binding; INVOLVED IN: apoptosis, defense response; LOCATED IN: cellular_component unknown; EXPRESSED IN: 21 plant structures; EXPRESSED DURING: 10 growth stages; CONTAINS InterPro DOMAIN/s: NB-ARC (InterPro:IPR002182), Leucine-rich repeat (InterPro:IPR001611), Disease resistance protein (InterPro:IPR000767); BEST Arabidopsis tha…	stress.biotic.PR-proteins	nucleus		0.271323	0.070476	0.024879	-0.683502	-0.829497	-1.50229	0.352992	2.83293
AT1G57630	AT1G57630	Toll-Interleukin-Resistance (TIR) domain family protein; FUNCTIONS IN: transmembrane receptor activity; INVOLVED IN: signal transduction, defense response, innate immune response; LOCATED IN: intrinsic to membrane; EXPRESSED IN: 7 plant structures; EXPRESSED DURING: 9 growth stages; CONTAINS InterPro DOMAIN/s: Toll-Interleukin receptor (InterPro:IPR000157); BEST Arabidopsis thaliana protein match…	stress.biotic.PR-proteins	chloroplast		0.426084	0.0558589	0.00469604	0.400025	-0.901785	-1.46547	0.362118	2.76153
AT5G65970	MLO10	MILDEW RESISTANCE LOCUS O 10 (MLO10); FUNCTIONS IN: calmodulin binding; INVOLVED IN: cell death, defense response; LOCATED IN: integral to membrane, plasma membrane; EXPRESSED IN: 13 plant structures; EXPRESSED DURING: seedling growth, petal differentiation and expansion stage; CONTAINS InterPro DOMAIN/s: Mlo-related protein (InterPro:IPR004326); BEST Arabidopsis thaliana protein match is: Seven …	stress.biotic.signalling.MLO-like	integral component of membrane|plasma membrane|mitochondrion		0.0202085	0.000473652	0.000157808	-0.414598	-0.988296	-1.39305	0.380759	2.62633
AT1G72930	TIR	toll/interleukin-1 receptor-like (TIR); FUNCTIONS IN: transmembrane receptor activity; INVOLVED IN: signal transduction, defense response, innate immune response; LOCATED IN: intrinsic to membrane; CONTAINS InterPro DOMAIN/s: Toll-Interleukin receptor (InterPro:IPR000157); BEST Arabidopsis thaliana protein match is: Toll-Interleukin-Resistance (TIR) domain-containing protein (TAIR:AT1G72910.1); H…	stress.biotic.receptors	cytoplasm|plasmodesma		0.305626	0.000105691	0.0001981	-0.12886	-1.26812	-1.3821	0.38366	2.60647
AT1G65870	AT1G65870	Disease resistance-responsive (dirigent-like protein) family protein; FUNCTIONS IN: molecular_function unknown; INVOLVED IN: lignan biosynthetic process, defense response; LOCATED IN: cell wall; EXPRESSED IN: 13 plant structures; EXPRESSED DURING: 9 growth stages; CONTAINS InterPro DOMAIN/s: Plant disease resistance response protein (InterPro:IPR004265); BEST Arabidopsis thaliana protein match is…	stress.biotic.PR-proteins	extracellular region|cell wall		0.0232057	0.00210657	0.00171521	-0.628659	-1.41104	-1.28749	0.409663	2.44103
AT1G72870	AT1G72870	Disease resistance protein (TIR-NBS class); FUNCTIONS IN: transmembrane receptor activity, ATP binding; INVOLVED IN: signal transduction, defense response, apoptosis, innate immune response; LOCATED IN: intrinsic to membrane; EXPRESSED IN: stem, sperm cell, root; CONTAINS InterPro DOMAIN/s: NB-ARC (InterPro:IPR002182), Disease resistance protein (InterPro:IPR000767), Toll-Interleukin receptor (In…	stress.biotic.PR-proteins			0.527326	0.0179388	0.0336861	-0.235565	-1.39912	-1.24288	0.422527	2.36671
AT2G20142	AT2G20142	Toll-Interleukin-Resistance (TIR) domain family protein; FUNCTIONS IN: transmembrane receptor activity; INVOLVED IN: signal transduction, innate immune response; LOCATED IN: intrinsic to membrane; EXPRESSED IN: 13 plant structures; EXPRESSED DURING: 9 growth stages; CONTAINS InterPro DOMAIN/s: Toll-Interleukin receptor (InterPro:IPR000157); BEST Arabidopsis thaliana protein match is: Disease resi…	stress.biotic.receptors	cytoplasm		0.278461	0.0178658	0.00190107	0.337604	-0.964728	-1.20855	0.432703	2.31106
AT3G05730	AT3G05730	LOCATED IN: endomembrane system; EXPRESSED IN: 15 plant structures; EXPRESSED DURING: 9 growth stages; CONTAINS InterPro DOMAIN/s: S locus-related glycoprotein 1 binding pollen coat (InterPro:IPR010851); BEST Arabidopsis thaliana protein match is: S locus-related glycoprotein 1 (SLR1) binding pollen coat protein family (TAIR:AT3G05727.1); Has 32 Blast hits to 32 proteins in 3 species: Archae - 0;…	stress.biotic.PR-proteins.plant defensins	extracellular region		0.0144841	0.00865295	0.000138385	-0.690034	-0.693348	-1.19459	0.43691	2.2888
AT5G45490	AT5G45490	P-loop containing nucleoside triphosphate hydrolases superfamily protein; FUNCTIONS IN: ATP binding; INVOLVED IN: apoptosis; LOCATED IN: cellular_component unknown; CONTAINS InterPro DOMAIN/s: NB-ARC (InterPro:IPR002182); BEST Arabidopsis thaliana protein match is: P-loop containing nucleoside triphosphate hydrolases superfamily protein (TAIR:AT5G45440.1); Has 3977 Blast hits to 3964 proteins in …	stress.biotic.PR-proteins	cellular_component		0.00863636	3.1e-05	2.9e-05	-0.500179	-0.996204	-1.19222	0.437629	2.28504
AT2G39430	AT2G39430	Disease resistance-responsive (dirigent-like protein) family protein; FUNCTIONS IN: molecular_function unknown; INVOLVED IN: lignan biosynthetic process; LOCATED IN: endomembrane system; EXPRESSED IN: leaf apex, hypocotyl, root, petiole, leaf; EXPRESSED DURING: LP.04 four leaves visible, LP.08 eight leaves visible; CONTAINS InterPro DOMAIN/s: Plant disease resistance response protein (InterPro:IP…	stress.biotic.PR-proteins	apoplast|extracellular region		0.480033	0.113575	0.0190481	-0.00548157	-0.326958	-1.19135	0.437893	2.28366
AT2G26020	PDF1.2b	plant defensin 1.2b (PDF1.2b); FUNCTIONS IN: molecular_function unknown; INVOLVED IN: defense response; LOCATED IN: endomembrane system, cell wall; EXPRESSED IN: 8 plant structures; EXPRESSED DURING: 8 growth stages; CONTAINS InterPro DOMAIN/s: Gamma thionin (InterPro:IPR008176), Knottin (InterPro:IPR003614); BEST Arabidopsis thaliana protein match is: plant defensin 1.2C (TAIR:AT5G44430.1); Has …	stress.biotic.PR-proteins.plant defensins	extracellular region|cell wall		0.43994	0.0360992	0.0738276	-1.16374	-1.9127	-1.18396	0.440143	2.27199
AT5G47130	AT5G47130	Bax inhibitor-1 family protein; INVOLVED IN: negative regulation of apoptosis, anti-apoptosis; LOCATED IN: integral to membrane; EXPRESSED IN: 6 plant structures; EXPRESSED DURING: 4 anthesis; CONTAINS InterPro DOMAIN/s: Inhibitor of apoptosis-promoting Bax1 related (InterPro:IPR006214), Bax inhibitor 1, conserved site (InterPro:IPR006213); BEST Arabidopsis thaliana protein match is: BAX inhibito…	stress.biotic			0.533853	0.0155267	0.0285165	-0.0783468	-1.47788	-1.17009	0.444394	2.25026
AT4G11170	AT4G11170	Disease resistance protein (TIR-NBS-LRR class) family; FUNCTIONS IN: transmembrane receptor activity, nucleoside-triphosphatase activity, nucleotide binding, ATP binding; INVOLVED IN: defense response, response to ozone; LOCATED IN: mitochondrion; EXPRESSED IN: stem, root, stamen; EXPRESSED DURING: 4 anthesis; CONTAINS InterPro DOMAIN/s: ATPase, AAA type, core (InterPro:IPR003593), NB-ARC (InterP…	stress.biotic.PR-proteins	cytoplasm|mitochondrion		0.0633944	0.0991074	0.0130503	-1.40495	-0.513761	-1.16824	0.444963	2.24738
AT4G13235	EDA21	embryo sac development arrest 21 (EDA21); FUNCTIONS IN: molecular_function unknown; INVOLVED IN: embryo sac development; LOCATED IN: endomembrane system; Has 5 Blast hits to 5 proteins in 1 species: Archae - 0; Bacteria - 0; Metazoa - 0; Fungi - 0; Plants - 5; Viruses - 0; Other Eukaryotes - 0 (source: NCBI BLink).	stress.biotic.PR-proteins.plant defensins	extracellular region		0.537496	0.00763825	0.00926869	-0.00352821	-0.873208	-1.16569	0.445752	2.2434
AT1G22900	AT1G22900	Disease resistance-responsive (dirigent-like protein) family protein; FUNCTIONS IN: molecular_function unknown; INVOLVED IN: defense response; LOCATED IN: endomembrane system; EXPRESSED IN: stamen; EXPRESSED DURING: 4 anthesis; CONTAINS InterPro DOMAIN/s: Plant disease resistance response protein (InterPro:IPR004265); BEST Arabidopsis thaliana protein match is: Disease resistance-responsive (diri…	stress.biotic	extracellular region|apoplast		1	0.00144786	0.00367384	0.000324494	-1.08337	-1.13061	0.456724	2.18951
AT1G31580	ECS1	ECS1; Has 14 Blast hits to 14 proteins in 2 species: Archae - 0; Bacteria - 0; Metazoa - 0; Fungi - 0; Plants - 14; Viruses - 0; Other Eukaryotes - 0 (source: NCBI BLink).	stress.biotic	cell wall|mitochondrion		0.187075	0.00395538	0.000614353	-0.272524	-0.717897	-1.0942	0.468397	2.13494
AT5G36970	NHL25	NDR1/HIN1-like 25 (NHL25); FUNCTIONS IN: molecular_function unknown; INVOLVED IN: defense response, incompatible interaction, salicylic acid mediated signaling pathway; LOCATED IN: cellular_component unknown; CONTAINS InterPro DOMAIN/s: Late embryogenesis abundant protein, group 2 (InterPro:IPR004864); BEST Arabidopsis thaliana protein match is: Late embryogenesis abundant (LEA) hydroxyproline-ri…	stress.biotic	plasma membrane		0.458381	0.0400894	0.02806	0.367888	-0.982418	-1.08723	0.470665	2.12465
AT5G23400	AT5G23400	Leucine-rich repeat (LRR) family protein; INVOLVED IN: signal transduction, defense response; LOCATED IN: cell wall; EXPRESSED IN: 17 plant structures; EXPRESSED DURING: 10 growth stages; CONTAINS InterPro DOMAIN/s: Leucine-rich repeat-containing N-terminal domain, type 2 (InterPro:IPR013210), Leucine-rich repeat (InterPro:IPR001611); BEST Arabidopsis thaliana protein match is: Leucine-rich repea…	stress.biotic.PR-proteins	plasma membrane|cell wall|plasmodesma		0.110641	0.00312493	0.000465067	-0.194098	-0.751598	-1.06858	0.476789	2.09736
AT1G73260	KTI1	kunitz trypsin inhibitor 1 (KTI1); FUNCTIONS IN: endopeptidase inhibitor activity; INVOLVED IN: response to salt stress, response to hydrogen peroxide, defense response to bacterium, programmed cell death, response to salicylic acid stimulus; LOCATED IN: mitochondrion; EXPRESSED IN: 8 plant structures; EXPRESSED DURING: LP.06 six leaves visible, LP.04 four leaves visible, 4 anthesis, petal differ…	stress.biotic.PR-proteins.proteinase inhibitors.trypsin inhibitor	mitochondrion|extracellular region		0.175598	0.418475	0.0183502	-1.18773	-0.342936	-1.06606	0.477623	2.0937
AT3G13404	AT3G13404	unknown protein; FUNCTIONS IN: molecular_function unknown; INVOLVED IN: biological_process unknown; LOCATED IN: cellular_component unknown; Has 0 Blast hits to 0 proteins in 0 species (source: NCBI BLink).	stress.biotic.PR-proteins.plant defensins	mitochondrion		1	0.0635933	0.0439235	-0.174491	-0.741665	-1.06013	0.479588	2.08512
AT1G73325	AT1G73325	Kunitz family trypsin and protease inhibitor protein; FUNCTIONS IN: endopeptidase inhibitor activity; INVOLVED IN: biological_process unknown; LOCATED IN: endomembrane system; CONTAINS InterPro DOMAIN/s: Proteinase inhibitor I3, Kunitz legume (InterPro:IPR002160), Kunitz inhibitor ST1-like (InterPro:IPR011065); BEST Arabidopsis thaliana protein match is: drought-repressed 4 (TAIR:AT1G73330.1); Ha…	stress.biotic.PR-proteins.proteinase inhibitors.trypsin inhibitor	extracellular region		0.0211837	0.0406287	0.0237292	-2.29657	-0.642332	-1.02192	0.492461	2.03062
AT4G11210	AT4G11210	Disease resistance-responsive (dirigent-like protein) family protein; FUNCTIONS IN: molecular_function unknown; INVOLVED IN: lignan biosynthetic process, defense response; LOCATED IN: endomembrane system; EXPRESSED IN: leaf lamina base, petal, hypocotyl, cauline leaf, root; EXPRESSED DURING: 4 anthesis; CONTAINS InterPro DOMAIN/s: Plant disease resistance response protein (InterPro:IPR004265); BE…	stress.biotic.PR-proteins	extracellular region|apoplast		0.230256	0.156976	0.062661	-1.25913	-0.644598	-1.01867	0.493569	2.02606
AT1G47890	RLP7	receptor like protein 7 (RLP7); FUNCTIONS IN: kinase activity; INVOLVED IN: signal transduction, defense response; LOCATED IN: endomembrane system; EXPRESSED IN: stem, stamen; EXPRESSED DURING: 4 anthesis; CONTAINS InterPro DOMAIN/s: Leucine-rich repeat-containing N-terminal domain, type 2 (InterPro:IPR013210), Leucine-rich repeat (InterPro:IPR001611); BEST Arabidopsis thaliana protein match is: …	stress.biotic.PR-proteins	integral component of membrane		0.626595	0.0119812	0.0237024	-0.222892	-0.776016	-1.00327	0.498868	2.00454
AT1G33930	AT1G33930	P-loop containing nucleoside triphosphate hydrolases superfamily protein; FUNCTIONS IN: GTP binding; INVOLVED IN: response to bacterium; EXPRESSED IN: leaf lamina base, pedicel, petiole, leaf; EXPRESSED DURING: LP.04 four leaves visible, 4 anthesis; CONTAINS InterPro DOMAIN/s: AIG1 (InterPro:IPR006703); BEST Arabidopsis thaliana protein match is: P-loop containing nucleoside triphosphate hydrolas…	stress.biotic	mitochondrion		0.0413465	0.018093	0.00445388	-0.89397	-0.450221	-0.993732	0.502177	1.99133
AT5G41740	AT5G41740	Disease resistance protein (TIR-NBS-LRR class) family; FUNCTIONS IN: transmembrane receptor activity, nucleoside-triphosphatase activity, nucleotide binding, ATP binding; INVOLVED IN: signal transduction, apoptosis, defense response, innate immune response; LOCATED IN: intrinsic to membrane, chloroplast; CONTAINS InterPro DOMAIN/s: ATPase, AAA type, core (InterPro:IPR003593), NB-ARC (InterPro:IPR…	stress.biotic.PR-proteins	nucleus		0.0387429	0.0764549	0.000186251	-0.329834	-0.0904287	-0.981073	0.506603	1.97393
AT4G39030	EDS5	ENHANCED DISEASE SUSCEPTIBILITY 5 (EDS5); FUNCTIONS IN: antiporter activity, drug transmembrane transporter activity, transporter activity; INVOLVED IN: salicylic acid biosynthetic process, negative regulation of defense response, defense response, response to nematode; LOCATED IN: mitochondrion, plastid, membrane; EXPRESSED IN: 23 plant structures; EXPRESSED DURING: 10 growth stages; CONTAINS In…	stress.biotic	chloroplast envelope|plasma membrane|plastid|membrane|chloroplast membrane|mitochondrion|integral component of membrane		0.289538	0.00315766	0.00152245	0.276432	-0.863475	-0.975378	0.508607	1.96616
AT5G36910	THI2.2	thionin 2.2 (THI2.2); FUNCTIONS IN: toxin receptor binding; INVOLVED IN: defense response; LOCATED IN: endomembrane system; EXPRESSED IN: 7 plant structures; EXPRESSED DURING: LP.06 six leaves visible, LP.04 four leaves visible, F mature embryo stage, petal differentiation and expansion stage, D bilateral stage; CONTAINS InterPro DOMAIN/s: Thionin (InterPro:IPR001010); BEST Arabidopsis thaliana p…	stress.biotic.receptors	extracellular region		0.0127012	0.765899	0.00158319	-1.03228	0.0847289	-0.969752	0.510594	1.9585
AT3G04320	AT3G04320	Kunitz family trypsin and protease inhibitor protein; FUNCTIONS IN: endopeptidase inhibitor activity; INVOLVED IN: biological_process unknown; LOCATED IN: endomembrane system; CONTAINS InterPro DOMAIN/s: Proteinase inhibitor I3, Kunitz legume (InterPro:IPR002160), Kunitz inhibitor ST1-like (InterPro:IPR011065); BEST Arabidopsis thaliana protein match is: Kunitz family trypsin and protease inhibit…	stress.biotic.PR-proteins.proteinase inhibitors	extracellular region		0.101801	0.231921	0.149959	-1.86142	-0.0877947	-0.95287	0.516604	1.93572
AT5G09978	PEP7	elicitor peptide 7 precursor (PEP7); Has 8 Blast hits to 8 proteins in 4 species: Archae - 0; Bacteria - 0; Metazoa - 0; Fungi - 0; Plants - 8; Viruses - 0; Other Eukaryotes - 0 (source: NCBI BLink).	stress.biotic.signalling	mitochondrion		0.45485	0.122789	0.0744096	-0.28834	-0.450846	-0.949206	0.517918	1.93081
AT4G18470	SNI1	SUPPRESSOR OF NPR1-1, INDUCIBLE 1 (SNI1); Has 30201 Blast hits to 17322 proteins in 780 species: Archae - 12; Bacteria - 1396; Metazoa - 17338; Fungi - 3422; Plants - 5037; Viruses - 0; Other Eukaryotes - 2996 (source: NCBI BLink).	stress.biotic	nucleus|Smc5-Smc6 complex		0.464944	0.00609191	0.00952553	0.0563554	-1.02504	-0.906856	0.533346	1.87495
AT4G22212	AT4G22212	Arabidopsis defensin-like protein; INVOLVED IN: defense response; LOCATED IN: endomembrane system; EXPRESSED IN: 10 plant structures; EXPRESSED DURING: 4 anthesis, 4 leaf senescence stage, petal differentiation and expansion stage, E expanded cotyledon stage; CONTAINS InterPro DOMAIN/s: Defensin-like protein, Arabidopsis (InterPro:IPR022618), Low-molecular-weight cysteine-rich family (InterPro:IP…	stress.biotic.PR-proteins.plant defensins	extracellular region		0.0768362	0.0465355	0.0092948	-0.605523	-0.131434	-0.844202	0.557019	1.79527
AT3G48090	EDS1	enhanced disease susceptibility 1 (EDS1); CONTAINS InterPro DOMAIN/s: Lipase, class 3 (InterPro:IPR002921); BEST Arabidopsis thaliana protein match is: alpha/beta-Hydrolases superfamily protein (TAIR:AT3G48080.1); Has 536 Blast hits to 485 proteins in 45 species: Archae - 0; Bacteria - 4; Metazoa - 2; Fungi - 2; Plants - 491; Viruses - 0; Other Eukaryotes - 37 (source: NCBI BLink).	stress.biotic.signalling	cytoplasm|chloroplast|nucleus|endoplasmic reticulum		0.243952	0.000106867	7.83e-05	-0.100869	-0.701101	-0.842768	0.557573	1.79349
AT2G21100	AT2G21100	Disease resistance-responsive (dirigent-like protein) family protein; FUNCTIONS IN: molecular_function unknown; INVOLVED IN: lignan biosynthetic process, defense response; LOCATED IN: endomembrane system; EXPRESSED IN: hypocotyl, root, flower; EXPRESSED DURING: petal differentiation and expansion stage; CONTAINS InterPro DOMAIN/s: Plant disease resistance response protein (InterPro:IPR004265); BE…	stress.biotic.PR-proteins	apoplast		0.438723	0.0103785	0.0122663	0.0452521	-1.14633	-0.836875	0.559855	1.78618
AT4G23510	AT4G23510	Disease resistance protein (TIR-NBS-LRR class) family; FUNCTIONS IN: transmembrane receptor activity; INVOLVED IN: defense response signaling pathway, resistance gene-dependent, signal transduction, defense response, innate immune response; LOCATED IN: intrinsic to membrane; EXPRESSED IN: hypocotyl, male gametophyte, root; CONTAINS InterPro DOMAIN/s: Toll-Interleukin receptor (InterPro:IPR000157)…	stress.biotic.PR-proteins	vacuole		0.262948	0.0254476	0.0606577	-0.518975	-1.09993	-0.828818	0.56299	1.77623
AT2G44490	PEN2	PENETRATION 2 (PEN2); FUNCTIONS IN: thioglucosidase activity, hydrolase activity, hydrolyzing O-glycosyl compounds; INVOLVED IN: defense response to fungus, incompatible interaction, glucosinolate metabolic process, defense response to bacterium, indole glucosinolate catabolic process, defense response by callose deposition in cell wall; LOCATED IN: peroxisome, membrane, chloroplast envelope; EXP…	stress.biotic	chloroplast envelope|peroxisome|membrane		0.0429225	0.000101823	5.95e-05	0.271896	-0.781634	-0.815701	0.568132	1.76015
AT3G23190	AT3G23190	HR-like lesion-inducing protein-related; FUNCTIONS IN: molecular_function unknown; INVOLVED IN: biological_process unknown; LOCATED IN: endoplasmic reticulum; EXPRESSED IN: hypocotyl, root, callus; CONTAINS InterPro DOMAIN/s: HR-like lesion-inducer (InterPro:IPR008637); BEST Arabidopsis thaliana protein match is: HR-like lesion-inducing protein-related (TAIR:AT3G23180.1); Has 132 Blast hits to 13…	stress.biotic	endoplasmic reticulum|integral component of membrane|mitochondrion		0.45712	0.0318472	0.024207	-0.0184354	-1.10963	-0.8036	0.572918	1.74545
AT4G01895	AT4G01895	systemic acquired resistance (SAR) regulator protein NIMIN-1-related; BEST Arabidopsis thaliana protein match is: NIM1-interacting 1 (TAIR:AT1G02450.1); Has 7634 Blast hits to 2740 proteins in 217 species: Archae - 4; Bacteria - 24; Metazoa - 4803; Fungi - 436; Plants - 277; Viruses - 156; Other Eukaryotes - 1934 (source: NCBI BLink).	stress.biotic	nucleus		0.0512969	0.102158	0.00885446	-0.687977	-0.43486	-0.791145	0.577885	1.73045
AT1G15890	AT1G15890	Disease resistance protein (CC-NBS-LRR class) family; FUNCTIONS IN: ATP binding; INVOLVED IN: N-terminal protein myristoylation, apoptosis, defense response; LOCATED IN: cellular_component unknown; EXPRESSED IN: 8 plant structures; EXPRESSED DURING: 6 growth stages; CONTAINS InterPro DOMAIN/s: NB-ARC (InterPro:IPR002182), Leucine-rich repeat (InterPro:IPR001611), Disease resistance protein (Inter…	stress.biotic.PR-proteins	nucleus		0.382428	0.0071911	0.00192595	0.0348442	-0.728961	-0.790427	0.578173	1.72959
AT1G77700	AT1G77700	Pathogenesis-related thaumatin superfamily protein; CONTAINS InterPro DOMAIN/s: Thaumatin, pathogenesis-related (InterPro:IPR001938); BEST Arabidopsis thaliana protein match is: thaumatin-like protein 3 (TAIR:AT1G75030.1); Has 1591 Blast hits to 1571 proteins in 178 species: Archae - 0; Bacteria - 39; Metazoa - 54; Fungi - 86; Plants - 1401; Viruses - 2; Other Eukaryotes - 9 (source: NCBI BLink).	stress.biotic	extracellular region|integral component of membrane		0.277886	0.00351134	0.00440394	-0.207311	-0.823619	-0.785624	0.580101	1.72384
AT1G58602	AT1G58602	LRR and NB-ARC domains-containing disease resistance protein; FUNCTIONS IN: ATP binding; INVOLVED IN: defense response, apoptosis; CONTAINS InterPro DOMAIN/s: NB-ARC (InterPro:IPR002182), Disease resistance protein (InterPro:IPR000767); BEST Arabidopsis thaliana protein match is: Disease resistance protein (CC-NBS-LRR class) family (TAIR:AT1G59218.2); Has 17665 Blast hits to 14865 proteins in 568…	stress.biotic.PR-proteins			0.258889	0.000199371	0.000294642	0.0795704	-0.9638	-0.777083	0.583546	1.71366
AT3G13650	AT3G13650	Disease resistance-responsive (dirigent-like protein) family protein; FUNCTIONS IN: molecular_function unknown; INVOLVED IN: lignan biosynthetic process, defense response; LOCATED IN: endomembrane system; EXPRESSED IN: 20 plant structures; EXPRESSED DURING: 11 growth stages; CONTAINS InterPro DOMAIN/s: Plant disease resistance response protein (InterPro:IPR004265); BEST Arabidopsis thaliana prote…	stress.biotic.PR-proteins	apoplast|extracellular region		0.109176	0.00110533	0.000417009	-0.221779	-0.759863	-0.767914	0.587266	1.70281
AT5G40100	AT5G40100	Disease resistance protein (TIR-NBS-LRR class) family; FUNCTIONS IN: transmembrane receptor activity, ATP binding; INVOLVED IN: signal transduction, defense response, apoptosis, innate immune response; LOCATED IN: plasma membrane, chloroplast envelope; EXPRESSED IN: root; CONTAINS InterPro DOMAIN/s: NB-ARC (InterPro:IPR002182), Disease resistance protein (InterPro:IPR000767), Toll-Interleukin rec…	stress.biotic.PR-proteins	chloroplast envelope|plasma membrane		0.143217	0.104464	0.0224081	-0.726243	0.0188595	-0.754475	0.592762	1.68702
AT5G41750	AT5G41750	Disease resistance protein (TIR-NBS-LRR class) family; FUNCTIONS IN: transmembrane receptor activity, nucleoside-triphosphatase activity, nucleotide binding, ATP binding; INVOLVED IN: signal transduction, defense response, apoptosis, innate immune response; LOCATED IN: intrinsic to membrane; CONTAINS InterPro DOMAIN/s: ATPase, AAA type, core (InterPro:IPR003593), NB-ARC (InterPro:IPR002182), Toll…	stress.biotic.PR-proteins	nucleus		1	1	0.00386644	-0.0163408	-0.0158526	-0.748498	0.595223	1.68004
AT2G19970	AT2G19970	CAP (Cysteine-rich secretory proteins, Antigen 5, and Pathogenesis-related 1 protein) superfamily protein; FUNCTIONS IN: molecular_function unknown; INVOLVED IN: biological_process unknown; LOCATED IN: extracellular region; EXPRESSED IN: hypocotyl, root, flower; EXPRESSED DURING: petal differentiation and expansion stage; CONTAINS InterPro DOMAIN/s: Allergen V5/Tpx-1 related (InterPro:IPR001283),…	stress.biotic	extracellular region		0.444044	0.111458	0.00970708	-0.187477	0.0608271	-0.735684	0.600533	1.66519
AT3G25010	RLP41	receptor like protein 41 (RLP41); FUNCTIONS IN: kinase activity; INVOLVED IN: signal transduction, defense response; LOCATED IN: endomembrane system; EXPRESSED IN: 19 plant structures; EXPRESSED DURING: 12 growth stages; CONTAINS InterPro DOMAIN/s: Leucine-rich repeat (InterPro:IPR001611); BEST Arabidopsis thaliana protein match is: receptor like protein 40 (TAIR:AT3G24982.1); Has 100338 Blast hi…	stress.biotic.PR-proteins			0.604221	0.154677	0.0134691	-0.156629	-0.435153	-0.728747	0.603428	1.6572
AT5G27060	RLP53	receptor like protein 53 (RLP53); FUNCTIONS IN: kinase activity; INVOLVED IN: signal transduction, defense response; LOCATED IN: endomembrane system; CONTAINS InterPro DOMAIN/s: Leucine-rich repeat-containing N-terminal domain, type 2 (InterPro:IPR013210), Leucine-rich repeat (InterPro:IPR001611); BEST Arabidopsis thaliana protein match is: receptor like protein 34 (TAIR:AT3G11010.1); Has 1807 Bl…	stress.biotic.PR-proteins	extracellular region		0.10747	1	0.0601969	-1.23986	-0.144307	-0.724915	0.605033	1.6528
AT2G19990	PR-1-LIKE	pathogenesis-related protein-1-like (PR-1-LIKE); FUNCTIONS IN: molecular_function unknown; INVOLVED IN: biological_process unknown; LOCATED IN: endomembrane system, extracellular region; EXPRESSED IN: root, flower, stamen; EXPRESSED DURING: 4 anthesis, petal differentiation and expansion stage; CONTAINS InterPro DOMAIN/s: Allergen V5/Tpx-1 related, conserved site (InterPro:IPR018244), Allergen V5…	stress.biotic	extracellular region		0.460173	0.0231601	0.021591	-0.142632	-0.83503	-0.722283	0.606138	1.64979
AT1G19670	CLH1	chlorophyllase 1 (CLH1); FUNCTIONS IN: chlorophyllase activity; INVOLVED IN: response to jasmonic acid stimulus, chlorophyll catabolic process, jasmonic acid mediated signaling pathway, response to stress; LOCATED IN: vacuole; EXPRESSED IN: 21 plant structures; EXPRESSED DURING: 14 growth stages; CONTAINS InterPro DOMAIN/s: Chlorophyllase-like (InterPro:IPR010821), Chlorophyllase, chloroplast (In…	stress.biotic	vacuole|chloroplast		0.00947301	0.00144203	0.00221368	-1.04719	-0.957	-0.709381	0.611582	1.6351
AT3G52430	PAD4	PHYTOALEXIN DEFICIENT 4 (PAD4); CONTAINS InterPro DOMAIN/s: Lipase, class 3 (InterPro:IPR002921); BEST Arabidopsis thaliana protein match is: senescence-associated gene 101 (TAIR:AT5G14930.2); Has 722 Blast hits to 622 proteins in 73 species: Archae - 0; Bacteria - 23; Metazoa - 17; Fungi - 11; Plants - 620; Viruses - 1; Other Eukaryotes - 50 (source: NCBI BLink).	stress.biotic	cytoplasm|nucleus		0.120903	0.000404072	0.000207021	-0.222431	-0.657901	-0.704867	0.613499	1.62999
AT3G55230	AT3G55230	Disease resistance-responsive (dirigent-like protein) family protein; FUNCTIONS IN: molecular_function unknown; INVOLVED IN: defense response; LOCATED IN: endomembrane system; CONTAINS InterPro DOMAIN/s: Plant disease resistance response protein (InterPro:IPR004265); BEST Arabidopsis thaliana protein match is: Disease resistance-responsive (dirigent-like protein) family protein (TAIR:AT2G39430.1)…	stress.biotic.PR-proteins	extracellular region|apoplast		0.243479	0.126742	0.0363529	-0.5136	-0.365355	-0.700854	0.615208	1.62547
AT1G18250	ATLP-1	ATLP-1; INVOLVED IN: response to other organism; LOCATED IN: endomembrane system; EXPRESSED IN: 19 plant structures; EXPRESSED DURING: 13 growth stages; CONTAINS InterPro DOMAIN/s: Thaumatin, conserved site (InterPro:IPR017949), Thaumatin, pathogenesis-related (InterPro:IPR001938); BEST Arabidopsis thaliana protein match is: Pathogenesis-related thaumatin superfamily protein (TAIR:AT1G73620.1); H…	stress.biotic	extracellular region		0.353994	0.0273698	0.00511631	-0.132659	-0.423297	-0.687545	0.62091	1.61054
AT4G19530	AT4G19530	disease resistance protein (TIR-NBS-LRR class) family; FUNCTIONS IN: transmembrane receptor activity, ATP binding; INVOLVED IN: defense response signaling pathway, resistance gene-dependent, defense response; LOCATED IN: intrinsic to membrane; EXPRESSED IN: 18 plant structures; EXPRESSED DURING: 9 growth stages; CONTAINS InterPro DOMAIN/s: NB-ARC (InterPro:IPR002182), Toll-Interleukin receptor (I…	stress.biotic.PR-proteins	nucleus		0.0311677	0.00574024	0.000192323	-0.447113	-0.649067	-0.683543	0.622635	1.60608
AT1G72920	AT1G72920	Toll-Interleukin-Resistance (TIR) domain family protein; FUNCTIONS IN: transmembrane receptor activity; INVOLVED IN: response to wounding, defense response; LOCATED IN: intrinsic to membrane; EXPRESSED IN: 19 plant structures; EXPRESSED DURING: 10 growth stages; CONTAINS InterPro DOMAIN/s: Toll-Interleukin receptor (InterPro:IPR000157); BEST Arabidopsis thaliana protein match is: Toll-Interleukin…	stress.biotic.PR-proteins	cytoplasm		0.658042	0.000726641	0.01176	0.0955241	-1.41377	-0.660468	0.632673	1.58059
AT4G16920	AT4G16920	Disease resistance protein (TIR-NBS-LRR class) family; FUNCTIONS IN: transmembrane receptor activity, nucleoside-triphosphatase activity, nucleotide binding, ATP binding; INVOLVED IN: signal transduction, apoptosis, defense response, innate immune response; LOCATED IN: intrinsic to membrane; EXPRESSED IN: 18 plant structures; EXPRESSED DURING: 10 growth stages; CONTAINS InterPro DOMAIN/s: ATPase,…	stress.biotic.PR-proteins	cytoplasm		0.188534	0.00557233	0.0152698	-0.347906	-0.769414	-0.652185	0.636316	1.57155
AT3G25510	AT3G25510	disease resistance protein (TIR-NBS-LRR class), putative; FUNCTIONS IN: transmembrane receptor activity, nucleoside-triphosphatase activity, nucleotide binding, ATP binding; INVOLVED IN: signal transduction, defense response, apoptosis, innate immune response; LOCATED IN: intrinsic to membrane; EXPRESSED IN: epidermis; CONTAINS InterPro DOMAIN/s: ATPase, AAA type, core (InterPro:IPR003593), NB-AR…	stress.biotic.PR-proteins			0.430184	0.0200881	0.0281044	0.11377	-0.712867	-0.652085	0.63636	1.57144
AT5G51060	RHD2	ROOT HAIR DEFECTIVE 2 (RHD2); CONTAINS InterPro DOMAIN/s: Ferredoxin reductase-type FAD-binding domain (InterPro:IPR017927), Cytochrome b245, heavy chain (InterPro:IPR000778), EF-Hand 1, calcium-binding site (InterPro:IPR018247), EF-hand-like domain (InterPro:IPR011992), Ferric reductase-like transmembrane component, N-terminal (InterPro:IPR013130), NADPH oxidase Respiratory burst (InterPro:IPR01…	stress.biotic.respiratory burst	integral component of plasma membrane|nucleus		0.616122	0.799637	0.0393392	-0.182905	-0.220469	-0.650826	0.636916	1.57007
AT1G58190	RLP9	receptor like protein 9 (RLP9); INVOLVED IN: signal transduction; LOCATED IN: endomembrane system; CONTAINS InterPro DOMAIN/s: Leucine-rich repeat, typical subtype (InterPro:IPR003591), Leucine-rich repeat-containing N-terminal domain, type 2 (InterPro:IPR013210), Leucine-rich repeat (InterPro:IPR001611); BEST Arabidopsis thaliana protein match is: receptor like protein 56 (TAIR:AT5G49290.1); Has…	stress.biotic	extracellular region		1	0.214636	0.065067	0.0778965	-0.48549	-0.643477	0.640168	1.56209
AT4G16880	AT4G16880	Leucine-rich repeat (LRR) family protein; BEST Arabidopsis thaliana protein match is: Disease resistance protein (TIR-NBS-LRR class) family (TAIR:AT4G16940.1); Has 2574 Blast hits to 2178 proteins in 46 species: Archae - 0; Bacteria - 11; Metazoa - 1; Fungi - 0; Plants - 2558; Viruses - 0; Other Eukaryotes - 4 (source: NCBI BLink).	stress.biotic.PR-proteins	nucleus		0.575326	0.00078013	0.00318557	0.046111	-1.08462	-0.640277	0.64159	1.55863
AT1G20780	SAUL1	senescence-associated E3 ubiquitin ligase 1 (SAUL1); FUNCTIONS IN: ubiquitin-protein ligase activity; INVOLVED IN: regulation of chlorophyll catabolic process, regulation of chlorophyll biosynthetic process, leaf senescence, regulation of abscisic acid biosynthetic process; LOCATED IN: plasma membrane; EXPRESSED IN: 9 plant structures; EXPRESSED DURING: 7 growth stages; CONTAINS InterPro DOMAIN/s…	stress.biotic	cytoplasm|plasma membrane|nucleus		0.0102364	0.00736897	0.000209263	-0.383412	-0.268062	-0.627434	0.647327	1.54482
AT3G06490	MYB108- BOS1	myb domain protein 108 (MYB108); CONTAINS InterPro DOMAIN/s: SANT, DNA-binding (InterPro:IPR001005), Homeodomain-like (InterPro:IPR009057), Myb, DNA-binding (InterPro:IPR014778), HTH transcriptional regulator, Myb-type, DNA-binding (InterPro:IPR017930), Homeodomain-related (InterPro:IPR012287), Myb transcription factor (InterPro:IPR015495); BEST Arabidopsis thaliana protein match is: myb domain p…	RNA.regulation of transcription.MYB domain transcription factor family	nucleus	MYB	0.0611669	0.129582	0.0597764	-0.865106	-0.263801	-0.61522	0.65283	1.53179
AT4G16990	RLM3	RESISTANCE TO LEPTOSPHAERIA MACULANS 3 (RLM3); FUNCTIONS IN: transmembrane receptor activity, ATP binding; INVOLVED IN: defense response to fungus, incompatible interaction, regulation of defense response by callose deposition, defense response; LOCATED IN: intrinsic to membrane; EXPRESSED IN: 20 plant structures; EXPRESSED DURING: 13 growth stages; CONTAINS InterPro DOMAIN/s: NB-ARC (InterPro:IP…	stress.biotic.PR-proteins	cytoplasm|nucleus		0.0754595	0.000491752	0.000210955	-0.16459	-0.486158	-0.60407	0.657895	1.52
AT5G58120	AT5G58120	Disease resistance protein (TIR-NBS-LRR class) family; FUNCTIONS IN: transmembrane receptor activity, nucleoside-triphosphatase activity, nucleotide binding, ATP binding; INVOLVED IN: signal transduction, apoptosis, defense response, innate immune response; LOCATED IN: intrinsic to membrane; EXPRESSED IN: 16 plant structures; EXPRESSED DURING: 9 growth stages; CONTAINS InterPro DOMAIN/s: ATPase, …	stress.biotic.PR-proteins			0.187618	0.0242317	0.00426449	0.181342	-0.285574	-0.601918	0.658878	1.51773
AT4G19810	ChiC	Glycosyl hydrolase family protein with chitinase insertion domain; FUNCTIONS IN: cation binding, chitinase activity, hydrolase activity, hydrolyzing O-glycosyl compounds, catalytic activity; INVOLVED IN: carbohydrate metabolic process; LOCATED IN: cell wall; EXPRESSED IN: 10 plant structures; EXPRESSED DURING: LP.04 four leaves visible, 4 anthesis, C globular stage; CONTAINS InterPro DOMAIN/s: Gl…	stress.biotic	extracellular region|cell wall		0.266028	0.031816	0.00967974	0.417385	-0.430401	-0.59298	0.662972	1.50836
AT3G50450	HR1	homolog of RPW8 1 (HR1); FUNCTIONS IN: molecular_function unknown; INVOLVED IN: response to other organism; LOCATED IN: endomembrane system; CONTAINS InterPro DOMAIN/s: Powdery mildew resistance protein, RPW8 domain (InterPro:IPR008808); BEST Arabidopsis thaliana protein match is: homolog of RPW8 3 (TAIR:AT3G50470.1); Has 106 Blast hits to 106 proteins in 12 species: Archae - 0; Bacteria - 0; Met…	stress.biotic	mitochondrion|integral component of membrane		0.114317	0.0392957	0.0483586	-0.742193	-0.915234	-0.587161	0.665652	1.50229
AT1G74200	RLP16	receptor like protein 16 (RLP16); CONTAINS InterPro DOMAIN/s: Leucine-rich repeat (InterPro:IPR001611); BEST Arabidopsis thaliana protein match is: receptor like protein 13 (TAIR:AT1G74170.1); Has 78773 Blast hits to 22315 proteins in 841 species: Archae - 22; Bacteria - 2210; Metazoa - 13539; Fungi - 553; Plants - 58397; Viruses - 0; Other Eukaryotes - 4052 (source: NCBI BLink).	stress.biotic	plasma membrane		0.402523	0.0412851	0.0735061	0.190243	-0.842053	-0.58155	0.668245	1.49646
AT5G64905	PROPEP3	elicitor peptide 3 precursor (PROPEP3); Has 30201 Blast hits to 17322 proteins in 780 species: Archae - 12; Bacteria - 1396; Metazoa - 17338; Fungi - 3422; Plants - 5037; Viruses - 0; Other Eukaryotes - 2996 (source: NCBI BLink).	stress.biotic.signalling	nucleus		0.0547978	0.166973	0.104386	1.30348	-0.427158	-0.538991	0.688252	1.45296
AT4G16950	RPP5	RECOGNITION OF PERONOSPORA PARASITICA 5 (RPP5); FUNCTIONS IN: nucleotide binding; INVOLVED IN: defense response to fungus, incompatible interaction, defense response; LOCATED IN: intrinsic to membrane; EXPRESSED IN: 24 plant structures; EXPRESSED DURING: 15 growth stages; CONTAINS InterPro DOMAIN/s: ATPase, AAA type, core (InterPro:IPR003593), NB-ARC (InterPro:IPR002182), Leucine-rich repeat (Int…	stress.biotic			0.214115	0.000887015	0.000215596	-0.0339955	-0.567001	-0.537655	0.68889	1.45161
AT1G61190	AT1G61190	LRR and NB-ARC domains-containing disease resistance protein; FUNCTIONS IN: ATP binding; INVOLVED IN: N-terminal protein myristoylation, apoptosis, defense response; LOCATED IN: cellular_component unknown; CONTAINS InterPro DOMAIN/s: NB-ARC (InterPro:IPR002182), Disease resistance protein (InterPro:IPR000767); BEST Arabidopsis thaliana protein match is: LRR and NB-ARC domains-containing disease r…	stress.biotic.PR-proteins	cellular_component		0.232559	0.0014938	0.00129058	-0.0107837	-0.633683	-0.534408	0.690442	1.44835
AT1G72260	THI2.1	thionin 2.1 (THI2.1); FUNCTIONS IN: toxin receptor binding; INVOLVED IN: response to jasmonic acid stimulus, defense response, jasmonic acid mediated signaling pathway; LOCATED IN: endomembrane system; EXPRESSED IN: 15 plant structures; EXPRESSED DURING: 9 growth stages; CONTAINS InterPro DOMAIN/s: Thionin (InterPro:IPR001010); BEST Arabidopsis thaliana protein match is: Plant thionin (TAIR:AT1G6…	stress.biotic.receptors	extracellular region		0.0553326	0.269182	0.0832292	-2.80641	-0.52405	-0.533112	0.691062	1.44705
AT5G38340	AT5G38340	Disease resistance protein (TIR-NBS-LRR class) family; FUNCTIONS IN: transmembrane receptor activity, nucleoside-triphosphatase activity, nucleotide binding, ATP binding; INVOLVED IN: signal transduction, apoptosis, defense response, innate immune response; LOCATED IN: intrinsic to membrane, endomembrane system; EXPRESSED IN: 14 plant structures; EXPRESSED DURING: 7 growth stages; CONTAINS InterP…	stress.biotic.PR-proteins	integral component of membrane		0.358739	0.00251433	0.013656	-0.115626	-0.810682	-0.532815	0.691205	1.44675
AT4G36150	AT4G36150	Disease resistance protein (TIR-NBS-LRR class) family; FUNCTIONS IN: transmembrane receptor activity, ATP binding; INVOLVED IN: signal transduction, apoptosis, defense response, innate immune response; LOCATED IN: intrinsic to membrane, chloroplast; EXPRESSED IN: 20 plant structures; EXPRESSED DURING: 13 growth stages; CONTAINS InterPro DOMAIN/s: NB-ARC (InterPro:IPR002182), Toll-Interleukin rece…	stress.biotic.PR-proteins	integral component of membrane		0.07545	0.0392054	0.000796652	-0.251442	-0.0539018	-0.531099	0.692027	1.44503
AT1G11310	MLO2	MILDEW RESISTANCE LOCUS O 2 (MLO2); FUNCTIONS IN: calmodulin binding; INVOLVED IN: defense response to fungus, incompatible interaction, cell death, response to fungus, negative regulation of defense response, defense response; LOCATED IN: plasma membrane; EXPRESSED IN: 29 plant structures; EXPRESSED DURING: 14 growth stages; CONTAINS InterPro DOMAIN/s: Mlo-related protein (InterPro:IPR004326); B…	stress.biotic.signalling.MLO-like	Golgi apparatus|plasmodesma|plasma membrane|integral component of membrane		0.113124	0.00033992	0.000211865	-0.112393	-0.441142	-0.530185	0.692466	1.44411
AT5G17680	AT5G17680	disease resistance protein (TIR-NBS-LRR class), putative; FUNCTIONS IN: transmembrane receptor activity, ATP binding; INVOLVED IN: signal transduction, defense response, apoptosis, innate immune response; LOCATED IN: intrinsic to membrane; EXPRESSED IN: 14 plant structures; EXPRESSED DURING: 6 growth stages; CONTAINS InterPro DOMAIN/s: Leucine-rich repeat, typical subtype (InterPro:IPR003591), NB…	stress.biotic.PR-proteins			0.498228	0.0256412	0.0452249	-0.0682296	-0.762179	-0.51286	0.700832	1.42688
AT3G28890	RLP43	receptor like protein 43 (RLP43); FUNCTIONS IN: kinase activity; INVOLVED IN: signal transduction; LOCATED IN: endomembrane system; EXPRESSED IN: stem, leaf whorl, inflorescence meristem, leaf, stamen; EXPRESSED DURING: LP.04 four leaves visible, 4 anthesis; CONTAINS InterPro DOMAIN/s: Leucine-rich repeat-containing N-terminal domain, type 2 (InterPro:IPR013210), Leucine-rich repeat (InterPro:IPR…	stress.biotic	plasma membrane|integral component of membrane		0.0533491	1	0.107209	-0.848635	-0.0172101	-0.510345	0.702054	1.42439
AT4G38660	AT4G38660	Pathogenesis-related thaumatin superfamily protein; CONTAINS InterPro DOMAIN/s: Thaumatin, pathogenesis-related (InterPro:IPR001938); BEST Arabidopsis thaliana protein match is: THAUMATIN-LIKE PROTEIN 1 (TAIR:AT4G24180.1); Has 30201 Blast hits to 17322 proteins in 780 species: Archae - 12; Bacteria - 1396; Metazoa - 17338; Fungi - 3422; Plants - 5037; Viruses - 0; Other Eukaryotes - 2996 (source:…	stress.biotic	extracellular region|anchored component of membrane		0.684812	0.0129818	0.0389272	-0.0821071	-0.340833	-0.493481	0.710309	1.40784
AT1G55010	PDF1.5	plant defensin 1.5 (PDF1.5); FUNCTIONS IN: molecular_function unknown; INVOLVED IN: defense response; LOCATED IN: endomembrane system; CONTAINS InterPro DOMAIN/s: Gamma thionin (InterPro:IPR008176), Knottin (InterPro:IPR003614); BEST Arabidopsis thaliana protein match is: plant defensin 1.2 (TAIR:AT5G44420.1); Has 114 Blast hits to 114 proteins in 31 species: Archae - 0; Bacteria - 0; Metazoa - 0…	stress.biotic.PR-proteins.plant defensins	extracellular region		1	0.598015	0.408576	-0.02461	-0.250921	-0.486123	0.713941	1.40068
AT4G16890	SNC1	SUPPRESSOR OF NPR1-1, CONSTITUTIVE 1 (SNC1); FUNCTIONS IN: nucleotide binding; INVOLVED IN: response to auxin stimulus, defense response to bacterium, incompatible interaction, defense response, systemic acquired resistance, salicylic acid mediated signaling pathway; LOCATED IN: intrinsic to membrane; EXPRESSED IN: 24 plant structures; EXPRESSED DURING: 13 growth stages; CONTAINS InterPro DOMAIN/…	stress.biotic.receptors	nucleus|cytoplasm|cytosol|intracellular membrane-bounded organelle|endoplasmic reticulum		0.224076	0.000714527	0.000307608	-0.0089999	-0.468349	-0.478658	0.717645	1.39345
AT5G07390	RBOHA	respiratory burst oxidase homolog A (RBOHA); CONTAINS InterPro DOMAIN/s: Ferredoxin reductase-type FAD-binding domain (InterPro:IPR017927), Cytochrome b245, heavy chain (InterPro:IPR000778), EF-Hand 1, calcium-binding site (InterPro:IPR018247), EF-hand-like domain (InterPro:IPR011992), Ferric reductase-like transmembrane component, N-terminal (InterPro:IPR013130), NADPH oxidase Respiratory burst …	stress.biotic.respiratory burst	integral component of membrane|nucleus|intrinsic component of plasma membrane|mitochondrion		0.386914	0.0200281	0.0568355	-0.232483	-1.07367	-0.474063	0.719934	1.38902
AT1G02120	VAD1	VASCULAR ASSOCIATED DEATH1 (VAD1); INVOLVED IN: defense response to bacterium, negative regulation of programmed cell death; LOCATED IN: chloroplast; EXPRESSED IN: 24 plant structures; EXPRESSED DURING: 14 growth stages; CONTAINS InterPro DOMAIN/s: GRAM (InterPro:IPR004182); BEST Arabidopsis thaliana protein match is: C2 domain-containing protein / GRAM domain-containing protein (TAIR:AT3G59660.1…	stress.biotic	nucleus|endoplasmic reticulum		0.213382	0.000308544	0.00019505	-0.0358161	-0.439666	-0.467356	0.723289	1.38257
AT5G47910	RBOHD	respiratory burst oxidase homologue D (RBOHD); FUNCTIONS IN: NAD(P)H oxidase activity; INVOLVED IN: oxygen and reactive oxygen species metabolic process, defense response to fungus, response to heat, defense response, negative regulation of programmed cell death; LOCATED IN: plasma membrane; EXPRESSED IN: 24 plant structures; EXPRESSED DURING: 13 growth stages; CONTAINS InterPro DOMAIN/s: Ferredo…	stress.biotic.respiratory burst	Golgi apparatus|integral component of membrane|nucleus|plasma membrane		0.676555	0.00269151	0.00438381	-0.106476	-0.498958	-0.437499	0.738414	1.35425
AT2G43535	AT2G43535	Scorpion toxin-like knottin superfamily protein; FUNCTIONS IN: ion channel inhibitor activity; INVOLVED IN: defense response; LOCATED IN: endomembrane system, extracellular region; EXPRESSED IN: 20 plant structures; EXPRESSED DURING: 13 growth stages; CONTAINS InterPro DOMAIN/s: Scorpion long chain toxin (InterPro:IPR002061), Knottin (InterPro:IPR003614); BEST Arabidopsis thaliana protein match i…	stress.biotic.PR-proteins.proteinase inhibitors.trypsin inhibitor	extracellular region		0.0112832	0.0456156	0.00159392	-0.463475	-0.0515233	-0.427811	0.743389	1.34519
AT1G62630	AT1G62630	Disease resistance protein (CC-NBS-LRR class) family; FUNCTIONS IN: ATP binding; INVOLVED IN: N-terminal protein myristoylation, defense response; LOCATED IN: cellular_component unknown; CONTAINS InterPro DOMAIN/s: NB-ARC (InterPro:IPR002182), Disease resistance protein (InterPro:IPR000767); BEST Arabidopsis thaliana protein match is: Disease resistance protein (CC-NBS-LRR class) family (TAIR:AT1…	stress.biotic.PR-proteins	nucleus		0.177591	0.0015746	0.00240156	-0.139721	-0.634243	-0.425901	0.744374	1.34341
AT4G11190	AT4G11190	Disease resistance-responsive (dirigent-like protein) family protein; FUNCTIONS IN: molecular_function unknown; INVOLVED IN: lignan biosynthetic process, defense response; LOCATED IN: endomembrane system; EXPRESSED IN: 10 plant structures; EXPRESSED DURING: F mature embryo stage, petal differentiation and expansion stage, E expanded cotyledon stage, D bilateral stage; CONTAINS InterPro DOMAIN/s: …	stress.biotic.PR-proteins	extracellular region|apoplast		0.136331	0.121585	0.0187259	0.29692	-0.389006	-0.419541	0.747663	1.3375
AT5G61240	AT5G61240	Leucine-rich repeat (LRR) family protein; CONTAINS InterPro DOMAIN/s: Leucine-rich repeat-containing N-terminal domain, type 2 (InterPro:IPR013210), Leucine-rich repeat (InterPro:IPR001611); BEST Arabidopsis thaliana protein match is: Leucine-rich repeat (LRR) family protein (TAIR:AT1G13910.1); Has 86410 Blast hits to 27353 proteins in 1072 species: Archae - 38; Bacteria - 5910; Metazoa - 16835; …	stress.biotic	plasma membrane|trans-Golgi network|Golgi apparatus|endosome		0.106535	0.000831883	0.000426251	-0.113992	-0.348139	-0.404625	0.755433	1.32374
AT5G46450	AT5G46450	Disease resistance protein (TIR-NBS-LRR class) family; FUNCTIONS IN: transmembrane receptor activity, nucleoside-triphosphatase activity, nucleotide binding, ATP binding; INVOLVED IN: signal transduction, defense response, apoptosis, innate immune response; LOCATED IN: intrinsic to membrane; EXPRESSED IN: 18 plant structures; EXPRESSED DURING: 11 growth stages; CONTAINS InterPro DOMAIN/s: ATPase,…	stress.biotic.PR-proteins			0.0538898	0.00124324	0.000789848	-0.201171	-0.490874	-0.40229	0.756656	1.3216
AT1G75030	TLP-3	thaumatin-like protein 3 (TLP-3); FUNCTIONS IN: molecular_function unknown; INVOLVED IN: response to other organism; LOCATED IN: endomembrane system; EXPRESSED IN: 21 plant structures; EXPRESSED DURING: 13 growth stages; CONTAINS InterPro DOMAIN/s: Thaumatin, conserved site (InterPro:IPR017949), Thaumatin, pathogenesis-related (InterPro:IPR001938); BEST Arabidopsis thaliana protein match is: Path…	stress.biotic	extracellular region		0.176071	0.0762102	0.0311528	0.342172	0.021324	-0.39426	0.76088	1.31427
AT1G53350	AT1G53350	Disease resistance protein (CC-NBS-LRR class) family; FUNCTIONS IN: ATP binding; INVOLVED IN: apoptosis, defense response; EXPRESSED IN: 19 plant structures; EXPRESSED DURING: 9 growth stages; CONTAINS InterPro DOMAIN/s: NB-ARC (InterPro:IPR002182), Disease resistance protein (InterPro:IPR000767); BEST Arabidopsis thaliana protein match is: Disease resistance protein (CC-NBS-LRR class) family (TA…	stress.biotic.PR-proteins			0.20101	0.0183701	0.00401844	-0.131316	-0.214143	-0.388433	0.763959	1.30897
AT1G72900	AT1G72900	Toll-Interleukin-Resistance (TIR) domain-containing protein; FUNCTIONS IN: transmembrane receptor activity, ATP binding; INVOLVED IN: signal transduction, defense response, apoptosis, innate immune response; LOCATED IN: intrinsic to membrane; EXPRESSED IN: 20 plant structures; EXPRESSED DURING: 10 growth stages; CONTAINS InterPro DOMAIN/s: NB-ARC (InterPro:IPR002182), Toll-Interleukin receptor (I…	stress.biotic.PR-proteins	cytoplasm		0.456024	1	0.0235833	-0.186169	0.0638989	-0.384167	0.766221	1.30511
AT2G43530	AT2G43530	Scorpion toxin-like knottin superfamily protein; FUNCTIONS IN: ion channel inhibitor activity; INVOLVED IN: defense response; LOCATED IN: endomembrane system, extracellular region; EXPRESSED IN: 22 plant structures; EXPRESSED DURING: 13 growth stages; CONTAINS InterPro DOMAIN/s: Scorpion long chain toxin (InterPro:IPR002061), Knottin (InterPro:IPR003614); BEST Arabidopsis thaliana protein match i…	stress.biotic.PR-proteins.proteinase inhibitors.trypsin inhibitor	extracellular region		0.00863636	0.0271473	0.00817643	-0.773253	-0.357132	-0.382403	0.767159	1.30351
AT2G32660	RLP22	receptor like protein 22 (RLP22); CONTAINS InterPro DOMAIN/s: Leucine-rich repeat (InterPro:IPR001611); BEST Arabidopsis thaliana protein match is: receptor like protein 27 (TAIR:AT2G33060.1); Has 72946 Blast hits to 23279 proteins in 925 species: Archae - 37; Bacteria - 3607; Metazoa - 12485; Fungi - 751; Plants - 51027; Viruses - 14; Other Eukaryotes - 5025 (source: NCBI BLink).	stress.biotic.PR-proteins	plasma membrane		1	0.671924	0.473553	-0.134425	-0.135768	-0.377407	0.76982	1.299
AT1G61100	AT1G61100	disease resistance protein (TIR class), putative; BEST Arabidopsis thaliana protein match is: COP1-interacting protein 7 (TAIR:AT4G27430.2); Has 1636 Blast hits to 1307 proteins in 221 species: Archae - 4; Bacteria - 130; Metazoa - 666; Fungi - 143; Plants - 195; Viruses - 9; Other Eukaryotes - 489 (source: NCBI BLink).	stress.biotic.PR-proteins	plasma membrane		0.0216674	0.0175799	0.000467628	-0.348395	-0.0868126	-0.375688	0.770738	1.29746
AT5G40090	AT5G40090	Disease resistance protein (TIR-NBS class); FUNCTIONS IN: transmembrane receptor activity, nucleoside-triphosphatase activity, nucleotide binding, ATP binding; INVOLVED IN: signal transduction, apoptosis, defense response, innate immune response; LOCATED IN: intrinsic to membrane, endomembrane system; EXPRESSED IN: shoot apex, root, flower; EXPRESSED DURING: petal differentiation and expansion st…	stress.biotic	cytoplasm|chloroplast		0.404962	0.102965	0.0684213	-0.22235	-0.247953	-0.368933	0.774355	1.2914
AT4G01700	AT4G01700	Chitinase family protein; FUNCTIONS IN: chitinase activity; INVOLVED IN: carbohydrate metabolic process, cell wall macromolecule catabolic process; LOCATED IN: cell wall; EXPRESSED IN: 18 plant structures; EXPRESSED DURING: 13 growth stages; CONTAINS InterPro DOMAIN/s: Glycoside hydrolase, family 19 (InterPro:IPR016283), Glycoside hydrolase, family 19, catalytic (InterPro:IPR000726); BEST Arabido…	stress.biotic	cell wall|extracellular region		0.271218	1	0.0614372	0.30105	-0.0189341	-0.365757	0.776062	1.28856
AT5G61560	AT5G61560	U-box domain-containing protein kinase family protein; FUNCTIONS IN: ubiquitin-protein ligase activity, protein serine/threonine kinase activity, protein kinase activity, kinase activity, ATP binding; INVOLVED IN: protein amino acid phosphorylation, protein ubiquitination, response to stress; LOCATED IN: chloroplast, plasma membrane; EXPRESSED IN: 21 plant structures; EXPRESSED DURING: 13 growth …	stress.biotic	chloroplast|nucleus|plasma membrane		0.0463274	0.100309	0.00516227	0.474061	-0.221807	-0.355215	0.781753	1.27918
AT2G17480	MLO8	MILDEW RESISTANCE LOCUS O 8 (MLO8); FUNCTIONS IN: calmodulin binding; INVOLVED IN: cell death, defense response; LOCATED IN: plasma membrane; EXPRESSED IN: 25 plant structures; EXPRESSED DURING: 14 growth stages; CONTAINS InterPro DOMAIN/s: Mlo-related protein (InterPro:IPR004326); BEST Arabidopsis thaliana protein match is: Seven transmembrane MLO family protein (TAIR:AT5G65970.1); Has 544 Blast…	stress.biotic.signalling.MLO-like	plasma membrane|integral component of membrane		0.283828	0.0055791	0.00347593	-0.0564767	-0.306262	-0.349072	0.785089	1.27374
AT1G61300	AT1G61300	LRR and NB-ARC domains-containing disease resistance protein; FUNCTIONS IN: ATP binding; INVOLVED IN: N-terminal protein myristoylation, apoptosis, defense response; LOCATED IN: endomembrane system; CONTAINS InterPro DOMAIN/s: NB-ARC (InterPro:IPR002182), Leucine-rich repeat (InterPro:IPR001611), Disease resistance protein (InterPro:IPR000767); BEST Arabidopsis thaliana protein match is: LRR and …	stress.biotic.PR-proteins	cytosol		0.12118	0.0114018	0.0049326	-0.223193	-0.462567	-0.348143	0.785595	1.27292
AT1G66090	AT1G66090	Disease resistance protein (TIR-NBS class); FUNCTIONS IN: transmembrane receptor activity, nucleoside-triphosphatase activity, nucleotide binding, ATP binding; INVOLVED IN: signal transduction, defense response, apoptosis, innate immune response; LOCATED IN: intrinsic to membrane, chloroplast; EXPRESSED IN: 22 plant structures; EXPRESSED DURING: 10 growth stages; CONTAINS InterPro DOMAIN/s: ATPas…	stress.biotic.PR-proteins	chloroplast		1	0.486747	0.0137731	-0.0827062	0.307997	-0.340148	0.78996	1.26589
AT4G19820	AT4G19820	Glycosyl hydrolase family protein with chitinase insertion domain; FUNCTIONS IN: cation binding, hydrolase activity, hydrolyzing O-glycosyl compounds, chitinase activity, catalytic activity; INVOLVED IN: carbohydrate metabolic process; LOCATED IN: endomembrane system; EXPRESSED IN: 8 plant structures; EXPRESSED DURING: LP.04 four leaves visible, petal differentiation and expansion stage; CONTAINS…	stress.biotic	extracellular region		0.595093	0.0448702	0.127247	0.156664	-0.471051	-0.335885	0.792298	1.26215
AT1G63880	AT1G63880	Disease resistance protein (TIR-NBS-LRR class) family; FUNCTIONS IN: transmembrane receptor activity, nucleoside-triphosphatase activity, nucleotide binding, ATP binding; INVOLVED IN: defense response to fungus, defense response; LOCATED IN: intrinsic to membrane; EXPRESSED IN: 21 plant structures; EXPRESSED DURING: 13 growth stages; CONTAINS InterPro DOMAIN/s: ATPase, AAA type, core (InterPro:IP…	stress.biotic.PR-proteins	nucleus		0.215818	0.000444624	0.00104243	0.0292774	-0.47507	-0.325923	0.797788	1.25347
AT3G25070	RIN4	RPM1 interacting protein 4 (RIN4); FUNCTIONS IN: protein binding; INVOLVED IN: in 6 processes; LOCATED IN: plasma membrane, membrane; EXPRESSED IN: 22 plant structures; EXPRESSED DURING: 13 growth stages; CONTAINS InterPro DOMAIN/s: RPM1-interacting protein 4, defence response (InterPro:IPR008700); BEST Arabidopsis thaliana protein match is: defense protein-related (TAIR:AT5G48657.2); Has 373 Bla…	stress.biotic	plasma membrane|extrinsic component of plasma membrane|membrane|endomembrane system|nucleus		0.0130005	0.00545655	0.00145151	-0.309059	-0.225242	-0.323352	0.799211	1.25123
AT3G50470	HR3	homolog of RPW8 3 (HR3); CONTAINS InterPro DOMAIN/s: Powdery mildew resistance protein, RPW8 domain (InterPro:IPR008808); BEST Arabidopsis thaliana protein match is: homolog of RPW8 2 (TAIR:AT3G50460.1); Has 133 Blast hits to 132 proteins in 16 species: Archae - 0; Bacteria - 0; Metazoa - 2; Fungi - 2; Plants - 123; Viruses - 0; Other Eukaryotes - 6 (source: NCBI BLink).	stress.biotic.receptors	integral component of membrane		0.0897795	0.198931	0.0237002	-0.391664	0.19219	-0.320281	0.800914	1.24857
AT1G61560	MLO6	MILDEW RESISTANCE LOCUS O 6 (MLO6); FUNCTIONS IN: calmodulin binding; INVOLVED IN: defense response to fungus, incompatible interaction, cell death, defense response; LOCATED IN: plasma membrane; EXPRESSED IN: 26 plant structures; EXPRESSED DURING: 8 growth stages; CONTAINS InterPro DOMAIN/s: Mlo-related protein (InterPro:IPR004326); BEST Arabidopsis thaliana protein match is: Seven transmembrane…	stress.biotic.signalling.MLO-like	mitochondrion|plasma membrane|integral component of membrane		0.00541048	0.0105985	0.00899695	1.77818	-0.407492	-0.319387	0.80141	1.2478
AT1G63360	AT1G63360	Disease resistance protein (CC-NBS-LRR class) family; FUNCTIONS IN: ATP binding; INVOLVED IN: N-terminal protein myristoylation, defense response; LOCATED IN: cellular_component unknown; CONTAINS InterPro DOMAIN/s: NB-ARC (InterPro:IPR002182), Disease resistance protein (InterPro:IPR000767); BEST Arabidopsis thaliana protein match is: Disease resistance protein (CC-NBS-LRR class) family (TAIR:AT1…	stress.biotic.PR-proteins	nucleus		0.22375	0.000657329	0.00370288	-0.0765684	-0.437959	-0.317528	0.802444	1.24619
AT5G46510	AT5G46510	Disease resistance protein (TIR-NBS-LRR class) family; FUNCTIONS IN: transmembrane receptor activity, nucleoside-triphosphatase activity, nucleotide binding, ATP binding; INVOLVED IN: signal transduction, defense response, apoptosis, innate immune response; LOCATED IN: intrinsic to membrane; EXPRESSED IN: 21 plant structures; EXPRESSED DURING: 12 growth stages; CONTAINS InterPro DOMAIN/s: ATPase,…	stress.biotic.PR-proteins			0.237014	0.0239082	0.00787659	0.0693691	-0.237525	-0.315613	0.80351	1.24454
AT1G56520	AT1G56520	Disease resistance protein (TIR-NBS-LRR class) family; FUNCTIONS IN: transmembrane receptor activity, nucleoside-triphosphatase activity, nucleotide binding, ATP binding; INVOLVED IN: signal transduction, apoptosis, defense response, innate immune response; LOCATED IN: intrinsic to membrane; CONTAINS InterPro DOMAIN/s: ATPase, AAA type, core (InterPro:IPR003593), NB-ARC (InterPro:IPR002182), Toll…	stress.biotic.PR-proteins			0.0391796	0.0101154	0.00472851	-0.275445	-0.28525	-0.311768	0.805654	1.24123
AT5G15870	AT5G15870	glycosyl hydrolase family 81 protein; FUNCTIONS IN: hydrolase activity, acting on glycosyl bonds, endo-1,3(4)-beta-glucanase activity; INVOLVED IN: response to cyclopentenone; EXPRESSED IN: 23 plant structures; EXPRESSED DURING: 13 growth stages; CONTAINS InterPro DOMAIN/s: Glycoside hydrolase, family 81 (InterPro:IPR005200); BEST Arabidopsis thaliana protein match is: glycosyl hydrolase family 8…	stress.biotic			0.0172474	0.0121086	0.00352917	0.426013	-0.22932	-0.3115	0.805803	1.241
AT5G64900	PROPEP1	precursor of peptide 1 (PROPEP1); BEST Arabidopsis thaliana protein match is: elicitor peptide 2 precursor (TAIR:AT5G64890.1); Has 30201 Blast hits to 17322 proteins in 780 species: Archae - 12; Bacteria - 1396; Metazoa - 17338; Fungi - 3422; Plants - 5037; Viruses - 0; Other Eukaryotes - 2996 (source: NCBI BLink).	stress.biotic.regulation of transcription	mitochondrion		0.156498	0.0250651	0.0351689	-0.364959	-0.342541	-0.30872	0.807358	1.23861
AT2G39200	MLO12	MILDEW RESISTANCE LOCUS O 12 (MLO12); FUNCTIONS IN: calmodulin binding; INVOLVED IN: defense response to fungus, incompatible interaction, response to cyclopentenone, leaf senescence, cell death, defense response; LOCATED IN: plasma membrane; EXPRESSED IN: 16 plant structures; EXPRESSED DURING: 7 growth stages; CONTAINS InterPro DOMAIN/s: Mlo-related protein (InterPro:IPR004326); BEST Arabidopsis…	stress.biotic.signalling.MLO-like	plasma membrane|integral component of membrane		0.00713251	0.306204	0.100416	1.71285	-0.284373	-0.304236	0.809871	1.23476
AT3G54420	EP3	homolog of carrot EP3-3 chitinase (EP3); FUNCTIONS IN: chitinase activity; INVOLVED IN: somatic embryogenesis, plant-type hypersensitive response; LOCATED IN: cell wall; EXPRESSED IN: 18 plant structures; EXPRESSED DURING: 6 growth stages; CONTAINS InterPro DOMAIN/s: Chitin-binding, type 1, conserved site (InterPro:IPR018371), Glycoside hydrolase, family 19 (InterPro:IPR016283), Chitin-binding, t…	stress.biotic	cell wall|extracellular region		0.0244673	0.0622788	0.0354199	1.18218	0.0611215	-0.304117	0.809938	1.23466
AT3G28930	AIG2	AVRRPT2-INDUCED GENE 2 (AIG2); FUNCTIONS IN: molecular_function unknown; INVOLVED IN: response to bacterium; LOCATED IN: cellular_component unknown; EXPRESSED IN: 16 plant structures; EXPRESSED DURING: 10 growth stages; CONTAINS InterPro DOMAIN/s: Butirosin biosynthesis, BtrG-like (InterPro:IPR013024), AIG2-like (InterPro:IPR009288); BEST Arabidopsis thaliana protein match is: AIG2-like (avirulen…	stress.biotic.signalling	cytosol|nucleus		0.0277713	0.0224777	0.0185764	0.773346	-0.444157	-0.303624	0.810215	1.23424
AT4G16860	RPP4	recognition of peronospora parasitica 4 (RPP4); FUNCTIONS IN: LRR domain binding; INVOLVED IN: defense response to fungus, incompatible interaction, defense response; LOCATED IN: intrinsic to membrane; EXPRESSED IN: 22 plant structures; EXPRESSED DURING: 15 growth stages; CONTAINS InterPro DOMAIN/s: NB-ARC (InterPro:IPR002182), Leucine-rich repeat (InterPro:IPR001611), Disease resistance protein …	stress.biotic			0.394652	0.00413959	0.0378227	-0.00434247	-0.400114	-0.301144	0.811608	1.23212
AT3G07040	RPM1	RESISTANCE TO P. SYRINGAE PV MACULICOLA 1 (RPM1); FUNCTIONS IN: protein binding, nucleotide binding; INVOLVED IN: defense response, plant-type hypersensitive response; LOCATED IN: plasma membrane; EXPRESSED IN: 20 plant structures; EXPRESSED DURING: 13 growth stages; CONTAINS InterPro DOMAIN/s: NB-ARC (InterPro:IPR002182), Leucine-rich repeat (InterPro:IPR001611), Disease resistance protein (Inte…	stress.biotic	endomembrane system|extrinsic component of plasma membrane|plasma membrane		0.186222	0.00683977	0.0350071	-0.16876	-0.333331	-0.297699	0.813549	1.22918
AT5G45060	AT5G45060	Disease resistance protein (TIR-NBS-LRR class) family; FUNCTIONS IN: transmembrane receptor activity, nucleoside-triphosphatase activity, nucleotide binding, ATP binding; INVOLVED IN: signal transduction, apoptosis, defense response, innate immune response; LOCATED IN: intrinsic to membrane; EXPRESSED IN: 14 plant structures; EXPRESSED DURING: F mature embryo stage, petal differentiation and expa…	stress.biotic.PR-proteins	nucleus		0.277268	0.000760419	0.003964	0.00899551	-0.536189	-0.289779	0.818028	1.22245
AT2G43520	TI2	trypsin inhibitor protein 2 (TI2); FUNCTIONS IN: serine-type endopeptidase inhibitor activity; INVOLVED IN: defense response; LOCATED IN: endomembrane system, extracellular region; EXPRESSED IN: 20 plant structures; EXPRESSED DURING: 13 growth stages; CONTAINS InterPro DOMAIN/s: Scorpion long chain toxin (InterPro:IPR002061), Knottin (InterPro:IPR003614); BEST Arabidopsis thaliana protein match i…	stress.biotic.PR-proteins.plant defensins	extracellular region		0.382472	0.465708	0.0859136	-0.175755	-0.043102	-0.280068	0.823552	1.21425
AT2G43550	AT2G43550	Scorpion toxin-like knottin superfamily protein; FUNCTIONS IN: ion channel inhibitor activity; INVOLVED IN: defense response; LOCATED IN: endomembrane system, extracellular region; EXPRESSED IN: 22 plant structures; EXPRESSED DURING: 13 growth stages; CONTAINS InterPro DOMAIN/s: Scorpion long chain toxin (InterPro:IPR002061), Knottin (InterPro:IPR003614); BEST Arabidopsis thaliana protein match i…	stress.biotic.PR-proteins.proteinase inhibitors.trypsin inhibitor	extracellular region		0.0183345	0.0267934	0.00780137	-0.493259	-0.228772	-0.278879	0.824231	1.21325
AT4G24250	MLO13	MILDEW RESISTANCE LOCUS O 13 (MLO13); FUNCTIONS IN: calmodulin binding; INVOLVED IN: cell death, defense response; LOCATED IN: integral to membrane, plasma membrane; EXPRESSED IN: 13 plant structures; EXPRESSED DURING: seedling growth, petal differentiation and expansion stage; CONTAINS InterPro DOMAIN/s: Mlo-related protein (InterPro:IPR004326); BEST Arabidopsis thaliana protein match is: Seven …	stress.biotic.signalling.MLO-like	integral component of membrane|plasma membrane		0.570963	0.0790826	0.0322608	-0.0380971	-0.199396	-0.275898	0.825936	1.21075
AT1G72910	AT1G72910	Toll-Interleukin-Resistance (TIR) domain-containing protein; FUNCTIONS IN: transmembrane receptor activity, ATP binding; INVOLVED IN: signal transduction, defense response, apoptosis, innate immune response; LOCATED IN: intrinsic to membrane; CONTAINS InterPro DOMAIN/s: NB-ARC (InterPro:IPR002182), Toll-Interleukin receptor (InterPro:IPR000157); BEST Arabidopsis thaliana protein match is: Toll-In…	stress.biotic.PR-proteins	cytoplasm		0.0631968	0.000545071	0.0762299	-0.458987	-0.80117	-0.27428	0.826863	1.20939
AT5G45260	RRS1	RESISTANT TO RALSTONIA SOLANACEARUM 1 (RRS1); CONTAINS InterPro DOMAIN/s: DNA-binding WRKY (InterPro:IPR003657), NB-ARC (InterPro:IPR002182), Disease resistance protein (InterPro:IPR000767), Toll-Interleukin receptor (InterPro:IPR000157); BEST Arabidopsis thaliana protein match is: Disease resistance protein (TIR-NBS-LRR class) (TAIR:AT5G45050.1); Has 19764 Blast hits to 15744 proteins in 620 spe…	stress.biotic.regulation of transcription	nucleus	WRKY	1	0.00290814	0.00477192	-0.0218852	-0.522243	-0.273857	0.827105	1.20904
AT5G09980	PROPEP4	elicitor peptide 4 precursor (PROPEP4); FUNCTIONS IN: molecular_function unknown; INVOLVED IN: response to jasmonic acid stimulus; LOCATED IN: endomembrane system; EXPRESSED IN: 15 plant structures; EXPRESSED DURING: 6 growth stages; Has 30201 Blast hits to 17322 proteins in 780 species: Archae - 12; Bacteria - 1396; Metazoa - 17338; Fungi - 3422; Plants - 5037; Viruses - 0; Other Eukaryotes - 29…	stress.biotic.signalling	mitochondrion		0.219633	0.15311	0.0883158	-0.604048	0.223148	-0.269017	0.829885	1.20499
AT2G17430	MLO7	MILDEW RESISTANCE LOCUS O 7 (MLO7); FUNCTIONS IN: calmodulin binding; INVOLVED IN: cell death, defense response; LOCATED IN: integral to membrane, plasma membrane; EXPRESSED IN: 10 plant structures; EXPRESSED DURING: seedling growth, petal differentiation and expansion stage; CONTAINS InterPro DOMAIN/s: Mlo-related protein (InterPro:IPR004326); BEST Arabidopsis thaliana protein match is: Seven tr…	stress.biotic.signalling.MLO-like	endomembrane system|plasma membrane|cytoplasm|chloroplast|integral component of membrane		0.215818	0.221253	0.0467977	0.270243	-0.0647795	-0.267165	0.830951	1.20344
AT5G44510	TAO1	target of AVRB operation1 (TAO1); FUNCTIONS IN: transmembrane receptor activity, ATP binding; INVOLVED IN: defense response to bacterium, defense response; LOCATED IN: intrinsic to membrane, chloroplast; EXPRESSED IN: 14 plant structures; EXPRESSED DURING: 6 growth stages; CONTAINS InterPro DOMAIN/s: NB-ARC (InterPro:IPR002182), Leucine-rich repeat (InterPro:IPR001611), Toll-Interleukin receptor …	stress.biotic.PR-proteins			0.0860827	0.103102	0.00649516	-0.284017	-0.115031	-0.245166	0.843719	1.18523
AT1G71400	RLP12	receptor like protein 12 (RLP12); INVOLVED IN: signal transduction, defense response; LOCATED IN: endomembrane system; EXPRESSED IN: 7 plant structures; EXPRESSED DURING: LP.04 four leaves visible, petal differentiation and expansion stage; CONTAINS InterPro DOMAIN/s: Leucine-rich repeat, typical subtype (InterPro:IPR003591), Leucine-rich repeat-containing N-terminal domain, type 2 (InterPro:IPR0…	stress.biotic.PR-proteins	plasma membrane|integral component of membrane		0.396754	0.0462089	0.0418784	-0.114795	-0.314006	-0.242845	0.845077	1.18332
AT1G72890	AT1G72890	Disease resistance protein (TIR-NBS class); FUNCTIONS IN: transmembrane receptor activity, ATP binding; INVOLVED IN: signal transduction, defense response, apoptosis, innate immune response; LOCATED IN: intrinsic to membrane; EXPRESSED IN: 20 plant structures; EXPRESSED DURING: 12 growth stages; CONTAINS InterPro DOMAIN/s: NB-ARC (InterPro:IPR002182), Disease resistance protein (InterPro:IPR00076…	stress.biotic.PR-proteins	cytoplasm		0.404005	0.00576947	0.0104076	-0.0100071	-0.451298	-0.24207	0.845531	1.18269
AT3G18690	MKS1	MAP kinase substrate 1 (MKS1); CONTAINS InterPro DOMAIN/s: VQ (InterPro:IPR008889); BEST Arabidopsis thaliana protein match is: VQ motif-containing protein (TAIR:AT1G21326.1); Has 153 Blast hits to 153 proteins in 16 species: Archae - 0; Bacteria - 5; Metazoa - 0; Fungi - 1; Plants - 147; Viruses - 0; Other Eukaryotes - 0 (source: NCBI BLink).	stress.biotic.signalling	nucleus		0.289296	0.0093466	0.0232993	0.106232	-0.423744	-0.241539	0.845843	1.18225
AT2G32680	RLP23	receptor like protein 23 (RLP23); FUNCTIONS IN: kinase activity; INVOLVED IN: signal transduction, defense response; LOCATED IN: endomembrane system; EXPRESSED IN: 17 plant structures; EXPRESSED DURING: 9 growth stages; CONTAINS InterPro DOMAIN/s: Leucine-rich repeat (InterPro:IPR001611); BEST Arabidopsis thaliana protein match is: receptor like protein 24 (TAIR:AT2G33020.1); Has 122044 Blast hit…	stress.biotic.PR-proteins	extracellular region		0.0102152	1	0.220849	0.924104	0.0874854	-0.238941	0.847367	1.18013
AT5G40060	AT5G40060	Disease resistance protein (NBS-LRR class) family; FUNCTIONS IN: nucleoside-triphosphatase activity, nucleotide binding, ATP binding; INVOLVED IN: defense response, apoptosis; EXPRESSED IN: 21 plant structures; EXPRESSED DURING: 13 growth stages; CONTAINS InterPro DOMAIN/s: ATPase, AAA type, core (InterPro:IPR003593), NB-ARC (InterPro:IPR002182), Disease resistance protein (InterPro:IPR000767); B…	stress.biotic	cytoplasm		0.27879	0.0434056	0.00646028	-0.0395999	-0.330197	-0.23719	0.848396	1.17869
AT4G14370	AT4G14370	Disease resistance protein (TIR-NBS-LRR class) family; FUNCTIONS IN: phosphoinositide binding; INVOLVED IN: signal transduction, defense response; LOCATED IN: intrinsic to membrane; EXPRESSED IN: petal, leaf whorl, male gametophyte, flower, pollen tube; EXPRESSED DURING: L mature pollen stage, M germinated pollen stage, 4 anthesis, petal differentiation and expansion stage; CONTAINS InterPro DOMA…	stress.biotic.PR-proteins	nucleus		0.154138	0.0345942	0.0741538	0.380404	0.830987	-0.225723	0.855166	1.16936
AT4G23440	AT4G23440	Disease resistance protein (TIR-NBS class); FUNCTIONS IN: transmembrane receptor activity, nucleoside-triphosphatase activity, nucleotide binding, ATP binding; INVOLVED IN: signal transduction, apoptosis, innate immune response; LOCATED IN: plasma membrane; EXPRESSED IN: 22 plant structures; EXPRESSED DURING: 13 growth stages; CONTAINS InterPro DOMAIN/s: ATPase, AAA type, core (InterPro:IPR003593…	stress.biotic.PR-proteins	plasma membrane|nucleus		0.20101	0.034054	0.0742619	-0.16098	-0.200485	-0.215933	0.860989	1.16145
AT2G43510	TI1	trypsin inhibitor protein 1 (TI1); FUNCTIONS IN: serine-type endopeptidase inhibitor activity; INVOLVED IN: defense response to fungus, defense response; LOCATED IN: endomembrane system, extracellular region; EXPRESSED IN: 23 plant structures; EXPRESSED DURING: 13 growth stages; CONTAINS InterPro DOMAIN/s: Scorpion long chain toxin (InterPro:IPR002061), Knottin (InterPro:IPR003614); BEST Arabidop…	stress.biotic.PR-proteins.plant defensins	extracellular region		0.296928	0.334417	0.85502	-0.649508	-0.454792	-0.211098	0.86388	1.15757
AT5G43740	AT5G43740	Disease resistance protein (CC-NBS-LRR class) family; FUNCTIONS IN: ATP binding; INVOLVED IN: apoptosis, defense response; LOCATED IN: endomembrane system; EXPRESSED IN: 22 plant structures; EXPRESSED DURING: 13 growth stages; CONTAINS InterPro DOMAIN/s: NB-ARC (InterPro:IPR002182), Disease resistance protein (InterPro:IPR000767); BEST Arabidopsis thaliana protein match is: Disease resistance pro…	stress.biotic.PR-proteins			0.311557	0.00126625	0.0116691	0.0484405	-0.419446	-0.197807	0.871875	1.14695
AT3G44480	RPP1	recognition of peronospora parasitica 1 (RPP1); CONTAINS InterPro DOMAIN/s: NB-ARC (InterPro:IPR002182), Leucine-rich repeat (InterPro:IPR001611), Disease resistance protein (InterPro:IPR000767), Toll-Interleukin receptor (InterPro:IPR000157); BEST Arabidopsis thaliana protein match is: Disease resistance protein (TIR-NBS-LRR class) family (TAIR:AT3G44630.1); Has 46378 Blast hits to 25771 protein…	stress.biotic	Golgi membrane|endoplasmic reticulum membrane|plasma membrane|cytoplasm		0.188744	0.00447248	0.00337416	-0.036659	-0.281931	-0.196416	0.872716	1.14585
AT5G06320	NHL3	NDR1/HIN1-like 3 (NHL3); FUNCTIONS IN: molecular_function unknown; INVOLVED IN: defense response to virus, defense response to bacterium, response to bacterium; LOCATED IN: plasma membrane; EXPRESSED IN: 28 plant structures; EXPRESSED DURING: 13 growth stages; CONTAINS InterPro DOMAIN/s: Late embryogenesis abundant protein, group 2 (InterPro:IPR004864); BEST Arabidopsis thaliana protein match is:…	stress.biotic	Golgi apparatus|plasma membrane|vacuolar membrane|plasmodesma|anchored component of plasma membrane|mitochondrion|integral component of membrane		0.248076	0.746485	0.0525837	0.147833	0.139924	-0.193201	0.874663	1.1433
AT1G05850	POM1	POM-POM1 (POM1); FUNCTIONS IN: chitinase activity; INVOLVED IN: in 9 processes; LOCATED IN: endomembrane system; EXPRESSED IN: 25 plant structures; EXPRESSED DURING: 13 growth stages; CONTAINS InterPro DOMAIN/s: Glycoside hydrolase, family 19 (InterPro:IPR016283), Glycoside hydrolase, family 19, catalytic (InterPro:IPR000726); BEST Arabidopsis thaliana protein match is: chitinase-like protein 2 (…	stress.biotic	Golgi apparatus|apoplast|extracellular region		0.0412479	0.00722026	0.00450195	-0.237739	-0.167851	-0.188392	0.877583	1.13949
AT3G14050	RSH2	RELA/SPOT homolog 2 (RSH2); CONTAINS InterPro DOMAIN/s: Metal-dependent phosphohydrolase, HD subdomain (InterPro:IPR006674), Metal-dependent phosphohydrolase, HD domain (InterPro:IPR003607), RelA/SpoT (InterPro:IPR007685); BEST Arabidopsis thaliana protein match is: RELA/SPOT homolog 3 (TAIR:AT1G54130.1); Has 12447 Blast hits to 12322 proteins in 2456 species: Archae - 4; Bacteria - 8610; Metazoa…	stress.biotic.regulation of transcription	chloroplast		1	0.012246	0.00531862	-0.0210231	-0.0846309	-0.188158	0.877726	1.13931
AT4G19040	EDR2	ENHANCED DISEASE RESISTANCE 2 (EDR2); FUNCTIONS IN: lipid binding; INVOLVED IN: biological_process unknown; LOCATED IN: plasma membrane; EXPRESSED IN: 23 plant structures; EXPRESSED DURING: 15 growth stages; CONTAINS InterPro DOMAIN/s: Protein of unknown function DUF1336 (InterPro:IPR009769), Pleckstrin homology-type (InterPro:IPR011993), Lipid-binding START (InterPro:IPR002913), Pleckstrin homol…	stress.biotic	mitochondrion|plasma membrane		0.271623	0.00586591	0.00860613	-0.0450933	-0.15614	-0.183898	0.880321	1.13595
AT5G45050	TTR1	TOLERANT TO TOBACCO RINGSPOT NEPOVIRUS 1 (TTR1); FUNCTIONS IN: protein binding, sequence-specific DNA binding transcription factor activity; INVOLVED IN: response to virus, plant-type hypersensitive response; LOCATED IN: plasma membrane; EXPRESSED IN: 23 plant structures; EXPRESSED DURING: 13 growth stages; CONTAINS InterPro DOMAIN/s: DNA-binding WRKY (InterPro:IPR003657), NB-ARC (InterPro:IPR002…	stress.biotic.regulation of transcription	vacuolar membrane|nucleus	WRKY	0.22375	0.0140526	0.00552411	-0.0372403	-0.289179	-0.183041	0.880844	1.13527
AT1G33590	AT1G33590	Leucine-rich repeat (LRR) family protein; INVOLVED IN: signal transduction, response to karrikin, defense response; LOCATED IN: cell wall, chloroplast, plant-type cell wall; EXPRESSED IN: 22 plant structures; EXPRESSED DURING: 14 growth stages; CONTAINS InterPro DOMAIN/s: Leucine-rich repeat, typical subtype (InterPro:IPR003591), Leucine-rich repeat-containing N-terminal domain, type 2 (InterPro:…	stress.biotic.PR-proteins	plant-type cell wall|cell wall|chloroplast|plasma membrane		0.0416934	0.000106867	0.00333315	0.414856	-0.606859	-0.179474	0.883025	1.13247
AT5G17880	CSA1	constitutive shade-avoidance1 (CSA1); FUNCTIONS IN: transmembrane receptor activity, ATP binding; INVOLVED IN: response to light stimulus, defense response to bacterium, response to red light, defense response; LOCATED IN: intrinsic to membrane; EXPRESSED IN: 20 plant structures; EXPRESSED DURING: 13 growth stages; CONTAINS InterPro DOMAIN/s: NB-ARC (InterPro:IPR002182), Disease resistance protei…	stress.biotic	cytoplasm		0.253251	0.0142241	0.00508059	0.0149882	-0.119328	-0.178262	0.883767	1.13152
AT3G58090	AT3G58090	Disease resistance-responsive (dirigent-like protein) family protein; CONTAINS InterPro DOMAIN/s: Plant disease resistance response protein (InterPro:IPR004265); BEST Arabidopsis thaliana protein match is: Disease resistance-responsive (dirigent-like protein) family protein (TAIR:AT1G65870.1); Has 879 Blast hits to 874 proteins in 45 species: Archae - 0; Bacteria - 0; Metazoa - 0; Fungi - 0; Plan…	stress.biotic.PR-proteins	nucleus		0.200342	0.0170917	0.018214	-0.165843	-0.206498	-0.174584	0.886023	1.12864
AT3G11010	RLP34	receptor like protein 34 (RLP34); CONTAINS InterPro DOMAIN/s: Leucine-rich repeat, typical subtype (InterPro:IPR003591), Leucine-rich repeat-containing N-terminal domain, type 2 (InterPro:IPR013210), Leucine-rich repeat (InterPro:IPR001611); BEST Arabidopsis thaliana protein match is: receptor like protein 53 (TAIR:AT5G27060.1); Has 142392 Blast hits to 33789 proteins in 1239 species: Archae - 73…	stress.biotic.PR-proteins	integral component of membrane		0.208852	0.0631167	0.184175	-0.271389	0.307638	-0.174503	0.886073	1.12858
AT5G46260	AT5G46260	disease resistance protein (TIR-NBS-LRR class) family; FUNCTIONS IN: transmembrane receptor activity, nucleoside-triphosphatase activity, nucleotide binding, ATP binding; INVOLVED IN: signal transduction, defense response, apoptosis, innate immune response; LOCATED IN: intrinsic to membrane; CONTAINS InterPro DOMAIN/s: ATPase, AAA type, core (InterPro:IPR003593), NB-ARC (InterPro:IPR002182), Toll…	stress.biotic.PR-proteins			0.118559	0.0778945	0.0177568	-0.240103	-0.0148532	-0.172125	0.887535	1.12672
AT1G63350	AT1G63350	Disease resistance protein (CC-NBS-LRR class) family; FUNCTIONS IN: ATP binding; INVOLVED IN: N-terminal protein myristoylation, defense response; LOCATED IN: cellular_component unknown; EXPRESSED IN: 6 plant structures; EXPRESSED DURING: LP.06 six leaves visible, LP.04 four leaves visible, 4 anthesis, LP.08 eight leaves visible; CONTAINS InterPro DOMAIN/s: Leucine-rich repeat-containing protein …	stress.biotic.PR-proteins	cellular_component		0.341703	0.020521	0.0178687	-0.0184995	-0.219749	-0.168567	0.889726	1.12394
AT5G63020	AT5G63020	Disease resistance protein (CC-NBS-LRR class) family; FUNCTIONS IN: ATP binding; INVOLVED IN: N-terminal protein myristoylation, defense response; LOCATED IN: cellular_component unknown; CONTAINS InterPro DOMAIN/s: Leucine-rich repeat-containing protein (InterPro:IPR015766), NB-ARC (InterPro:IPR002182), Disease resistance protein (InterPro:IPR000767); BEST Arabidopsis thaliana protein match is: D…	stress.biotic.PR-proteins	nucleus		0.12118	0.123593	0.0326684	-0.241744	-0.197476	-0.167747	0.890232	1.1233
AT3G44630	AT3G44630	Disease resistance protein (TIR-NBS-LRR class) family; FUNCTIONS IN: transmembrane receptor activity, nucleoside-triphosphatase activity, nucleotide binding, ATP binding; INVOLVED IN: N-terminal protein myristoylation, defense response; LOCATED IN: intrinsic to membrane; EXPRESSED IN: 22 plant structures; EXPRESSED DURING: 13 growth stages; CONTAINS InterPro DOMAIN/s: ATPase, AAA type, core (Inte…	stress.biotic.PR-proteins	cytoplasm		0.156416	0.0173475	0.0063996	0.0986202	-0.348639	-0.167353	0.890475	1.123
AT3G50950	ZAR1	HOPZ-ACTIVATED RESISTANCE 1 (ZAR1); FUNCTIONS IN: ATP binding; INVOLVED IN: defense response, apoptosis; LOCATED IN: cellular_component unknown; EXPRESSED IN: 22 plant structures; EXPRESSED DURING: 13 growth stages; CONTAINS InterPro DOMAIN/s: NB-ARC (InterPro:IPR002182), Disease resistance protein (InterPro:IPR000767); BEST Arabidopsis thaliana protein match is: Disease resistance protein (CC-NB…	stress.biotic.PR-proteins	nucleus|plasma membrane		0.366901	0.0988575	0.00423112	0.0437092	0.123896	-0.165516	0.89161	1.12157
AT1G27620	AT1G27620	HXXXD-type acyl-transferase family protein; FUNCTIONS IN: transferase activity, transferring acyl groups other than amino-acyl groups, transferase activity; INVOLVED IN: biological_process unknown; LOCATED IN: cellular_component unknown; EXPRESSED IN: synergid, pollen tube; CONTAINS InterPro DOMAIN/s: Transferase (InterPro:IPR003480); BEST Arabidopsis thaliana protein match is: HXXXD-type acyl-tr…	stress.biotic	cytoplasm		0.430184	0.131565	0.127979	-0.178476	0.0153388	-0.159093	0.895588	1.11659
AT2G28670	ESB1	Disease resistance-responsive (dirigent-like protein) family protein; FUNCTIONS IN: molecular_function unknown; LOCATED IN: endomembrane system; EXPRESSED IN: 9 plant structures; EXPRESSED DURING: petal differentiation and expansion stage, E expanded cotyledon stage, D bilateral stage; CONTAINS InterPro DOMAIN/s: Plant disease resistance response protein (InterPro:IPR004265); BEST Arabidopsis tha…	stress.biotic.PR-proteins	apoplast|nucleus|Casparian strip		0.347317	0.0255973	0.0248739	0.0124154	-0.0481528	-0.157933	0.896308	1.11569
AT3G24900	RLP39	receptor like protein 39 (RLP39); INVOLVED IN: signal transduction, defense response; LOCATED IN: endomembrane system; EXPRESSED IN: 11 plant structures; EXPRESSED DURING: 10 growth stages; CONTAINS InterPro DOMAIN/s: Leucine-rich repeat, typical subtype (InterPro:IPR003591), Leucine-rich repeat (InterPro:IPR001611); BEST Arabidopsis thaliana protein match is: receptor like protein 41 (TAIR:AT3G2…	stress.biotic.PR-proteins			0.518391	0.702401	0.648724	0.253157	0.223083	-0.151121	0.90055	1.11043
AT5G53760	MLO11	MILDEW RESISTANCE LOCUS O 11 (MLO11); FUNCTIONS IN: calmodulin binding; INVOLVED IN: cell death, defense response; LOCATED IN: integral to membrane, plasma membrane; EXPRESSED IN: 25 plant structures; EXPRESSED DURING: 10 growth stages; CONTAINS InterPro DOMAIN/s: Mlo-related protein (InterPro:IPR004326); BEST Arabidopsis thaliana protein match is: Seven transmembrane MLO family protein (TAIR:AT1…	stress.biotic.signalling.MLO-like	nucleus|plasma membrane|integral component of membrane		0.534141	0.0295395	0.0164461	0.0849833	-0.0931335	-0.148356	0.902278	1.10831
AT1G17600	AT1G17600	Disease resistance protein (TIR-NBS-LRR class) family; FUNCTIONS IN: transmembrane receptor activity, ATP binding; INVOLVED IN: signal transduction, defense response, apoptosis, innate immune response; LOCATED IN: intrinsic to membrane; EXPRESSED IN: leaf whorl, leaf; EXPRESSED DURING: LP.10 ten leaves visible; CONTAINS InterPro DOMAIN/s: NB-ARC (InterPro:IPR002182), Toll-Interleukin receptor (In…	stress.biotic.PR-proteins	nucleus|cytoplasm		0.209197	0.00637784	0.0840344	-0.187707	-0.443061	-0.147429	0.902858	1.10759
AT1G64060	RBOH F	respiratory burst oxidase protein F (RBOH F); FUNCTIONS IN: NAD(P)H oxidase activity; INVOLVED IN: in 10 processes; LOCATED IN: plasma membrane, integral to plasma membrane; EXPRESSED IN: 22 plant structures; EXPRESSED DURING: 13 growth stages; CONTAINS InterPro DOMAIN/s: Ferredoxin reductase-type FAD-binding domain (InterPro:IPR017927), Cytochrome b245, heavy chain (InterPro:IPR000778), EF-Hand …	stress.biotic.respiratory burst	integral component of plasma membrane|plasma membrane|integral component of membrane		0.281356	0.0125007	0.014471	0.0730198	-0.210421	-0.139998	0.907521	1.1019
AT3G49750	RLP44	receptor like protein 44 (RLP44); INVOLVED IN: signal transduction; LOCATED IN: plasma membrane; EXPRESSED IN: 21 plant structures; EXPRESSED DURING: 13 growth stages; CONTAINS InterPro DOMAIN/s: Leucine-rich repeat (InterPro:IPR001611); BEST Arabidopsis thaliana protein match is: receptor like protein 57 (TAIR:AT5G65830.1); Has 65414 Blast hits to 15809 proteins in 634 species: Archae - 17; Bact…	stress.biotic	plasma membrane|integral component of membrane		0.29171	0.0342019	0.056877	0.148497	-0.429541	-0.134368	0.911069	1.09761
AT5G44870	LAZ5	Disease resistance protein (TIR-NBS-LRR class) family; FUNCTIONS IN: transmembrane receptor activity, ATP binding; INVOLVED IN: signal transduction, apoptosis, defense response, innate immune response; LOCATED IN: intrinsic to membrane; EXPRESSED IN: 19 plant structures; EXPRESSED DURING: 10 growth stages; CONTAINS InterPro DOMAIN/s: NB-ARC (InterPro:IPR002182), Toll-Interleukin receptor (InterPr…	stress.biotic.PR-proteins	nucleus		0.308833	0.0421488	0.0142199	0.0124525	-0.122301	-0.131128	0.913118	1.09515
AT5G45250	RPS4	RESISTANT TO P. SYRINGAE 4 (RPS4); CONTAINS InterPro DOMAIN/s: NB-ARC (InterPro:IPR002182), Toll-Interleukin receptor (InterPro:IPR000157), Disease resistance protein (InterPro:IPR000767); BEST Arabidopsis thaliana protein match is: Disease resistance protein (TIR-NBS-LRR class) family (TAIR:AT5G45060.1); Has 21522 Blast hits to 16345 proteins in 586 species: Archae - 12; Bacteria - 1045; Metazoa…	stress.biotic.receptors	endomembrane system|nucleus|membrane|cytoplasm		0.283903	0.00889944	0.0100058	0.0250853	-0.255486	-0.130406	0.913574	1.0946
AT4G09950	AT4G09950	P-loop containing nucleoside triphosphate hydrolases superfamily protein; FUNCTIONS IN: GTP binding; INVOLVED IN: response to bacterium; LOCATED IN: cellular_component unknown; EXPRESSED IN: 14 plant structures; EXPRESSED DURING: 6 growth stages; CONTAINS InterPro DOMAIN/s: AIG1 (InterPro:IPR006703); BEST Arabidopsis thaliana protein match is: P-loop containing nucleoside triphosphate hydrolases …	stress.biotic	nucleus		0.377283	0.022801	0.0224857	-0.164913	0.169507	-0.127181	0.915619	1.09216
AT1G58400	AT1G58400	Disease resistance protein (CC-NBS-LRR class) family; FUNCTIONS IN: ATP binding; INVOLVED IN: defense response, apoptosis; LOCATED IN: cellular_component unknown; CONTAINS InterPro DOMAIN/s: NB-ARC (InterPro:IPR002182), Disease resistance protein (InterPro:IPR000767); BEST Arabidopsis thaliana protein match is: Disease resistance protein (CC-NBS-LRR class) family (TAIR:AT1G58390.1); Has 15348 Bla…	stress.biotic.PR-proteins	nucleus		0.498228	0.109962	0.109352	0.0853383	-0.224538	-0.127089	0.915677	1.09209
AT1G02360	AT1G02360	Chitinase family protein; FUNCTIONS IN: chitinase activity; INVOLVED IN: carbohydrate metabolic process, cell wall macromolecule catabolic process; LOCATED IN: endomembrane system; EXPRESSED IN: stem, cotyledon, leaf whorl, root; CONTAINS InterPro DOMAIN/s: Glycoside hydrolase, family 19 (InterPro:IPR016283), Glycoside hydrolase, family 19, catalytic (InterPro:IPR000726); BEST Arabidopsis thalian…	stress.biotic	extracellular region		0.00232695	0.000395196	0.0285258	1.98382	-1.12803	-0.122576	0.918546	1.08868
AT4G33300	ADR1-L1	ADR1-like 1 (ADR1-L1); FUNCTIONS IN: ATP binding; INVOLVED IN: apoptosis, defense response; LOCATED IN: apoplast; EXPRESSED IN: 22 plant structures; EXPRESSED DURING: 13 growth stages; CONTAINS InterPro DOMAIN/s: NB-ARC (InterPro:IPR002182), Leucine-rich repeat (InterPro:IPR001611), Powdery mildew resistance protein, RPW8 domain (InterPro:IPR008808), Disease resistance protein (InterPro:IPR000767…	stress.biotic	apoplast		0.0945751	0.0409806	0.0138847	0.191279	0.152456	-0.119831	0.920295	1.08661
AT3G14470	AT3G14470	NB-ARC domain-containing disease resistance protein; FUNCTIONS IN: protein binding; INVOLVED IN: apoptosis, defense response; LOCATED IN: endomembrane system; EXPRESSED IN: 23 plant structures; EXPRESSED DURING: 14 growth stages; CONTAINS InterPro DOMAIN/s: Leucine-rich repeat-containing protein (InterPro:IPR015766), NB-ARC (InterPro:IPR002182), Leucine-rich repeat (InterPro:IPR001611), Disease r…	stress.biotic.PR-proteins	extracellular region		0.0837972	0.014237	0.0150146	0.213378	-0.16666	-0.116906	0.922163	1.08441
AT4G37460	SRFR1	SUPPRESSOR OF RPS4-RLD 1 (SRFR1); FUNCTIONS IN: protein complex scaffold; INVOLVED IN: defense response to bacterium, incompatible interaction, defense response to bacterium, negative regulation of transcription, negative regulation of defense response; LOCATED IN: nucleus, perinuclear region of cytoplasm, cytoplasm; EXPRESSED IN: 25 plant structures; EXPRESSED DURING: 14 growth stages; CONTAINS …	stress.biotic.signalling	perinuclear region of cytoplasm|nucleus|cytoplasm|intracellular membrane-bounded organelle		0.194446	0.00634543	0.00465226	-0.0273296	-0.187183	-0.11515	0.923286	1.08309
AT5G11250	AT5G11250	Disease resistance protein (TIR-NBS-LRR class); FUNCTIONS IN: transmembrane receptor activity, ATP binding; INVOLVED IN: signal transduction, apoptosis, defense response, innate immune response; LOCATED IN: intrinsic to membrane, chloroplast; EXPRESSED IN: 20 plant structures; EXPRESSED DURING: 13 growth stages; CONTAINS InterPro DOMAIN/s: NB-ARC (InterPro:IPR002182), Leucine-rich repeat (InterPr…	stress.biotic.PR-proteins			0.129645	0.0528486	0.0129098	-0.177345	-0.062297	-0.113425	0.924391	1.08179
AT4G12020	WRKY19	WRKY19; FUNCTIONS IN: protein binding, sequence-specific DNA binding transcription factor activity; INVOLVED IN: in 7 processes; LOCATED IN: chloroplast envelope; EXPRESSED IN: 22 plant structures; EXPRESSED DURING: 14 growth stages; CONTAINS InterPro DOMAIN/s: NB-ARC (InterPro:IPR002182), Leucine-rich repeat (InterPro:IPR001611), Disease resistance protein (InterPro:IPR000767), Toll-Interleukin …	stress.biotic.regulation of transcription	cytoplasm|chloroplast envelope|nucleus	WRKY	0.263069	0.0745997	0.126827	-0.0669099	-0.152815	-0.112543	0.924956	1.08113
AT4G31310	AT4G31310	AIG2-like (avirulence induced gene) family protein; CONTAINS InterPro DOMAIN/s: Butirosin biosynthesis, BtrG-like (InterPro:IPR013024), AIG2-like (InterPro:IPR009288); BEST Arabidopsis thaliana protein match is: AIG2-like (avirulence induced gene) family protein (TAIR:AT2G24390.1); Has 337 Blast hits to 337 proteins in 100 species: Archae - 29; Bacteria - 60; Metazoa - 0; Fungi - 74; Plants - 104…	stress.biotic	cellular_component		0.0635925	0.022663	0.00847539	-0.186414	0.0700816	-0.104082	0.930397	1.07481
AT1G58410	AT1G58410	Disease resistance protein (CC-NBS-LRR class) family; FUNCTIONS IN: ATP binding; INVOLVED IN: defense response, apoptosis; LOCATED IN: cellular_component unknown; EXPRESSED IN: 7 plant structures; EXPRESSED DURING: F mature embryo stage, petal differentiation and expansion stage, D bilateral stage; CONTAINS InterPro DOMAIN/s: NB-ARC (InterPro:IPR002182), Disease resistance protein (InterPro:IPR00…	stress.biotic.PR-proteins	nucleus		0.277279	0.0868193	0.0674981	-0.368555	0.0466949	-0.0896145	0.939774	1.06409
AT3G28950	AT3G28950	AIG2-like (avirulence induced gene) family protein; CONTAINS InterPro DOMAIN/s: Butirosin biosynthesis, BtrG-like (InterPro:IPR013024), AIG2-like (InterPro:IPR009288); BEST Arabidopsis thaliana protein match is: AIG2-like (avirulence induced gene) family protein (TAIR:AT3G28940.1); Has 301 Blast hits to 301 proteins in 90 species: Archae - 4; Bacteria - 63; Metazoa - 0; Fungi - 82; Plants - 103; …	stress.biotic	cellular_component		1	0.00762274	0.0137659	0.0257231	-0.261415	-0.0875918	0.941092	1.06259
AT4G12010	AT4G12010	Disease resistance protein (TIR-NBS-LRR class) family; FUNCTIONS IN: transmembrane receptor activity, ATP binding; INVOLVED IN: signal transduction, apoptosis, defense response, innate immune response; LOCATED IN: intrinsic to membrane; EXPRESSED IN: 22 plant structures; EXPRESSED DURING: 13 growth stages; CONTAINS InterPro DOMAIN/s: NB-ARC (InterPro:IPR002182), Leucine-rich repeat (InterPro:IPR0…	stress.biotic.PR-proteins	nucleus		0.237062	0.0202092	0.0122203	0.0777691	-0.0106928	-0.0849804	0.942797	1.06067
AT2G02180	TOM3	tobamovirus multiplication protein 3 (TOM3); INVOLVED IN: viral replication complex formation and maintenance; LOCATED IN: endomembrane system; EXPRESSED IN: 23 plant structures; EXPRESSED DURING: 14 growth stages; CONTAINS InterPro DOMAIN/s: Protein of unknown function DUF1084 (InterPro:IPR009457); BEST Arabidopsis thaliana protein match is: Protein of unknown function (DUF1084) (TAIR:AT1G14530.…	stress.biotic	integral component of membrane|mitochondrion		0.0474962	0.0105453	0.0158334	0.176717	-0.00612529	-0.0820801	0.944695	1.05854
AT5G66900	AT5G66900	Disease resistance protein (CC-NBS-LRR class) family; FUNCTIONS IN: ATP binding; INVOLVED IN: apoptosis, defense response; CONTAINS InterPro DOMAIN/s: NB-ARC (InterPro:IPR002182), Powdery mildew resistance protein, RPW8 domain (InterPro:IPR008808), Disease resistance protein (InterPro:IPR000767); BEST Arabidopsis thaliana protein match is: Disease resistance protein (CC-NBS-LRR class) family (TAI…	stress.biotic.PR-proteins	nucleus		0.290081	0.0157025	0.0221643	0.0293954	-0.211854	-0.0809055	0.945464	1.05768
AT1G72940	AT1G72940	Toll-Interleukin-Resistance (TIR) domain-containing protein; FUNCTIONS IN: transmembrane receptor activity, ATP binding; INVOLVED IN: signal transduction, defense response, apoptosis, innate immune response; LOCATED IN: intrinsic to membrane; EXPRESSED IN: 22 plant structures; EXPRESSED DURING: 13 growth stages; CONTAINS InterPro DOMAIN/s: NB-ARC (InterPro:IPR002182), Toll-Interleukin receptor (I…	stress.biotic.PR-proteins	cytoplasm		0.623644	0.000946805	0.0411748	0.0945343	-0.711754	-0.0790343	0.946691	1.05631
AT1G50180	AT1G50180	NB-ARC domain-containing disease resistance protein; FUNCTIONS IN: ATP binding; INVOLVED IN: apoptosis, defense response; LOCATED IN: cellular_component unknown; EXPRESSED IN: shoot; CONTAINS InterPro DOMAIN/s: NB-ARC (InterPro:IPR002182), Disease resistance protein (InterPro:IPR000767); BEST Arabidopsis thaliana protein match is: Disease resistance protein (CC-NBS-LRR class) family (TAIR:AT5G486…	stress.biotic.PR-proteins	plasmodesma		0.277553	0.0392771	0.0471093	-0.149678	0.0866596	-0.0769521	0.948058	1.05479
AT5G65210	TGA1	TGA1; CONTAINS InterPro DOMAIN/s: Basic-leucine zipper (bZIP) transcription factor (InterPro:IPR004827), bZIP transcription factor, bZIP-1 (InterPro:IPR011616); BEST Arabidopsis thaliana protein match is: TGACG motif-binding factor 4 (TAIR:AT5G10030.2); Has 731 Blast hits to 729 proteins in 53 species: Archae - 0; Bacteria - 0; Metazoa - 7; Fungi - 0; Plants - 693; Viruses - 0; Other Eukaryotes -…	stress.biotic	nucleus	bZIP	0.327955	0.0154455	0.193945	0.0319142	-0.0111578	-0.0756487	0.948915	1.05383
AT4G37000	ACD2	ACCELERATED CELL DEATH 2 (ACD2); FUNCTIONS IN: red chlorophyll catabolite reductase activity; INVOLVED IN: chlorophyll catabolic process, defense response, incompatible interaction, regulation of programmed cell death, regulation of plant-type hypersensitive response; LOCATED IN: in 6 components; EXPRESSED IN: 23 plant structures; EXPRESSED DURING: 13 growth stages; CONTAINS InterPro DOMAIN/s: Re…	stress.biotic	chloroplast stroma|mitochondrion|chloroplast|chloroplast thylakoid membrane|cytosol|chloroplast envelope|cytoplasm		0.411588	0.0160104	0.030203	-0.0242303	-0.118852	-0.0742159	0.949858	1.05279
AT1G63750	AT1G63750	Disease resistance protein (TIR-NBS-LRR class) family; FUNCTIONS IN: nucleoside-triphosphatase activity, nucleotide binding, ATP binding; INVOLVED IN: defense response, apoptosis; EXPRESSED IN: 7 plant structures; EXPRESSED DURING: 7 growth stages; CONTAINS InterPro DOMAIN/s: ATPase, AAA type, core (InterPro:IPR003593), NB-ARC (InterPro:IPR002182), Leucine-rich repeat (InterPro:IPR001611), Diseas…	stress.biotic	nucleus|integral component of membrane		0.0279268	0.18267	0.0245544	0.313793	0.209237	-0.0663159	0.955074	1.04704
AT5G48780	AT5G48780	disease resistance protein (TIR-NBS class); FUNCTIONS IN: transmembrane receptor activity, ATP binding; INVOLVED IN: signal transduction, defense response, apoptosis, innate immune response; LOCATED IN: intrinsic to membrane; EXPRESSED IN: stem, male gametophyte, root, flower, pollen tube; EXPRESSED DURING: L mature pollen stage, M germinated pollen stage, 4 anthesis; CONTAINS InterPro DOMAIN/s: …	stress.biotic.PR-proteins	nucleus		0.424947	0.118162	0.0970684	0.144125	-0.295628	-0.0635202	0.956926	1.04501
AT1G32210	ATDAD1	DEFENDER AGAINST APOPTOTIC DEATH 1 (ATDAD1); FUNCTIONS IN: molecular_function unknown; INVOLVED IN: anti-apoptosis; LOCATED IN: endoplasmic reticulum, membrane; EXPRESSED IN: 26 plant structures; EXPRESSED DURING: 14 growth stages; CONTAINS InterPro DOMAIN/s: Defender against death DAD protein (InterPro:IPR003038); BEST Arabidopsis thaliana protein match is: Defender against death (DAD family) pr…	stress.biotic	oligosaccharyltransferase complex|endoplasmic reticulum|membrane|integral component of membrane		0.339357	0.0103237	0.0349219	-0.103152	0.247571	-0.0525788	0.964211	1.03712
AT4G13810	RLP47	receptor like protein 47 (RLP47); CONTAINS InterPro DOMAIN/s: Leucine-rich repeat-containing N-terminal domain, type 2 (InterPro:IPR013210), Leucine-rich repeat (InterPro:IPR001611); BEST Arabidopsis thaliana protein match is: receptor like protein 50 (TAIR:AT4G13920.1); Has 94456 Blast hits to 27387 proteins in 1128 species: Archae - 39; Bacteria - 7351; Metazoa - 18966; Fungi - 1097; Plants - 5…	stress.biotic.PR-proteins	plasma membrane		0.657791	0.526545	0.104992	0.0479765	0.0412199	-0.0519488	0.964632	1.03666
AT3G02840	AT3G02840	ARM repeat superfamily protein; FUNCTIONS IN: binding; INVOLVED IN: response to other organism, response to ozone; EXPRESSED IN: 16 plant structures; EXPRESSED DURING: 8 growth stages; CONTAINS InterPro DOMAIN/s: Armadillo-like helical (InterPro:IPR011989), Armadillo-type fold (InterPro:IPR016024); BEST Arabidopsis thaliana protein match is: ARM repeat superfamily protein (TAIR:AT5G37490.1); Has …	stress.biotic	cytoplasm|nucleus		0.0820334	0.0237024	1	0.754566	-0.840585	-0.0473638	0.967703	1.03337
AT3G50480	HR4	homolog of RPW8 4 (HR4); FUNCTIONS IN: molecular_function unknown; INVOLVED IN: response to other organism; LOCATED IN: endomembrane system; EXPRESSED IN: 20 plant structures; EXPRESSED DURING: 11 growth stages; CONTAINS InterPro DOMAIN/s: Powdery mildew resistance protein, RPW8 domain (InterPro:IPR008808); BEST Arabidopsis thaliana protein match is: homolog of RPW8 3 (TAIR:AT3G50470.1); Has 106 …	stress.biotic	chloroplast|integral component of membrane		0.0738089	1	1	0.750432	-0.00246676	-0.0458541	0.968716	1.03229
AT1G54130	RSH3	RELA/SPOT homolog 3 (RSH3); FUNCTIONS IN: GTP diphosphokinase activity; INVOLVED IN: guanosine tetraphosphate metabolic process; LOCATED IN: chloroplast; EXPRESSED IN: 25 plant structures; EXPRESSED DURING: 15 growth stages; CONTAINS InterPro DOMAIN/s: Metal-dependent phosphohydrolase, HD subdomain (InterPro:IPR006674), Metal-dependent phosphohydrolase, HD domain (InterPro:IPR003607), RelA/SpoT (…	stress.biotic.regulation of transcription	chloroplast		0.276334	0.00936673	0.00888218	0.0747771	0.0169335	-0.0454904	0.96896	1.03203
AT1G19110	AT1G19110	inter-alpha-trypsin inhibitor heavy chain-related; FUNCTIONS IN: molecular_function unknown; INVOLVED IN: biological_process unknown; LOCATED IN: plasma membrane, membrane; EXPRESSED IN: 24 plant structures; EXPRESSED DURING: 15 growth stages; CONTAINS InterPro DOMAIN/s: von Willebrand factor, type A (InterPro:IPR002035); BEST Arabidopsis thaliana protein match is: unknown protein (TAIR:AT1G72500…	stress.biotic.PR-proteins.proteinase inhibitors.trypsin inhibitor	membrane|plasma membrane|extracellular region		0.258883	0.042938	0.0123014	-0.035543	-0.0718135	-0.0433649	0.970389	1.03051
AT5G17890	DAR4	DA1-related protein 4 (DAR4); FUNCTIONS IN: zinc ion binding, ATP binding; INVOLVED IN: response to cold, defense response; LOCATED IN: cellular_component unknown; EXPRESSED IN: 22 plant structures; EXPRESSED DURING: 11 growth stages; CONTAINS InterPro DOMAIN/s: Zinc finger, LIM-type (InterPro:IPR001781), NB-ARC (InterPro:IPR002182), Disease resistance protein (InterPro:IPR000767), Protein of unk…	stress.biotic	nucleus	Orphans	0.24949	0.00974254	0.0151077	0.0465269	-0.100037	-0.0376698	0.974227	1.02645
AT3G03480	CHAT	acetyl CoA:(Z)-3-hexen-1-ol acetyltransferase (CHAT); CONTAINS InterPro DOMAIN/s: Transferase (InterPro:IPR003480); BEST Arabidopsis thaliana protein match is: HXXXD-type acyl-transferase family protein (TAIR:AT5G17540.1); Has 2522 Blast hits to 2511 proteins in 130 species: Archae - 0; Bacteria - 0; Metazoa - 0; Fungi - 44; Plants - 2476; Viruses - 0; Other Eukaryotes - 2 (source: NCBI BLink).	stress.biotic	cytoplasm		0.255644	0.354669	1	-0.632539	-0.280537	-0.0340821	0.976653	1.02391
AT4G23690	DIR6	Disease resistance-responsive (dirigent-like protein) family protein; FUNCTIONS IN: molecular_function unknown; INVOLVED IN: lignan biosynthetic process, defense response; LOCATED IN: endomembrane system; EXPRESSED IN: 21 plant structures; EXPRESSED DURING: 13 growth stages; CONTAINS InterPro DOMAIN/s: Plant disease resistance response protein (InterPro:IPR004265); BEST Arabidopsis thaliana prote…	stress.biotic.PR-proteins	extracellular region|apoplast		0.338795	0.0359701	0.0547317	-0.074459	-0.044479	-0.0324977	0.977726	1.02278
AT1G19230	AT1G19230	Riboflavin synthase-like superfamily protein; FUNCTIONS IN: in 7 functions; INVOLVED IN: defense response; LOCATED IN: integral to membrane, membrane; EXPRESSED IN: 7 plant structures; EXPRESSED DURING: petal differentiation and expansion stage; CONTAINS InterPro DOMAIN/s: Ferredoxin reductase-type FAD-binding domain (InterPro:IPR017927), Cytochrome b245, heavy chain (InterPro:IPR000778), EF-Hand…	stress.biotic.respiratory burst	nucleus|integral component of membrane		0.418971	0.0698819	0.1183	0.221611	-0.108511	-0.032006	0.978059	1.02243
AT1G72950	AT1G72950	Disease resistance protein (TIR-NBS class); FUNCTIONS IN: transmembrane receptor activity, ATP binding; INVOLVED IN: signal transduction, apoptosis, defense response, innate immune response; LOCATED IN: intrinsic to membrane; EXPRESSED IN: stem, root; CONTAINS InterPro DOMAIN/s: NB-ARC (InterPro:IPR002182), Disease resistance protein (InterPro:IPR000767), Toll-Interleukin receptor (InterPro:IPR00…	stress.biotic.PR-proteins			0.548526	0.0716718	0.147482	-0.0429903	-0.38069	-0.0286838	0.980314	1.02008
AT1G27180	AT1G27180	disease resistance protein (TIR-NBS-LRR class), putative; FUNCTIONS IN: transmembrane receptor activity, ATP binding; INVOLVED IN: signal transduction, apoptosis, defense response, innate immune response; LOCATED IN: intrinsic to membrane; CONTAINS InterPro DOMAIN/s: NB-ARC (InterPro:IPR002182), Leucine-rich repeat, typical subtype (InterPro:IPR003591), Disease resistance protein (InterPro:IPR000…	stress.biotic.PR-proteins	cytoplasm		0.205678	0.149372	0.0198341	-0.130991	-0.15628	-0.0235109	0.983836	1.01643
AT2G36800	DOGT1	don-glucosyltransferase 1 (DOGT1); CONTAINS InterPro DOMAIN/s: UDP-glucuronosyl/UDP-glucosyltransferase (InterPro:IPR002213); BEST Arabidopsis thaliana protein match is: UDP-glucosyl transferase 73C6 (TAIR:AT2G36790.1); Has 7663 Blast hits to 7564 proteins in 401 species: Archae - 0; Bacteria - 196; Metazoa - 2172; Fungi - 32; Plants - 5134; Viruses - 64; Other Eukaryotes - 65 (source: NCBI BLink…	stress.biotic	chloroplast|intracellular membrane-bounded organelle|integral component of membrane		0.442575	0.01515	0.0651745	0.194523	0.488536	-0.0217881	0.985011	1.01522
AT2G22000	PROPEP6	elicitor peptide 6 precursor (PROPEP6); Has 15 Blast hits to 15 proteins in 4 species: Archae - 0; Bacteria - 0; Metazoa - 0; Fungi - 0; Plants - 15; Viruses - 0; Other Eukaryotes - 0 (source: NCBI BLink).	stress.biotic.signalling	nucleus		0.162889	0.0214574	0.0231928	0.251192	-0.23645	-0.0102404	0.992927	1.00712
AT3G44400	AT3G44400	Disease resistance protein (TIR-NBS-LRR class) family; FUNCTIONS IN: transmembrane receptor activity, nucleoside-triphosphatase activity, nucleotide binding, ATP binding; INVOLVED IN: signal transduction, defense response, apoptosis, innate immune response; LOCATED IN: intrinsic to membrane, endomembrane system; EXPRESSED IN: 20 plant structures; EXPRESSED DURING: 14 growth stages; CONTAINS Inter…	stress.biotic.PR-proteins	cytoplasm		0.314885	0.0229229	0.0162611	-0.00239507	0.0811734	-0.00492414	0.996593	1.00342
AT5G22690	AT5G22690	Disease resistance protein (TIR-NBS-LRR class) family; FUNCTIONS IN: transmembrane receptor activity, ATP binding; INVOLVED IN: signal transduction, defense response, apoptosis, innate immune response; LOCATED IN: intrinsic to membrane; EXPRESSED IN: 20 plant structures; EXPRESSED DURING: 13 growth stages; CONTAINS InterPro DOMAIN/s: NB-ARC (InterPro:IPR002182), Leucine-rich repeat (InterPro:IPR0…	stress.biotic.PR-proteins	cytoplasm		0.0192429	0.0184875	0.0483631	0.386663	0.156273	-0.00422823	0.997074	1.00294
AT5G43470	RPP8	RECOGNITION OF PERONOSPORA PARASITICA 8 (RPP8); FUNCTIONS IN: nucleotide binding; INVOLVED IN: defense response to virus, response to light stimulus, response to other organism, defense response, plant-type hypersensitive response; LOCATED IN: plasma membrane; EXPRESSED IN: cultured cell; CONTAINS InterPro DOMAIN/s: NB-ARC (InterPro:IPR002182), Disease resistance protein (InterPro:IPR000767); BES…	stress.biotic	plasma membrane		0.225646	0.0534978	0.00939639	-0.000737869	-0.112471	-0.00364823	0.997474	1.00253
AT4G36140	AT4G36140	disease resistance protein (TIR-NBS-LRR class), putative; FUNCTIONS IN: transmembrane receptor activity, nucleoside-triphosphatase activity, nucleotide binding, ATP binding; INVOLVED IN: signal transduction, defense response, apoptosis, innate immune response; LOCATED IN: intrinsic to membrane; EXPRESSED IN: 20 plant structures; EXPRESSED DURING: 9 growth stages; CONTAINS InterPro DOMAIN/s: ATPas…	stress.biotic.PR-proteins	nucleus|integral component of membrane		0.324276	0.0195016	0.0174303	0.0103112	-0.174991	0.00466962	1.00324	0.996768
AT4G19520	AT4G19520	disease resistance protein (TIR-NBS-LRR class) family; FUNCTIONS IN: transmembrane receptor activity, ATP binding; INVOLVED IN: signal transduction, apoptosis, defense response, innate immune response; LOCATED IN: intrinsic to membrane; CONTAINS InterPro DOMAIN/s: NB-ARC (InterPro:IPR002182), Leucine-rich repeat (InterPro:IPR001611), Disease resistance protein (InterPro:IPR000767), Toll-Interleuk…	stress.biotic.PR-proteins	nucleus		0.400156	0.0957342	0.112672	0.059185	-0.193968	0.00527104	1.00366	0.996353
AT1G69550	AT1G69550	disease resistance protein (TIR-NBS-LRR class); FUNCTIONS IN: transmembrane receptor activity, nucleoside-triphosphatase activity, nucleotide binding, ATP binding; INVOLVED IN: signal transduction, defense response, apoptosis, innate immune response; LOCATED IN: intrinsic to membrane, endomembrane system; EXPRESSED IN: 21 plant structures; EXPRESSED DURING: 13 growth stages; CONTAINS InterPro DOM…	stress.biotic.PR-proteins			0.0523232	0.0822476	0.0127919	-0.178591	0.103263	0.00693988	1.00482	0.995201
AT1G73620	AT1G73620	Pathogenesis-related thaumatin superfamily protein; INVOLVED IN: response to other organism; LOCATED IN: membrane; EXPRESSED IN: 17 plant structures; EXPRESSED DURING: 9 growth stages; CONTAINS InterPro DOMAIN/s: Thaumatin, conserved site (InterPro:IPR017949), Thaumatin, pathogenesis-related (InterPro:IPR001938); BEST Arabidopsis thaliana protein match is: Pathogenesis-related thaumatin superfami…	stress.biotic	plasmodesma|membrane|extracellular region		1	0.0345214	1	-0.0519709	0.160869	0.0071202	1.00495	0.995077
AT1G17610	AT1G17610	Disease resistance protein (TIR-NBS class); FUNCTIONS IN: transmembrane receptor activity, ATP binding; INVOLVED IN: signal transduction, apoptosis, defense response, innate immune response; LOCATED IN: intrinsic to membrane, endomembrane system; EXPRESSED IN: 12 plant structures; EXPRESSED DURING: 9 growth stages; CONTAINS InterPro DOMAIN/s: NB-ARC (InterPro:IPR002182), Disease resistance protei…	stress.biotic.PR-proteins			0.250638	0.045372	0.0441624	-0.223117	-0.140431	0.00910113	1.00633	0.993711
AT4G22235	AT4G22235	Arabidopsis defensin-like protein; FUNCTIONS IN: molecular_function unknown; INVOLVED IN: biological_process unknown; LOCATED IN: endomembrane system; CONTAINS InterPro DOMAIN/s: Defensin-like protein, Arabidopsis (InterPro:IPR022618), Low-molecular-weight cysteine-rich family (InterPro:IPR020191); BEST Arabidopsis thaliana protein match is: Arabidopsis defensin-like protein (TAIR:AT4G22230.1); H…	stress.biotic.PR-proteins.plant defensins	extracellular region		0.318847	0.124894	0.174415	-0.569662	0.399382	0.0110549	1.00769	0.992367
AT1G05760	RTM1	restricted tev movement 1 (RTM1); FUNCTIONS IN: sugar binding; INVOLVED IN: response to virus; LOCATED IN: cellular_component unknown; EXPRESSED IN: 22 plant structures; EXPRESSED DURING: 11 growth stages; CONTAINS InterPro DOMAIN/s: Mannose-binding lectin (InterPro:IPR001229); BEST Arabidopsis thaliana protein match is: Mannose-binding lectin superfamily protein (TAIR:AT1G05770.1); Has 829 Blast…	stress.biotic	cytoplasm		0.4687	0.0560386	0.0474309	-0.0591842	0.123809	0.0132927	1.00926	0.990828
AT1G55210	AT1G55210	Disease resistance-responsive (dirigent-like protein) family protein; FUNCTIONS IN: molecular_function unknown; INVOLVED IN: lignan biosynthetic process, defense response; LOCATED IN: endomembrane system; EXPRESSED IN: 22 plant structures; EXPRESSED DURING: 13 growth stages; CONTAINS InterPro DOMAIN/s: Plant disease resistance response protein (InterPro:IPR004265); BEST Arabidopsis thaliana prote…	stress.biotic.PR-proteins	extracellular region|apoplast		1	0.328749	1	0.0491933	0.142543	0.0139197	1.0097	0.990398
AT3G11660	NHL1	NDR1/HIN1-like 1 (NHL1); CONTAINS InterPro DOMAIN/s: Late embryogenesis abundant protein, group 2 (InterPro:IPR004864); BEST Arabidopsis thaliana protein match is: Late embryogenesis abundant (LEA) hydroxyproline-rich glycoprotein family (TAIR:AT3G52470.1); Has 917 Blast hits to 917 proteins in 27 species: Archae - 0; Bacteria - 0; Metazoa - 0; Fungi - 0; Plants - 917; Viruses - 0; Other Eukaryot…	stress.biotic	plasma membrane|anchored component of plasma membrane|integral component of membrane|plasmodesma		0.161652	0.0112608	0.247496	-0.113248	0.237818	0.0269188	1.01883	0.981514
AT5G45080	PP2-A6	phloem protein 2-A6 (PP2-A6); FUNCTIONS IN: carbohydrate binding; INVOLVED IN: signal transduction, defense response, innate immune response; LOCATED IN: intrinsic to membrane; EXPRESSED IN: 9 plant structures; EXPRESSED DURING: 9 growth stages; CONTAINS InterPro DOMAIN/s: Toll-Interleukin receptor (InterPro:IPR000157); BEST Arabidopsis thaliana protein match is: phloem protein 2-A8 (TAIR:AT5G450…	stress.biotic.receptors	cytoplasm		0.510441		0.330754	0.383475		0.0303273	1.02124	0.979198
AT5G40910	AT5G40910	Disease resistance protein (TIR-NBS-LRR class) family; FUNCTIONS IN: transmembrane receptor activity, nucleoside-triphosphatase activity, nucleotide binding, ATP binding; INVOLVED IN: signal transduction, apoptosis, defense response, innate immune response; LOCATED IN: intrinsic to membrane; EXPRESSED IN: 21 plant structures; EXPRESSED DURING: 13 growth stages; CONTAINS InterPro DOMAIN/s: ATPase,…	stress.biotic.PR-proteins	integral component of membrane		0.10927	0.0180441	0.00816399	-0.127545	-0.0718014	0.0313943	1.022	0.978474
AT1G59620	CW9	CW9; FUNCTIONS IN: ATP binding; INVOLVED IN: defense response, apoptosis; LOCATED IN: cellular_component unknown; EXPRESSED IN: 21 plant structures; EXPRESSED DURING: 12 growth stages; CONTAINS InterPro DOMAIN/s: NB-ARC (InterPro:IPR002182), Disease resistance protein (InterPro:IPR000767); BEST Arabidopsis thaliana protein match is: Disease resistance protein (CC-NBS-LRR class) family (TAIR:AT1G5…	stress.biotic	plasma membrane		0.0691588	0.0169923	0.0140965	0.181796	0.0981095	0.0315603	1.02212	0.978362
AT4G04220	RLP46	receptor like protein 46 (RLP46); FUNCTIONS IN: kinase activity; INVOLVED IN: signal transduction, defense response; LOCATED IN: endomembrane system; EXPRESSED IN: 20 plant structures; EXPRESSED DURING: 11 growth stages; CONTAINS InterPro DOMAIN/s: Leucine-rich repeat, typical subtype (InterPro:IPR003591), Leucine-rich repeat-containing N-terminal domain, type 2 (InterPro:IPR013210), Leucine-rich…	stress.biotic.PR-proteins	plasma membrane		0.00638497	0.0400572	0.0131229	0.606981	-0.184261	0.039502	1.02776	0.972991
AT5G40170	RLP54	receptor like protein 54 (RLP54); FUNCTIONS IN: kinase activity; INVOLVED IN: signal transduction, defense response; LOCATED IN: endomembrane system; EXPRESSED IN: 22 plant structures; EXPRESSED DURING: 13 growth stages; CONTAINS InterPro DOMAIN/s: Leucine-rich repeat, typical subtype (InterPro:IPR003591), Leucine-rich repeat (InterPro:IPR001611); BEST Arabidopsis thaliana protein match is: recep…	stress.biotic.PR-proteins	plasma membrane		0.12323	0.0120205	0.00857628	0.131277	-0.249601	0.0442392	1.03114	0.969801
AT2G14080	AT2G14080	Disease resistance protein (TIR-NBS-LRR class) family; FUNCTIONS IN: transmembrane receptor activity, nucleoside-triphosphatase activity, nucleotide binding, ATP binding; INVOLVED IN: signal transduction, apoptosis, defense response, innate immune response; LOCATED IN: intrinsic to membrane, endomembrane system; EXPRESSED IN: 19 plant structures; EXPRESSED DURING: 13 growth stages; CONTAINS Inter…	stress.biotic.PR-proteins	cytoplasm		0.280575	0.042398	0.0119507	-0.019807	-0.11646	0.0453624	1.03194	0.969046
AT1G17250	RLP3	receptor like protein 3 (RLP3); CONTAINS InterPro DOMAIN/s: Leucine-rich repeat-containing N-terminal domain, type 2 (InterPro:IPR013210), Leucine-rich repeat (InterPro:IPR001611); BEST Arabidopsis thaliana protein match is: receptor like protein 2 (TAIR:AT1G17240.1); Has 81484 Blast hits to 24794 proteins in 958 species: Archae - 37; Bacteria - 4331; Metazoa - 15807; Fungi - 760; Plants - 53957;…	stress.biotic	integral component of membrane|plasma membrane		0.36131	0.0356995	0.0446299	0.0188967	-0.0436879	0.046962	1.03309	0.967973
AT1G45616	RLP6	receptor like protein 6 (RLP6); INVOLVED IN: signal transduction, defense response; LOCATED IN: membrane; EXPRESSED IN: leaf; CONTAINS InterPro DOMAIN/s: Leucine-rich repeat-containing N-terminal domain, type 2 (InterPro:IPR013210), Leucine-rich repeat (InterPro:IPR001611); BEST Arabidopsis thaliana protein match is: receptor like protein 7 (TAIR:AT1G47890.1); Has 122755 Blast hits to 32280 prote…	stress.biotic	membrane|integral component of membrane		0.115269	0.0878458	0.0636875	-0.799645	-0.0628344	0.0492235	1.03471	0.966456
AT5G18360	AT5G18360	Disease resistance protein (TIR-NBS-LRR class) family; FUNCTIONS IN: transmembrane receptor activity, nucleoside-triphosphatase activity, nucleotide binding, ATP binding; INVOLVED IN: signal transduction, defense response, apoptosis, innate immune response; LOCATED IN: intrinsic to membrane, chloroplast; EXPRESSED IN: 16 plant structures; EXPRESSED DURING: 10 growth stages; CONTAINS InterPro DOMA…	stress.biotic.PR-proteins			0.28691	0.0384112	0.0206375	-0.183076	0.0565975	0.0555857	1.03928	0.962204
AT1G14530	THH1	TOM THREE HOMOLOG 1 (THH1); CONTAINS InterPro DOMAIN/s: Protein of unknown function DUF1084 (InterPro:IPR009457); BEST Arabidopsis thaliana protein match is: tobamovirus multiplication protein 3 (TAIR:AT2G02180.1); Has 257 Blast hits to 256 proteins in 45 species: Archae - 0; Bacteria - 0; Metazoa - 0; Fungi - 0; Plants - 202; Viruses - 0; Other Eukaryotes - 55 (source: NCBI BLink).	stress.biotic	mitochondrion		0.0655726	0.103356	0.11828	-0.378266	0.150871	0.0593198	1.04197	0.959716
AT3G44220	AT3G44220	Late embryogenesis abundant (LEA) hydroxyproline-rich glycoprotein family; CONTAINS InterPro DOMAIN/s: Late embryogenesis abundant protein, group 2 (InterPro:IPR004864); BEST Arabidopsis thaliana protein match is: Late embryogenesis abundant (LEA) hydroxyproline-rich glycoprotein family (TAIR:AT5G22200.1); Has 838 Blast hits to 838 proteins in 28 species: Archae - 0; Bacteria - 0; Metazoa - 0; Fu…	stress.biotic	anchored component of plasma membrane|plasmodesma|cytoplasm|integral component of membrane		0.325249	0.0337386	0.0223999	-0.0869523	-0.0733184	0.0612196	1.04335	0.958454
AT1G72860	AT1G72860	Disease resistance protein (TIR-NBS-LRR class) family; FUNCTIONS IN: transmembrane receptor activity, ATP binding; INVOLVED IN: signal transduction, apoptosis, defense response, innate immune response; LOCATED IN: intrinsic to membrane; EXPRESSED IN: stem, leaf; CONTAINS InterPro DOMAIN/s: NB-ARC (InterPro:IPR002182), Leucine-rich repeat (InterPro:IPR001611), Disease resistance protein (InterPro:…	stress.biotic.PR-proteins	cytoplasm		0.236108	0.0286576	0.0275747	-0.119782	-0.118842	0.063066	1.04468	0.957228
AT1G33560	ADR1	ACTIVATED DISEASE RESISTANCE 1 (ADR1); FUNCTIONS IN: kinase activity; INVOLVED IN: response to water deprivation, response to karrikin, response to other organism, defense response; LOCATED IN: endomembrane system; EXPRESSED IN: 21 plant structures; EXPRESSED DURING: 13 growth stages; CONTAINS InterPro DOMAIN/s: NB-ARC (InterPro:IPR002182), Powdery mildew resistance protein, RPW8 domain (InterPro…	stress.biotic.PR-proteins	plasma membrane		0.213574	0.0218065	0.0160069	0.116744	0.276039	0.065712	1.0466	0.955474
AT1G56510	WRR4	WHITE RUST RESISTANCE 4 (WRR4); FUNCTIONS IN: transmembrane receptor activity, nucleoside-triphosphatase activity, nucleotide binding, ATP binding; INVOLVED IN: defense response to fungus, incompatible interaction, defense response; LOCATED IN: intrinsic to membrane; EXPRESSED IN: 17 plant structures; EXPRESSED DURING: 10 growth stages; CONTAINS InterPro DOMAIN/s: ATPase, AAA type, core (InterPro…	stress.biotic.PR-proteins	cytoplasm		0.15306	0.0272922	0.00972048	0.133095	0.0815861	0.0747199	1.05316	0.949526
AT2G15042	AT2G15042	Leucine-rich repeat (LRR) family protein; INVOLVED IN: biological_process unknown; LOCATED IN: mitochondrion; CONTAINS InterPro DOMAIN/s: Leucine-rich repeat (InterPro:IPR001611); BEST Arabidopsis thaliana protein match is: receptor like protein 34 (TAIR:AT3G11010.1); Has 56306 Blast hits to 17936 proteins in 777 species: Archae - 23; Bacteria - 1630; Metazoa - 5114; Fungi - 406; Plants - 45797; …	stress.biotic.PR-proteins	plasma membrane		0.314876	0.0279592	0.132052	0.09822	-0.159579	0.0754735	1.05371	0.949031
AT5G45440	AT5G45440	P-loop containing nucleoside triphosphate hydrolases superfamily protein; FUNCTIONS IN: ATP binding; INVOLVED IN: apoptosis; LOCATED IN: cellular_component unknown; CONTAINS InterPro DOMAIN/s: NB-ARC (InterPro:IPR002182); BEST Arabidopsis thaliana protein match is: P-loop containing nucleoside triphosphate hydrolases superfamily protein (TAIR:AT5G45490.2); Has 3890 Blast hits to 3878 proteins in …	stress.biotic.PR-proteins	nucleus		0.451688	0.115387	0.128675	0.212056	0.103451	0.0827106	1.05901	0.944282
AT5G38850	AT5G38850	Disease resistance protein (TIR-NBS-LRR class); FUNCTIONS IN: transmembrane receptor activity, nucleoside-triphosphatase activity, nucleotide binding, ATP binding; INVOLVED IN: signal transduction, defense response, apoptosis, innate immune response; LOCATED IN: intrinsic to membrane; EXPRESSED IN: 18 plant structures; EXPRESSED DURING: 9 growth stages; CONTAINS InterPro DOMAIN/s: ATPase, AAA typ…	stress.biotic.PR-proteins	nucleus		0.265079	0.101573	0.0758726	-0.137052	-0.06618	0.101665	1.07301	0.931957
AT2G24390	AT2G24390	AIG2-like (avirulence induced gene) family protein; FUNCTIONS IN: molecular_function unknown; INVOLVED IN: biological_process unknown; LOCATED IN: endomembrane system; EXPRESSED IN: 11 plant structures; EXPRESSED DURING: 7 growth stages; CONTAINS InterPro DOMAIN/s: Butirosin biosynthesis, BtrG-like (InterPro:IPR013024), AIG2-like (InterPro:IPR009288); BEST Arabidopsis thaliana protein match is: A…	stress.biotic	nucleus		0.201355	0.0137657	0.0231388	-0.128293	0.121281	0.104049	1.07479	0.930418
AT2G16870	AT2G16870	Disease resistance protein (TIR-NBS-LRR class) family; FUNCTIONS IN: transmembrane receptor activity, nucleoside-triphosphatase activity, nucleotide binding, ATP binding; INVOLVED IN: signal transduction, apoptosis, defense response, innate immune response; LOCATED IN: intrinsic to membrane; CONTAINS InterPro DOMAIN/s: ATPase, AAA type, core (InterPro:IPR003593), NB-ARC (InterPro:IPR002182), Toll…	stress.biotic.PR-proteins			0.189497	0.0347558	0.0332765	-0.226949	0.274363	0.107831	1.07761	0.927982
AT3G46730	AT3G46730	NB-ARC domain-containing disease resistance protein; FUNCTIONS IN: ATP binding; INVOLVED IN: defense response, apoptosis; LOCATED IN: endomembrane system; CONTAINS InterPro DOMAIN/s: NB-ARC (InterPro:IPR002182), Disease resistance protein (InterPro:IPR000767); BEST Arabidopsis thaliana protein match is: NB-ARC domain-containing disease resistance protein (TAIR:AT3G46530.1); Has 14658 Blast hits t…	stress.biotic.PR-proteins			0.490449	0.158634	0.129178	0.14975	0.0832913	0.110075	1.07928	0.92654
AT5G47250	AT5G47250	LRR and NB-ARC domains-containing disease resistance protein; FUNCTIONS IN: ATP binding; INVOLVED IN: apoptosis, defense response; LOCATED IN: mitochondrion; EXPRESSED IN: 18 plant structures; EXPRESSED DURING: 11 growth stages; CONTAINS InterPro DOMAIN/s: NB-ARC (InterPro:IPR002182), Leucine-rich repeat (InterPro:IPR001611), Disease resistance protein (InterPro:IPR000767); BEST Arabidopsis thali…	stress.biotic.PR-proteins	mitochondrion		0.2469	0.0538409	0.0943982	-0.239443	-0.118455	0.113716	1.08201	0.924204
AT5G04720	ADR1-L2	ADR1-like 2 (ADR1-L2); FUNCTIONS IN: nucleoside-triphosphatase activity, nucleotide binding, ATP binding; INVOLVED IN: apoptosis, defense response; EXPRESSED IN: 22 plant structures; EXPRESSED DURING: 13 growth stages; CONTAINS InterPro DOMAIN/s: ATPase, AAA type, core (InterPro:IPR003593), NB-ARC (InterPro:IPR002182), Powdery mildew resistance protein, RPW8 domain (InterPro:IPR008808), Disease r…	stress.biotic			0.0567544	0.0162164	0.0172552	0.271116	0.446103	0.117919	1.08517	0.921516
AT3G24020	AT3G24020	Disease resistance-responsive (dirigent-like protein) family protein; FUNCTIONS IN: molecular_function unknown; LOCATED IN: endomembrane system; CONTAINS InterPro DOMAIN/s: Plant disease resistance response protein (InterPro:IPR004265); BEST Arabidopsis thaliana protein match is: Disease resistance-responsive (dirigent-like protein) family protein (TAIR:AT4G13580.1); Has 723 Blast hits to 722 pro…	stress.biotic.PR-proteins	chloroplast|apoplast		0.391626	0.167594	0.239985	-0.172804	0.0885593	0.119928	1.08668	0.920234
AT4G25780	AT4G25780	CAP (Cysteine-rich secretory proteins, Antigen 5, and Pathogenesis-related 1 protein) superfamily protein; FUNCTIONS IN: molecular_function unknown; INVOLVED IN: biological_process unknown; LOCATED IN: endomembrane system, extracellular region; EXPRESSED IN: 14 plant structures; EXPRESSED DURING: 11 growth stages; CONTAINS InterPro DOMAIN/s: Allergen V5/Tpx-1 related, conserved site (InterPro:IPR…	stress.biotic	extracellular region		1	0.00793838	0.0811306	0.0389338	-0.887675	0.135924	1.0988	0.910087
AT3G16920	CTL2	chitinase-like protein 2 (CTL2); FUNCTIONS IN: chitinase activity; INVOLVED IN: lignin biosynthetic process; EXPRESSED IN: 19 plant structures; EXPRESSED DURING: 4 anthesis, LP.10 ten leaves visible, C globular stage, petal differentiation and expansion stage, LP.12 twelve leaves visible; CONTAINS InterPro DOMAIN/s: Glycoside hydrolase, family 19 (InterPro:IPR016283), Glycoside hydrolase, family …	stress.biotic	extracellular region|plasma membrane		0.367	0.032919	0.0346466	-0.00666927	0.120662	0.136525	1.09925	0.909708
AT3G25020	RLP42	receptor like protein 42 (RLP42); INVOLVED IN: signal transduction, defense response; LOCATED IN: endomembrane system; EXPRESSED IN: 13 plant structures; EXPRESSED DURING: 11 growth stages; CONTAINS InterPro DOMAIN/s: Leucine-rich repeat (InterPro:IPR001611); BEST Arabidopsis thaliana protein match is: receptor like protein 40 (TAIR:AT3G24982.1); Has 101819 Blast hits to 28851 proteins in 1081 sp…	stress.biotic.PR-proteins	extracellular region|integral component of membrane		1	0.0485922	0.398657	0.0228975	0.271803	0.144402	1.10527	0.904755
AT3G23110	RLP37	receptor like protein 37 (RLP37); FUNCTIONS IN: kinase activity; INVOLVED IN: signal transduction, defense response; LOCATED IN: endomembrane system; CONTAINS InterPro DOMAIN/s: Leucine-rich repeat-containing N-terminal domain, type 2 (InterPro:IPR013210), Leucine-rich repeat (InterPro:IPR001611); BEST Arabidopsis thaliana protein match is: receptor like protein 38 (TAIR:AT3G23120.1); Has 116481 …	stress.biotic.PR-proteins	integral component of membrane|plasma membrane		0.101858	0.00176111	0.112899	-0.301079	0.854023	0.147085	1.10733	0.903074
AT3G59930	AT3G59930	FUNCTIONS IN: molecular_function unknown; INVOLVED IN: biological_process unknown; LOCATED IN: endomembrane system; BEST Arabidopsis thaliana protein match is: Defensin-like (DEFL) family protein (TAIR:AT5G33355.1); Has 33 Blast hits to 33 proteins in 3 species: Archae - 0; Bacteria - 0; Metazoa - 0; Fungi - 0; Plants - 33; Viruses - 0; Other Eukaryotes - 0 (source: NCBI BLink).	stress.biotic.PR-proteins.plant defensins	extracellular region		0.196259	0.427779	1	-1.21718	0.695291	0.147417	1.10758	0.902866
AT3G17210	HS1	heat stable protein 1 (HS1); INVOLVED IN: defense response to fungus, defense response to bacterium; LOCATED IN: plasma membrane; EXPRESSED IN: 24 plant structures; EXPRESSED DURING: 13 growth stages; CONTAINS InterPro DOMAIN/s: Stress responsive alpha-beta barrel (InterPro:IPR013097), Dimeric alpha-beta barrel (InterPro:IPR011008); BEST Arabidopsis thaliana protein match is: Stress responsive A/…	stress.biotic.PR-proteins	cytosol|chloroplast|plasma membrane		0.0436524	0.0159264	0.0117397	-0.206824	0.0780109	0.148545	1.10845	0.90216
AT1G17860	AT1G17860	Kunitz family trypsin and protease inhibitor protein; FUNCTIONS IN: endopeptidase inhibitor activity; INVOLVED IN: biological_process unknown; LOCATED IN: apoplast, cell wall; EXPRESSED IN: 17 plant structures; EXPRESSED DURING: 13 growth stages; CONTAINS InterPro DOMAIN/s: Proteinase inhibitor I3, Kunitz legume (InterPro:IPR002160), Kunitz inhibitor ST1-like (InterPro:IPR011065); BEST Arabidopsi…	stress.biotic.PR-proteins.proteinase inhibitors.trypsin inhibitor	extracellular region|apoplast|cell wall		0.0464874	0.845112	0.0931661	0.528061	0.0728057	0.155496	1.1138	0.897824
AT4G33720	AT4G33720	CAP (Cysteine-rich secretory proteins, Antigen 5, and Pathogenesis-related 1 protein) superfamily protein; FUNCTIONS IN: molecular_function unknown; INVOLVED IN: biological_process unknown; LOCATED IN: endomembrane system, extracellular region; EXPRESSED IN: root; CONTAINS InterPro DOMAIN/s: Allergen V5/Tpx-1 related, conserved site (InterPro:IPR018244), Allergen V5/Tpx-1 related (InterPro:IPR001…	stress.biotic	extracellular region		1	1	1	-0.099083	-0.315879	0.155851	1.11408	0.897603
AT5G35450	AT5G35450	Disease resistance protein (CC-NBS-LRR class) family; FUNCTIONS IN: ATP binding; INVOLVED IN: defense response, apoptosis; LOCATED IN: plasma membrane; EXPRESSED IN: 21 plant structures; EXPRESSED DURING: 10 growth stages; CONTAINS InterPro DOMAIN/s: NB-ARC (InterPro:IPR002182), Disease resistance protein (InterPro:IPR000767); BEST Arabidopsis thaliana protein match is: Disease resistance protein…	stress.biotic.PR-proteins	plasma membrane		0.315868	0.135229	0.0211609	-0.0608366	-0.142858	0.157293	1.11519	0.896706
AT1G19610	PDF1.4	PDF1.4; FUNCTIONS IN: molecular_function unknown; INVOLVED IN: defense response; LOCATED IN: endomembrane system; EXPRESSED IN: 13 plant structures; EXPRESSED DURING: 9 growth stages; CONTAINS InterPro DOMAIN/s: Gamma thionin (InterPro:IPR008176), Low-molecular-weight cysteine-rich family (InterPro:IPR020191), Knottin (InterPro:IPR003614); BEST Arabidopsis thaliana protein match is: plant defensi…	stress.biotic	extracellular region		0.170606	0.19683	0.83857	-0.66496	0.492851	0.162102	1.11892	0.893722
AT4G38670	AT4G38670	Pathogenesis-related thaumatin superfamily protein; CONTAINS InterPro DOMAIN/s: Thaumatin, conserved site (InterPro:IPR017949), Thaumatin, pathogenesis-related (InterPro:IPR001938); BEST Arabidopsis thaliana protein match is: Pathogenesis-related thaumatin superfamily protein (TAIR:AT4G36010.2); Has 1594 Blast hits to 1578 proteins in 180 species: Archae - 0; Bacteria - 39; Metazoa - 54; Fungi - …	stress.biotic	extracellular region		0.646545	0.072821	0.0335199	-0.0402415	0.0844407	0.163089	1.11968	0.893111
AT5G39730	AT5G39730	AIG2-like (avirulence induced gene) family protein; FUNCTIONS IN: molecular_function unknown; INVOLVED IN: response to salt stress; LOCATED IN: plasma membrane; EXPRESSED IN: 24 plant structures; EXPRESSED DURING: 13 growth stages; CONTAINS InterPro DOMAIN/s: AIG2-like (InterPro:IPR009288); BEST Arabidopsis thaliana protein match is: avirulence induced gene 2 like protein (TAIR:AT5G39720.1); Has …	stress.biotic	plasma membrane|nucleus|cytosol		0.104474	0.0147048	0.00705151	-0.143145	0.146487	0.166224	1.12212	0.891172
AT4G23630	BTI1	VIRB2-interacting protein 1 (BTI1); INVOLVED IN: biological_process unknown; LOCATED IN: endoplasmic reticulum, plasma membrane, endoplasmic reticulum membrane, vacuole; EXPRESSED IN: 26 plant structures; EXPRESSED DURING: 15 growth stages; CONTAINS InterPro DOMAIN/s: Reticulon (InterPro:IPR003388); BEST Arabidopsis thaliana protein match is: VIRB2-interacting protein 2 (TAIR:AT4G11220.1); Has 12…	stress.biotic	integral component of cytoplasmic side of endoplasmic reticulum membrane|endoplasmic reticulum|plasma membrane|endoplasmic reticulum tubular network|endoplasmic reticulum membrane|vacuole		0.136331	0.00981417	0.00643572	0.179369	0.202787	0.166983	1.12271	0.890704
AT5G18370	AT5G18370	Disease resistance protein (TIR-NBS-LRR class) family; FUNCTIONS IN: transmembrane receptor activity, nucleoside-triphosphatase activity, nucleotide binding, ATP binding; INVOLVED IN: defense response; LOCATED IN: intrinsic to membrane; EXPRESSED IN: stem, inflorescence meristem, hypocotyl, flower, stamen; EXPRESSED DURING: 4 anthesis, petal differentiation and expansion stage; CONTAINS InterPro …	stress.biotic.PR-proteins	cytoplasm		0.570431	0.2077	0.02431	-0.0528625	0.0265156	0.173002	1.1274	0.886995
AT1G56540	AT1G56540	Disease resistance protein (TIR-NBS-LRR class) family; FUNCTIONS IN: transmembrane receptor activity, nucleoside-triphosphatase activity, nucleotide binding, ATP binding; INVOLVED IN: signal transduction, defense response, apoptosis, innate immune response; LOCATED IN: intrinsic to membrane; EXPRESSED IN: 14 plant structures; EXPRESSED DURING: 8 growth stages; CONTAINS InterPro DOMAIN/s: ATPase, …	stress.biotic.PR-proteins	nucleus|integral component of membrane		0.0214647	0.0611945	0.025038	0.500214	0.130985	0.177439	1.13087	0.884271
AT5G24620	AT5G24620	Pathogenesis-related thaumatin superfamily protein; INVOLVED IN: response to other organism; LOCATED IN: endomembrane system; EXPRESSED IN: 22 plant structures; EXPRESSED DURING: 13 growth stages; CONTAINS InterPro DOMAIN/s: Thaumatin, conserved site (InterPro:IPR017949), Thaumatin, pathogenesis-related (InterPro:IPR001938); BEST Arabidopsis thaliana protein match is: Pathogenesis-related thaumat…	stress.biotic	extracellular region		0.175598	0.00321638	0.00493243	-0.091315	0.262659	0.187332	1.13866	0.878228
AT5G46270	AT5G46270	Disease resistance protein (TIR-NBS-LRR class) family; FUNCTIONS IN: transmembrane receptor activity, nucleoside-triphosphatase activity, nucleotide binding, ATP binding; INVOLVED IN: signal transduction, apoptosis, defense response, innate immune response; LOCATED IN: intrinsic to membrane; EXPRESSED IN: 17 plant structures; EXPRESSED DURING: 10 growth stages; CONTAINS InterPro DOMAIN/s: ATPase,…	stress.biotic.receptors			0.16442	0.500413	0.00605899	-0.109311	-0.0632836	0.190065	1.14081	0.876566
AT3G28940	AT3G28940	AIG2-like (avirulence induced gene) family protein; FUNCTIONS IN: molecular_function unknown; INVOLVED IN: response to bacterium; LOCATED IN: plasma membrane, chloroplast; EXPRESSED IN: 23 plant structures; EXPRESSED DURING: 14 growth stages; CONTAINS InterPro DOMAIN/s: AIG2-like (InterPro:IPR009288); BEST Arabidopsis thaliana protein match is: AIG2-like (avirulence induced gene) family protein (…	stress.biotic	chloroplast|plasma membrane|nucleus		0.0422127	0.0196853	0.0241653	0.532398	-0.162329	0.195205	1.14489	0.873449
AT3G11650	NHL2	NDR1/HIN1-like 2 (NHL2); CONTAINS InterPro DOMAIN/s: Late embryogenesis abundant protein, group 2 (InterPro:IPR004864); BEST Arabidopsis thaliana protein match is: NDR1/HIN1-like 3 (TAIR:AT5G06320.1); Has 1008 Blast hits to 1007 proteins in 30 species: Archae - 0; Bacteria - 0; Metazoa - 0; Fungi - 0; Plants - 1008; Viruses - 0; Other Eukaryotes - 0 (source: NCBI BLink).	stress.biotic	chloroplast|anchored component of plasma membrane|integral component of membrane|plasmodesma		0.0193719	0.112013	0.0236428	0.388924	0.245406	0.201398	1.14981	0.869708
AT4G26090	RPS2	RESISTANT TO P. SYRINGAE 2 (RPS2); CONTAINS InterPro DOMAIN/s: ATPase, AAA type, core (InterPro:IPR003593), NB-ARC (InterPro:IPR002182), Leucine-rich repeat (InterPro:IPR001611), Disease resistance protein (InterPro:IPR000767); BEST Arabidopsis thaliana protein match is: RPS5-like 1 (TAIR:AT1G12210.1); Has 21906 Blast hits to 18242 proteins in 683 species: Archae - 18; Bacteria - 1169; Metazoa - …	stress.biotic	plasma membrane|cytoplasm		0.375591	0.0043267	0.0917787	-0.0679124	0.312034	0.202273	1.15051	0.86918
AT3G44670	AT3G44670	Disease resistance protein (TIR-NBS-LRR class) family; FUNCTIONS IN: transmembrane receptor activity, nucleoside-triphosphatase activity, nucleotide binding, ATP binding; INVOLVED IN: defense response to bacterium, N-terminal protein myristoylation, defense response; LOCATED IN: intrinsic to membrane; CONTAINS InterPro DOMAIN/s: ATPase, AAA type, core (InterPro:IPR003593), NB-ARC (InterPro:IPR002…	stress.biotic.receptors	cytoplasm		0.185224	0.0184279	0.00430346	-0.0557145	0.154049	0.20682	1.15414	0.866445
AT5G43570	AT5G43570	Serine protease inhibitor, potato inhibitor I-type family protein; FUNCTIONS IN: serine-type endopeptidase inhibitor activity; INVOLVED IN: response to wounding, defense response; LOCATED IN: cellular_component unknown; CONTAINS InterPro DOMAIN/s: Proteinase inhibitor I13, potato inhibitor I (InterPro:IPR000864); BEST Arabidopsis thaliana protein match is: Serine protease inhibitor, potato inhibi…	stress.biotic.PR-proteins.proteinase inhibitors			0.0943101	0.547763	0.388269	-0.748217	0.298702	0.210292	1.15692	0.864362
AT4G19500	AT4G19500	nucleoside-triphosphatases;transmembrane receptors;nucleotide binding;ATP binding; FUNCTIONS IN: transmembrane receptor activity, nucleoside-triphosphatase activity, nucleotide binding, ATP binding; INVOLVED IN: signal transduction, defense response, apoptosis, innate immune response; LOCATED IN: intrinsic to membrane; EXPRESSED IN: 23 plant structures; EXPRESSED DURING: 15 growth stages; CONTAIN…	stress.biotic.PR-proteins	nucleus		0.205283	0.404491	0.00713831	-0.122124	0.126091	0.21539	1.16102	0.861313
AT3G47540	AT3G47540	Chitinase family protein; FUNCTIONS IN: chitinase activity; INVOLVED IN: carbohydrate metabolic process, cell wall macromolecule catabolic process; LOCATED IN: endomembrane system; EXPRESSED IN: 22 plant structures; EXPRESSED DURING: 13 growth stages; CONTAINS InterPro DOMAIN/s: Glycoside hydrolase, family 19 (InterPro:IPR016283), Glycoside hydrolase, family 19, catalytic (InterPro:IPR000726); BE…	stress.biotic	extracellular region		0.141046	0.00488512	0.061722	-0.314826	0.586161	0.218793	1.16376	0.859284
AT4G24180	TLP1	THAUMATIN-LIKE PROTEIN 1 (TLP1); FUNCTIONS IN: molecular_function unknown; INVOLVED IN: response to ethylene stimulus, response to other organism, induced systemic resistance, response to bacterium; LOCATED IN: endomembrane system; EXPRESSED IN: root vascular system; CONTAINS InterPro DOMAIN/s: Thaumatin, pathogenesis-related (InterPro:IPR001938); BEST Arabidopsis thaliana protein match is: Patho…	stress.biotic	extracellular region		0.483336	0.108951	0.137369	0.130008	-0.170691	0.224885	1.16868	0.855663
AT5G41550	AT5G41550	Disease resistance protein (TIR-NBS-LRR class) family; FUNCTIONS IN: transmembrane receptor activity, nucleoside-triphosphatase activity, nucleotide binding, ATP binding; INVOLVED IN: signal transduction, defense response, apoptosis, innate immune response; LOCATED IN: intrinsic to membrane; EXPRESSED IN: root; CONTAINS InterPro DOMAIN/s: ATPase, AAA type, core (InterPro:IPR003593), NB-ARC (Inter…	stress.biotic.PR-proteins			0.411243	0.16496	0.142296	0.252877	0.144424	0.225098	1.16886	0.855537
AT5G64930	CPR5	CONSTITUTIVE EXPRESSION OF PR GENES 5 (CPR5); Has 30201 Blast hits to 17322 proteins in 780 species: Archae - 12; Bacteria - 1396; Metazoa - 17338; Fungi - 3422; Plants - 5037; Viruses - 0; Other Eukaryotes - 2996 (source: NCBI BLink).	stress.biotic	chloroplast|integral component of membrane|nucleus|nuclear membrane|membrane		0.257987	0.00494294	0.00722432	0.0568394	0.267011	0.235601	1.1774	0.849331
AT1G61310	AT1G61310	LRR and NB-ARC domains-containing disease resistance protein; FUNCTIONS IN: ATP binding; INVOLVED IN: N-terminal protein myristoylation, apoptosis, defense response; CONTAINS InterPro DOMAIN/s: NB-ARC (InterPro:IPR002182), Disease resistance protein (InterPro:IPR000767); BEST Arabidopsis thaliana protein match is: LRR and NB-ARC domains-containing disease resistance protein (TAIR:AT1G61180.1); Ha…	stress.biotic.PR-proteins	plasma membrane		0.31354	0.023071	0.0106928	-0.0530203	0.139953	0.237936	1.1793	0.847958
AT4G13920	RLP50	receptor like protein 50 (RLP50); FUNCTIONS IN: kinase activity; INVOLVED IN: signal transduction, defense response; LOCATED IN: endomembrane system; CONTAINS InterPro DOMAIN/s: Leucine-rich repeat-containing N-terminal domain, type 2 (InterPro:IPR013210), Leucine-rich repeat (InterPro:IPR001611); BEST Arabidopsis thaliana protein match is: receptor like protein 47 (TAIR:AT4G13810.1); Has 30201 B…	stress.biotic.PR-proteins	integral component of membrane|plasma membrane		0.109193	0.0165251	0.0134514	0.237304	0.125903	0.24392	1.18421	0.844448
AT5G36930	AT5G36930	Disease resistance protein (TIR-NBS-LRR class) family; FUNCTIONS IN: transmembrane receptor activity, ATP binding; INVOLVED IN: signal transduction, defense response, apoptosis, innate immune response; LOCATED IN: intrinsic to membrane; EXPRESSED IN: 19 plant structures; EXPRESSED DURING: 13 growth stages; CONTAINS InterPro DOMAIN/s: NB-ARC (InterPro:IPR002182), Disease resistance protein (InterP…	stress.biotic.PR-proteins	integral component of membrane|cytoplasm		0.458435	0.0200446	0.00577595	-0.00661201	0.212701	0.250232	1.1894	0.840761
AT5G46500	AT5G46500	BEST Arabidopsis thaliana protein match is: disease resistance protein (TIR-NBS-LRR class) family (TAIR:AT5G46260.1); Has 1807 Blast hits to 1807 proteins in 277 species: Archae - 0; Bacteria - 0; Metazoa - 736; Fungi - 347; Plants - 385; Viruses - 0; Other Eukaryotes - 339 (source: NCBI BLink).	stress.biotic.PR-proteins			0.3709	0.00349066	0.0515541	0.0919558	0.476569	0.256413	1.19451	0.837167
AT4G29940	PRHA	pathogenesis related homeodomain protein A (PRHA); CONTAINS InterPro DOMAIN/s: Zinc finger, PHD-type, conserved site (InterPro:IPR019786), Zinc finger, PHD-type (InterPro:IPR001965), Homeobox (InterPro:IPR001356), Homeodomain-like (InterPro:IPR009057), Zinc finger, FYVE/PHD-type (InterPro:IPR011011), Zinc finger, PHD-finger (InterPro:IPR019787), Homeodomain-related (InterPro:IPR012287); BEST Arab…	stress.biotic	nucleus	HB	0.221756	0.00546973	0.00555653	-0.0836083	0.279238	0.256694	1.19474	0.837003
AT1G19180	JAZ1	jasmonate-zim-domain protein 1 (JAZ1); CONTAINS InterPro DOMAIN/s: Tify (InterPro:IPR010399), CCT domain-like (InterPro:IPR018467); BEST Arabidopsis thaliana protein match is: TIFY domain/Divergent CCT motif family protein (TAIR:AT1G74950.1); Has 439 Blast hits to 432 proteins in 29 species: Archae - 0; Bacteria - 0; Metazoa - 0; Fungi - 0; Plants - 439; Viruses - 0; Other Eukaryotes - 0 (source:…	stress.biotic.signalling	nucleus	Tify	0.266875	0.0360468	0.0118152	-0.248078	0.307586	0.266382	1.20279	0.831402
AT5G46520	AT5G46520	Disease resistance protein (TIR-NBS-LRR class) family; FUNCTIONS IN: transmembrane receptor activity, nucleoside-triphosphatase activity, nucleotide binding, ATP binding; INVOLVED IN: signal transduction, defense response, apoptosis, innate immune response; LOCATED IN: intrinsic to membrane; EXPRESSED IN: 21 plant structures; EXPRESSED DURING: 10 growth stages; CONTAINS InterPro DOMAIN/s: ATPase,…	stress.biotic.receptors	nucleus|cytosol		0.0173446	0.361442	0.00651905	0.493181	-0.00144905	0.277023	1.21169	0.825292
AT5G51700	PBS2	PPHB SUSCEPTIBLE 2 (PBS2); CONTAINS InterPro DOMAIN/s: Cysteine/histidine-rich domain (InterPro:IPR007051); Has 933 Blast hits to 477 proteins in 168 species: Archae - 0; Bacteria - 18; Metazoa - 449; Fungi - 191; Plants - 188; Viruses - 0; Other Eukaryotes - 87 (source: NCBI BLink).	stress.biotic.signalling	nucleus		0.266302	0.0037332	0.00439954	0.0966092	0.370928	0.282589	1.21638	0.822115
AT2G38870	AT2G38870	Serine protease inhibitor, potato inhibitor I-type family protein; FUNCTIONS IN: serine-type endopeptidase inhibitor activity; INVOLVED IN: defense response to fungus, response to wounding; LOCATED IN: cell wall; EXPRESSED IN: 21 plant structures; EXPRESSED DURING: 13 growth stages; CONTAINS InterPro DOMAIN/s: Proteinase inhibitor I13, potato inhibitor I (InterPro:IPR000864); BEST Arabidopsis tha…	stress.biotic	cell wall|extracellular region		0.0666283	0.205771	0.046591	0.551652	0.22633	0.302561	1.23333	0.810812
AT4G16900	AT4G16900	Disease resistance protein (TIR-NBS-LRR class) family; FUNCTIONS IN: transmembrane receptor activity, ATP binding; INVOLVED IN: signal transduction, defense response, apoptosis, innate immune response; LOCATED IN: intrinsic to membrane; EXPRESSED IN: 14 plant structures; EXPRESSED DURING: LP.04 four leaves visible, 4 anthesis, LP.10 ten leaves visible, C globular stage, petal differentiation and …	stress.biotic.receptors			0.301986	0.020252	0.00284214	-0.0623052	0.103871	0.303382	1.23403	0.810351
AT4G19060	AT4G19060	P-loop containing nucleoside triphosphate hydrolases superfamily protein; FUNCTIONS IN: ATP binding; INVOLVED IN: apoptosis; LOCATED IN: cellular_component unknown; CONTAINS InterPro DOMAIN/s: NB-ARC (InterPro:IPR002182); BEST Arabidopsis thaliana protein match is: P-loop containing nucleoside triphosphate hydrolases superfamily protein (TAIR:AT5G45490.2); Has 4240 Blast hits to 4211 proteins in …	stress.biotic.PR-proteins	nucleus		0.0305139	0.000266388	0.00422832	-0.314301	0.577396	0.30354	1.23417	0.810262
AT5G02140	AT5G02140	Pathogenesis-related thaumatin superfamily protein; FUNCTIONS IN: molecular_function unknown; INVOLVED IN: response to other organism; LOCATED IN: endomembrane system; EXPRESSED IN: 7 plant structures; EXPRESSED DURING: F mature embryo stage, petal differentiation and expansion stage, E expanded cotyledon stage, D bilateral stage; CONTAINS InterPro DOMAIN/s: Thaumatin, conserved site (InterPro:IP…	stress.biotic	extracellular region		0.586569	0.0752827	0.0672533	0.0172288	0.547471	0.304192	1.23473	0.809896
AT1G10920	LOV1	LOV1; FUNCTIONS IN: ATP binding; INVOLVED IN: defense response to fungus, response to molecule of fungal origin, defense response; LOCATED IN: cellular_component unknown; EXPRESSED IN: 14 plant structures; EXPRESSED DURING: 7 growth stages; CONTAINS InterPro DOMAIN/s: NB-ARC (InterPro:IPR002182), Disease resistance protein (InterPro:IPR000767); BEST Arabidopsis thaliana protein match is: Disease …	stress.biotic.PR-proteins	plasma membrane		0.36052	0.00805254	0.00504544	0.064623	0.237697	0.304305	1.23482	0.809833
AT3G14460	AT3G14460	LRR and NB-ARC domains-containing disease resistance protein; FUNCTIONS IN: ATP binding; INVOLVED IN: apoptosis, defense response; CONTAINS InterPro DOMAIN/s: NB-ARC (InterPro:IPR002182), Leucine-rich repeat (InterPro:IPR001611), Disease resistance protein (InterPro:IPR000767); BEST Arabidopsis thaliana protein match is: NB-ARC domain-containing disease resistance protein (TAIR:AT3G14470.1); Has …	stress.biotic.PR-proteins	nucleus		0.171232	0.120404	0.0551739	-0.255941	0.186123	0.306586	1.23678	0.808553
AT3G20600	NDR1	non race-specific disease resistance 1 (NDR1); CONTAINS InterPro DOMAIN/s: Late embryogenesis abundant protein, group 2 (InterPro:IPR004864); BEST Arabidopsis thaliana protein match is: Late embryogenesis abundant (LEA) hydroxyproline-rich glycoprotein family (TAIR:AT3G20590.1); Has 471 Blast hits to 471 proteins in 25 species: Archae - 0; Bacteria - 0; Metazoa - 0; Fungi - 0; Plants - 471; Virus…	stress.biotic	plasma membrane|membrane|plasmodesma|anchored component of plasma membrane		0.0924113	0.649724	0.0170833	0.250215	0.0131555	0.31497	1.24399	0.803868
AT1G75800	AT1G75800	Pathogenesis-related thaumatin superfamily protein; FUNCTIONS IN: molecular_function unknown; INVOLVED IN: response to other organism; LOCATED IN: endomembrane system; EXPRESSED IN: 22 plant structures; EXPRESSED DURING: 13 growth stages; CONTAINS InterPro DOMAIN/s: Thaumatin, conserved site (InterPro:IPR017949), Thaumatin, pathogenesis-related (InterPro:IPR001938); BEST Arabidopsis thaliana prot…	stress.biotic	extracellular region		0.0247218	0.00662413	0.0011746	-0.201818	0.192129	0.316282	1.24512	0.803137
AT3G05370	RLP31	receptor like protein 31 (RLP31); FUNCTIONS IN: kinase activity; INVOLVED IN: signal transduction, defense response; LOCATED IN: endomembrane system; EXPRESSED IN: 19 plant structures; EXPRESSED DURING: 13 growth stages; CONTAINS InterPro DOMAIN/s: Leucine-rich repeat-containing N-terminal domain, type 2 (InterPro:IPR013210), Leucine-rich repeat (InterPro:IPR001611); BEST Arabidopsis thaliana pro…	stress.biotic.PR-proteins	integral component of membrane|plasma membrane		0.134255	0.00335053	0.00840473	-0.180837	0.527487	0.325683	1.25326	0.797921
AT3G18165	MOS4	Modifier of snc1,4 (MOS4); FUNCTIONS IN: molecular_function unknown; INVOLVED IN: defense response signaling pathway, resistance gene-independent, defense response signaling pathway, resistance gene-dependent, defense response to bacterium, defense response to fungus; LOCATED IN: nucleolus, nucleus; EXPRESSED IN: 22 plant structures; EXPRESSED DURING: 13 growth stages; CONTAINS InterPro DOMAIN/s:…	stress.biotic	catalytic step 2 spliceosome|precatalytic spliceosome|nucleolus|nucleus|Prp19 complex		0.0815813	0.0017364	0.00130897	0.159164	0.312345	0.330652	1.25758	0.795177
AT2G32140	AT2G32140	transmembrane receptors; FUNCTIONS IN: transmembrane receptor activity; INVOLVED IN: signal transduction, defense response, innate immune response; LOCATED IN: intrinsic to membrane, chloroplast; EXPRESSED IN: 13 plant structures; EXPRESSED DURING: 8 growth stages; CONTAINS InterPro DOMAIN/s: Protein of unknown function DUF641, plant (InterPro:IPR006943), Toll-Interleukin receptor (InterPro:IPR00…	stress.biotic.receptors	chloroplast		0.612136	0.17195	0.0479498	0.0257167	0.489303	0.336936	1.26307	0.791721
AT5G46490	AT5G46490	Disease resistance protein (TIR-NBS-LRR class) family; FUNCTIONS IN: transmembrane receptor activity, nucleoside-triphosphatase activity, nucleotide binding, ATP binding; INVOLVED IN: signal transduction, apoptosis, defense response, innate immune response; LOCATED IN: intrinsic to membrane; CONTAINS InterPro DOMAIN/s: ATPase, AAA type, core (InterPro:IPR003593), NB-ARC (InterPro:IPR002182), Toll…	stress.biotic.PR-proteins	integral component of membrane		0.636468	0.00302563	0.00705592	-0.0633798	0.417996	0.338746	1.26466	0.790728
AT1G12220	RPS5	RESISTANT TO P. SYRINGAE 5 (RPS5); CONTAINS InterPro DOMAIN/s: Leucine-rich repeat-containing protein (InterPro:IPR015766), NB-ARC (InterPro:IPR002182), Disease resistance protein (InterPro:IPR000767); BEST Arabidopsis thaliana protein match is: LRR and NB-ARC domains-containing disease resistance protein (TAIR:AT1G12280.1); Has 17406 Blast hits to 16115 proteins in 670 species: Archae - 23; Bact…	stress.biotic	intracellular|plasma membrane		0.292125	0.0377258	0.00578243	0.0707962	0.170888	0.342659	1.26809	0.788586
AT1G61180	AT1G61180	LRR and NB-ARC domains-containing disease resistance protein; FUNCTIONS IN: ATP binding; INVOLVED IN: N-terminal protein myristoylation, defense response, apoptosis; LOCATED IN: plasma membrane; EXPRESSED IN: cultured cell; CONTAINS InterPro DOMAIN/s: Leucine-rich repeat-containing protein (InterPro:IPR015766), NB-ARC (InterPro:IPR002182), Leucine-rich repeat (InterPro:IPR001611), Disease resista…	stress.biotic.PR-proteins	plasma membrane|integral component of membrane		0.322923	0.00582373	0.00139732	-0.0202835	0.396785	0.346857	1.27179	0.786295
AT1G72850	AT1G72850	Disease resistance protein (TIR-NBS class); FUNCTIONS IN: transmembrane receptor activity, ATP binding; INVOLVED IN: signal transduction, defense response, apoptosis, innate immune response; LOCATED IN: intrinsic to membrane; EXPRESSED IN: 16 plant structures; EXPRESSED DURING: 11 growth stages; CONTAINS InterPro DOMAIN/s: NB-ARC (InterPro:IPR002182), Disease resistance protein (InterPro:IPR00076…	stress.biotic.PR-proteins			0.384726	0.30233	0.0158853	0.0635344	0.0424324	0.35065	1.27513	0.784231
AT1G72500	AT1G72500	LOCATED IN: plasma membrane; EXPRESSED IN: 23 plant structures; EXPRESSED DURING: 13 growth stages; CONTAINS InterPro DOMAIN/s: von Willebrand factor, type A (InterPro:IPR002035); BEST Arabidopsis thaliana protein match is: inter-alpha-trypsin inhibitor heavy chain-related (TAIR:AT1G19110.1); Has 1407 Blast hits to 1406 proteins in 307 species: Archae - 6; Bacteria - 522; Metazoa - 484; Fungi - 5…	stress.biotic.PR-proteins.proteinase inhibitors.trypsin inhibitor	extracellular region|plasma membrane		0.212997	0.0595635	0.00521842	-0.0343536	0.258711	0.364044	1.28703	0.776984
AT5G66910	AT5G66910	Disease resistance protein (CC-NBS-LRR class) family; FUNCTIONS IN: ATP binding; INVOLVED IN: defense response, apoptosis; LOCATED IN: endomembrane system; CONTAINS InterPro DOMAIN/s: NB-ARC (InterPro:IPR002182), Leucine-rich repeat (InterPro:IPR001611), Powdery mildew resistance protein, RPW8 domain (InterPro:IPR008808), Disease resistance protein (InterPro:IPR000767); BEST Arabidopsis thaliana …	stress.biotic.PR-proteins	nucleus		0.144947	0.00131963	0.0110249	-0.230964	0.469121	0.364386	1.28733	0.776799
AT1G60989	SCRL7	SCR-like 7 (SCRL7); INVOLVED IN: signal transduction; LOCATED IN: endomembrane system; CONTAINS InterPro DOMAIN/s: Plant self-incompatibility response (InterPro:IPR010682); BEST Arabidopsis thaliana protein match is: SCR-like 4 (TAIR:AT1G60986.1); Has 35333 Blast hits to 34131 proteins in 2444 species: Archae - 798; Bacteria - 22429; Metazoa - 974; Fungi - 991; Plants - 531; Viruses - 0; Other Eu…	stress.biotic.PR-proteins	extracellular region		0.249121	0.0031123	0.00356076	-0.0940285	0.434186	0.371609	1.2938	0.77292
AT1G17240	RLP2	receptor like protein 2 (RLP2); CONTAINS InterPro DOMAIN/s: Leucine-rich repeat-containing N-terminal domain, type 2 (InterPro:IPR013210), Leucine-rich repeat (InterPro:IPR001611); BEST Arabidopsis thaliana protein match is: Leucine-rich receptor-like protein kinase family protein (TAIR:AT1G72300.1); Has 90767 Blast hits to 27052 proteins in 1087 species: Archae - 40; Bacteria - 7835; Metazoa - 1…	stress.biotic	plasma membrane|integral component of membrane		0.556263	0.0439444	0.320213	0.0247772	0.457734	0.377483	1.29907	0.76978
AT4G33465	SCRL22	SCR-like 22 (SCRL22); INVOLVED IN: signal transduction; LOCATED IN: endomembrane system; CONTAINS InterPro DOMAIN/s: Plant self-incompatibility response (InterPro:IPR010682); BEST Arabidopsis thaliana protein match is: SCR-like 23 (TAIR:AT4G14785.1); Has 35333 Blast hits to 34131 proteins in 2444 species: Archae - 798; Bacteria - 22429; Metazoa - 974; Fungi - 991; Plants - 531; Viruses - 0; Other…	stress.biotic.PR-proteins	extracellular region		0.272789	0.227989	0.197052	0.78104	0.390724	0.396872	1.31665	0.759503
AT1G31540	AT1G31540	Disease resistance protein (TIR-NBS-LRR class) family; FUNCTIONS IN: transmembrane receptor activity, nucleoside-triphosphatase activity, nucleotide binding, ATP binding; INVOLVED IN: signal transduction, defense response, apoptosis, innate immune response; LOCATED IN: intrinsic to membrane; EXPRESSED IN: 6 plant structures; EXPRESSED DURING: 6 growth stages; CONTAINS InterPro DOMAIN/s: ATPase, A…	stress.biotic.PR-proteins	cytoplasm|plasmodesma		0.610005	0.000857905	0.00133467	-0.0470901	0.498765	0.397486	1.31721	0.75918
AT1G07730	AT1G07730	Disease resistance-responsive (dirigent-like protein) family protein; FUNCTIONS IN: molecular_function unknown; INVOLVED IN: biological_process unknown; LOCATED IN: endomembrane system; CONTAINS InterPro DOMAIN/s: Plant disease resistance response protein (InterPro:IPR004265); BEST Arabidopsis thaliana protein match is: Disease resistance-responsive (dirigent-like protein) family protein (TAIR:AT…	stress.biotic.PR-proteins	extracellular region		0.46725	0.0466328	0.0261385	0.023185	0.282008	0.397918	1.3176	0.758953
AT4G02600	MLO1	MLO1; FUNCTIONS IN: calmodulin binding; INVOLVED IN: cell death, defense response; LOCATED IN: plasma membrane; EXPRESSED IN: 27 plant structures; EXPRESSED DURING: 15 growth stages; CONTAINS InterPro DOMAIN/s: Mlo-related protein (InterPro:IPR004326); BEST Arabidopsis thaliana protein match is: Seven transmembrane MLO family protein (TAIR:AT2G44110.1); Has 552 Blast hits to 532 proteins in 57 sp…	stress.biotic.signalling.MLO-like	plasma membrane|integral component of membrane		0.206235	0.000895035	0.000459272	0.0832456	0.520073	0.398718	1.31834	0.758532
AT5G09990	PROPEP5	elicitor peptide 5 precursor (PROPEP5); Has 30201 Blast hits to 17322 proteins in 780 species: Archae - 12; Bacteria - 1396; Metazoa - 17338; Fungi - 3422; Plants - 5037; Viruses - 0; Other Eukaryotes - 2996 (source: NCBI BLink).	stress.biotic.signalling	mitochondrion		0.246289	0.0198792	0.0170754	0.238063	0.381788	0.405759	1.32479	0.754839
AT1G33970	AT1G33970	P-loop containing nucleoside triphosphate hydrolases superfamily protein; FUNCTIONS IN: GTP binding; INVOLVED IN: response to bacterium; LOCATED IN: cellular_component unknown; EXPRESSED IN: 22 plant structures; EXPRESSED DURING: 13 growth stages; CONTAINS InterPro DOMAIN/s: AIG1 (InterPro:IPR006703); BEST Arabidopsis thaliana protein match is: P-loop containing nucleoside triphosphate hydrolases…	stress.biotic	mitochondrion		0.211397	0.00149067	0.0020198	0.162494	0.343424	0.408324	1.32714	0.753498
AT5G48770	AT5G48770	Disease resistance protein (TIR-NBS-LRR class) family; FUNCTIONS IN: transmembrane receptor activity, ATP binding; INVOLVED IN: signal transduction, apoptosis, defense response, innate immune response; LOCATED IN: intrinsic to membrane; CONTAINS InterPro DOMAIN/s: NB-ARC (InterPro:IPR002182), Leucine-rich repeat (InterPro:IPR001611), Toll-Interleukin receptor (InterPro:IPR000157), Disease resista…	stress.biotic.PR-proteins	cytosol		0.323045	0.0335196	0.00721679	-0.163221	0.305581	0.411434	1.33001	0.751876
AT4G38700	AT4G38700	Disease resistance-responsive (dirigent-like protein) family protein; FUNCTIONS IN: molecular_function unknown; INVOLVED IN: defense response; LOCATED IN: endomembrane system; EXPRESSED IN: 14 plant structures; EXPRESSED DURING: 9 growth stages; CONTAINS InterPro DOMAIN/s: Plant disease resistance response protein (InterPro:IPR004265); BEST Arabidopsis thaliana protein match is: Disease resistanc…	stress.biotic.PR-proteins	extracellular region		0.363362	0.0111252	0.010714	-0.0873191	0.42967	0.413487	1.3319	0.750807
AT5G51630	AT5G51630	Disease resistance protein (TIR-NBS-LRR class) family; FUNCTIONS IN: transmembrane receptor activity, nucleoside-triphosphatase activity, nucleotide binding, ATP binding; INVOLVED IN: signal transduction, apoptosis, defense response, innate immune response; LOCATED IN: intrinsic to membrane; EXPRESSED IN: 9 plant structures; EXPRESSED DURING: 4 anthesis, petal differentiation and expansion stage,…	stress.biotic.PR-proteins	cytoplasm		0.207548	0.0748479	0.00329728	0.168606	0.236361	0.420257	1.33817	0.747291
AT5G49290	RLP56	receptor like protein 56 (RLP56); CONTAINS InterPro DOMAIN/s: Leucine-rich repeat, typical subtype (InterPro:IPR003591), Leucine-rich repeat-containing N-terminal domain, type 2 (InterPro:IPR013210), Leucine-rich repeat (InterPro:IPR001611); BEST Arabidopsis thaliana protein match is: receptor like protein 14 (TAIR:AT1G74180.1); Has 112100 Blast hits to 30260 proteins in 1125 species: Archae - 53…	stress.biotic			0.427661	0.0426513	0.0164359	-0.0269296	0.197433	0.428546	1.34588	0.74301
AT1G64140	AT1G64140	BEST Arabidopsis thaliana protein match is: loricrin-related (TAIR:AT5G64550.1); Has 3596 Blast hits to 2004 proteins in 150 species: Archae - 0; Bacteria - 54; Metazoa - 1597; Fungi - 38; Plants - 513; Viruses - 9; Other Eukaryotes - 1385 (source: NCBI BLink).	stress.biotic	extracellular region		0.331219	0.00130364	0.000400047	0.0143282	0.367844	0.438916	1.35559	0.737689
AT1G32370	TOM2B	tobamovirus multiplication 2B (TOM2B); Has 23 Blast hits to 23 proteins in 9 species: Archae - 0; Bacteria - 0; Metazoa - 0; Fungi - 0; Plants - 23; Viruses - 0; Other Eukaryotes - 0 (source: NCBI BLink).	stress.biotic			0.332771	0.00878499	0.00405209	-0.0950071	0.405569	0.444648	1.36098	0.734764
AT1G73330	DR4	drought-repressed 4 (DR4); FUNCTIONS IN: peptidase inhibitor activity; INVOLVED IN: response to water deprivation; LOCATED IN: endomembrane system; EXPRESSED IN: 11 plant structures; EXPRESSED DURING: LP.06 six leaves visible, LP.04 four leaves visible, 4 leaf senescence stage, petal differentiation and expansion stage; CONTAINS InterPro DOMAIN/s: Proteinase inhibitor I3, Kunitz legume (InterPro:…	stress.biotic.PR-proteins.proteinase inhibitors	extracellular region		0.545958	0.0026268	0.00597301	-0.0368935	0.606191	0.457205	1.37288	0.728396
AT5G05400	AT5G05400	LRR and NB-ARC domains-containing disease resistance protein; FUNCTIONS IN: ATP binding; INVOLVED IN: N-terminal protein myristoylation, defense response, apoptosis; LOCATED IN: chloroplast; EXPRESSED IN: stem, root; CONTAINS InterPro DOMAIN/s: NB-ARC (InterPro:IPR002182), Disease resistance protein (InterPro:IPR000767); BEST Arabidopsis thaliana protein match is: Disease resistance protein (CC-N…	stress.biotic.PR-proteins	nucleus		0.302403	0.022325	0.0128466	-0.212176	0.37219	0.474316	1.38926	0.719808
AT3G46530	RPP13	RECOGNITION OF PERONOSPORA PARASITICA 13 (RPP13); FUNCTIONS IN: ATP binding; INVOLVED IN: defense response, incompatible interaction, defense response, plant-type hypersensitive response; LOCATED IN: plasma membrane, cytoplasm; EXPRESSED IN: 22 plant structures; EXPRESSED DURING: 13 growth stages; CONTAINS InterPro DOMAIN/s: NB-ARC (InterPro:IPR002182), Disease resistance protein (InterPro:IPR000…	stress.biotic	cytoplasm|nucleus|plasma membrane		0.237986	0.00988817	0.000246848	0.0172847	0.244454	0.474963	1.38988	0.719485
AT5G24090	CHIA	chitinase A (CHIA); FUNCTIONS IN: cation binding, hydrolase activity, hydrolyzing O-glycosyl compounds, catalytic activity; INVOLVED IN: response to salt stress, response to cold, cellular response to water deprivation, response to wounding, response to light intensity; LOCATED IN: endomembrane system; EXPRESSED IN: 20 plant structures; EXPRESSED DURING: 13 growth stages; CONTAINS InterPro DOMAIN…	stress.biotic.PR-proteins	extracellular region|extracellular space		0.0173446	0.183726	0.0964686	1.6967	-0.108353	0.478162	1.39297	0.717892
AT1G12280	SUMM2	LRR and NB-ARC domains-containing disease resistance protein; FUNCTIONS IN: ATP binding; INVOLVED IN: N-terminal protein myristoylation, defense response, apoptosis; LOCATED IN: endomembrane system; EXPRESSED IN: 13 plant structures; EXPRESSED DURING: 9 growth stages; CONTAINS InterPro DOMAIN/s: NB-ARC (InterPro:IPR002182), Disease resistance protein (InterPro:IPR000767); BEST Arabidopsis thalian…	stress.biotic.PR-proteins	plasma membrane		0.0631383	0.0125178	0.0031848	-0.266984	0.311574	0.482597	1.39726	0.715688
AT1G63740	AT1G63740	Disease resistance protein (TIR-NBS-LRR class) family; FUNCTIONS IN: transmembrane receptor activity, nucleoside-triphosphatase activity, nucleotide binding, ATP binding; INVOLVED IN: signal transduction, defense response, apoptosis, innate immune response; LOCATED IN: intrinsic to membrane; EXPRESSED IN: 17 plant structures; EXPRESSED DURING: 10 growth stages; CONTAINS InterPro DOMAIN/s: ATPase,…	stress.biotic.PR-proteins	cytoplasm		1	0.00530644	0.0060945	0.0247972	0.536174	0.488375	1.40286	0.712827
AT5G48620	AT5G48620	Disease resistance protein (CC-NBS-LRR class) family; FUNCTIONS IN: ATP binding; INVOLVED IN: defense response, apoptosis; LOCATED IN: plasma membrane; EXPRESSED IN: cultured cell; CONTAINS InterPro DOMAIN/s: NB-ARC (InterPro:IPR002182), Disease resistance protein (InterPro:IPR000767); BEST Arabidopsis thaliana protein match is: Disease resistance protein (CC-NBS-LRR class) family (TAIR:AT5G43470…	stress.biotic.PR-proteins	plasma membrane		0.223953	0.003019	0.000409935	0.0177264	0.451634	0.495823	1.41012	0.709157
AT3G45290	MLO3	MILDEW RESISTANCE LOCUS O 3 (MLO3); FUNCTIONS IN: calmodulin binding; INVOLVED IN: cell death, defense response; LOCATED IN: integral to membrane, plasma membrane; EXPRESSED IN: 29 plant structures; EXPRESSED DURING: 14 growth stages; CONTAINS InterPro DOMAIN/s: Mlo-related protein (InterPro:IPR004326); BEST Arabidopsis thaliana protein match is: Seven transmembrane MLO family protein (TAIR:AT2G3…	stress.biotic.signalling.MLO-like	nucleus|integral component of membrane|plasma membrane		0.00232695	0.0235528	0.000804546	1.33287	-0.161133	0.495983	1.41028	0.709078
AT1G58807	AT1G58807	Disease resistance protein (CC-NBS-LRR class) family; FUNCTIONS IN: ATP binding; INVOLVED IN: defense response, apoptosis; LOCATED IN: cellular_component unknown; EXPRESSED IN: cultured cell; CONTAINS InterPro DOMAIN/s: NB-ARC (InterPro:IPR002182), Disease resistance protein (InterPro:IPR000767); BEST Arabidopsis thaliana protein match is: Disease resistance protein (CC-NBS-LRR class) family (TAI…	stress.biotic.PR-proteins	cellular_component		0.157744	0.0135559	0.000166322	-0.0672953	0.381667	0.499186	1.41342	0.707506
AT1G59124	AT1G59124	Disease resistance protein (CC-NBS-LRR class) family; FUNCTIONS IN: ATP binding; INVOLVED IN: apoptosis, defense response; LOCATED IN: cellular_component unknown; CONTAINS InterPro DOMAIN/s: NB-ARC (InterPro:IPR002182), Disease resistance protein (InterPro:IPR000767); BEST Arabidopsis thaliana protein match is: Disease resistance protein (CC-NBS-LRR class) family (TAIR:AT1G58807.2); Has 15438 Bla…	stress.biotic.PR-proteins	cellular_component		0.157744	0.0135559	0.000166322	-0.0672953	0.381667	0.499186	1.41342	0.707506
AT4G16960	AT4G16960	Disease resistance protein (TIR-NBS-LRR class) family; FUNCTIONS IN: transmembrane receptor activity, nucleoside-triphosphatase activity, nucleotide binding, ATP binding; INVOLVED IN: signal transduction, apoptosis, defense response, innate immune response; LOCATED IN: intrinsic to membrane; CONTAINS InterPro DOMAIN/s: ATPase, AAA type, core (InterPro:IPR003593), NB-ARC (InterPro:IPR002182), Leuc…	stress.biotic.PR-proteins			0.174526	0.0131713	0.00223582	0.197495	0.394422	0.501061	1.41525	0.706587
AT4G19510	AT4G19510	Disease resistance protein (TIR-NBS-LRR class); FUNCTIONS IN: transmembrane receptor activity, ATP binding; INVOLVED IN: signal transduction, apoptosis, defense response, innate immune response; LOCATED IN: intrinsic to membrane; EXPRESSED IN: 23 plant structures; EXPRESSED DURING: 14 growth stages; CONTAINS InterPro DOMAIN/s: NB-ARC (InterPro:IPR002182), Leucine-rich repeat (InterPro:IPR001611),…	stress.biotic.PR-proteins			0.226356	0.0786238	0.000385274	-0.0670806	0.266048	0.520573	1.43452	0.697095
AT2G34930	AT2G34930	disease resistance family protein / LRR family protein; INVOLVED IN: signal transduction, defense response to fungus, defense response; LOCATED IN: cell wall; EXPRESSED IN: 10 plant structures; EXPRESSED DURING: 7 growth stages; CONTAINS InterPro DOMAIN/s: Leucine-rich repeat-containing N-terminal domain, type 2 (InterPro:IPR013210), Leucine-rich repeat (InterPro:IPR001611); BEST Arabidopsis thal…	stress.biotic.PR-proteins	cell wall		0.0106832	0.000301264	0.000222922	-0.397237	0.591421	0.52269	1.43663	0.696073
AT1G58848	AT1G58848	Disease resistance protein (CC-NBS-LRR class) family; FUNCTIONS IN: ATP binding; INVOLVED IN: defense response, apoptosis; CONTAINS InterPro DOMAIN/s: NB-ARC (InterPro:IPR002182), Disease resistance protein (InterPro:IPR000767); BEST Arabidopsis thaliana protein match is: Disease resistance protein (CC-NBS-LRR class) family (TAIR:AT1G59218.2); Has 17671 Blast hits to 15071 proteins in 568 species…	stress.biotic			0.211261	0.0462089	0.000254702	-0.0504255	0.257828	0.524007	1.43794	0.695437
AT1G59218	AT1G59218	Disease resistance protein (CC-NBS-LRR class) family; FUNCTIONS IN: ATP binding; INVOLVED IN: apoptosis, defense response; CONTAINS InterPro DOMAIN/s: NB-ARC (InterPro:IPR002182), Disease resistance protein (InterPro:IPR000767); BEST Arabidopsis thaliana protein match is: Disease resistance protein (CC-NBS-LRR class) family (TAIR:AT1G58848.2); Has 17671 Blast hits to 15071 proteins in 568 species…	stress.biotic.PR-proteins			0.211261	0.0462089	0.000254702	-0.0504255	0.257828	0.524007	1.43794	0.695437
AT5G47120	BI1	BAX inhibitor 1 (BI1); CONTAINS InterPro DOMAIN/s: Inhibitor of apoptosis-promoting Bax1 related (InterPro:IPR006214), Bax inhibitor 1, conserved site (InterPro:IPR006213); BEST Arabidopsis thaliana protein match is: Bax inhibitor-1 family protein (TAIR:AT4G17580.1); Has 1807 Blast hits to 1807 proteins in 277 species: Archae - 0; Bacteria - 0; Metazoa - 736; Fungi - 347; Plants - 385; Viruses - …	stress.biotic	integral component of membrane|plasma membrane|nuclear envelope|cytoplasm|endoplasmic reticulum membrane|endoplasmic reticulum		0.0776625	0.000837326	0.000656327	0.253352	0.653559	0.529144	1.44307	0.692966
AT2G21340	AT2G21340	MATE efflux family protein; FUNCTIONS IN: antiporter activity, drug transmembrane transporter activity; INVOLVED IN: drug transmembrane transport, transmembrane transport; LOCATED IN: chloroplast; EXPRESSED IN: 22 plant structures; EXPRESSED DURING: 13 growth stages; CONTAINS InterPro DOMAIN/s: Multi antimicrobial extrusion protein MatE (InterPro:IPR002528); BEST Arabidopsis thaliana protein matc…	stress.biotic	chloroplast envelope|chloroplast membrane|plasma membrane|chloroplast|integral component of membrane		0.219022	0.000228599	0.000233052	0.062415	0.533127	0.53279	1.44672	0.691216
AT3G23010	RLP36	receptor like protein 36 (RLP36); CONTAINS InterPro DOMAIN/s: Leucine-rich repeat (InterPro:IPR001611); BEST Arabidopsis thaliana protein match is: receptor like protein 38 (TAIR:AT3G23120.1); Has 98934 Blast hits to 26273 proteins in 1049 species: Archae - 38; Bacteria - 5801; Metazoa - 19602; Fungi - 835; Plants - 65537; Viruses - 10; Other Eukaryotes - 7111 (source: NCBI BLink).	stress.biotic.PR-proteins	integral component of membrane|plasma membrane		0.400639	0.00134234	0.00809058	-0.143376	0.78257	0.540551	1.45453	0.687508
AT2G35520	DAD2	DEFENDER AGAINST CELL DEATH 2 (DAD2); CONTAINS InterPro DOMAIN/s: Defender against death DAD protein (InterPro:IPR003038); BEST Arabidopsis thaliana protein match is: Defender against death (DAD family) protein (TAIR:AT1G32210.1); Has 458 Blast hits to 458 proteins in 196 species: Archae - 0; Bacteria - 0; Metazoa - 197; Fungi - 115; Plants - 102; Viruses - 0; Other Eukaryotes - 44 (source: NCBI …	stress.biotic	integral component of membrane|oligosaccharyltransferase complex		0.151301	0.000380277	0.000439903	0.161187	0.592461	0.546542	1.46058	0.684659
AT1G63860	AT1G63860	Disease resistance protein (TIR-NBS-LRR class) family; FUNCTIONS IN: transmembrane receptor activity, ATP binding; INVOLVED IN: signal transduction, defense response, apoptosis, innate immune response; LOCATED IN: intrinsic to membrane; CONTAINS InterPro DOMAIN/s: NB-ARC (InterPro:IPR002182), Leucine-rich repeat (InterPro:IPR001611), Disease resistance protein (InterPro:IPR000767), Toll-Interleuk…	stress.biotic	chloroplast		0.0259169	0.00114393	0.000390759	0.351419	0.678525	0.551855	1.46597	0.682142
AT4G13820	AT4G13820	Leucine-rich repeat (LRR) family protein; FUNCTIONS IN: kinase activity; INVOLVED IN: signal transduction; LOCATED IN: endomembrane system; EXPRESSED IN: stem, leaf whorl, hypocotyl, root, leaf; EXPRESSED DURING: LP.06 six leaves visible; CONTAINS InterPro DOMAIN/s: Leucine-rich repeat-containing N-terminal domain, type 2 (InterPro:IPR013210), Leucine-rich repeat (InterPro:IPR001611); BEST Arabid…	stress.biotic.PR-proteins	plasma membrane		0.137256	0.001975	0.0153576	-0.50154	0.92367	0.561926	1.47624	0.677397
AT2G02100	LCR69	low-molecular-weight cysteine-rich 69 (LCR69); FUNCTIONS IN: peptidase inhibitor activity; INVOLVED IN: defense response; LOCATED IN: plasma membrane, plant-type cell wall; EXPRESSED IN: 23 plant structures; EXPRESSED DURING: 13 growth stages; CONTAINS InterPro DOMAIN/s: Gamma thionin (InterPro:IPR008176), Knottin (InterPro:IPR003614), Gamma Purothionin (InterPro:IPR008177); BEST Arabidopsis thal…	stress.biotic	extracellular region|plasma membrane|plant-type cell wall|cell wall		0.026777	0.000243883	0.00015758	0.281469	0.902327	0.576821	1.49156	0.670439
AT2G33050	RLP26	receptor like protein 26 (RLP26); FUNCTIONS IN: kinase activity; INVOLVED IN: signal transduction, defense response; LOCATED IN: endomembrane system; CONTAINS InterPro DOMAIN/s: Leucine-rich repeat (InterPro:IPR001611); BEST Arabidopsis thaliana protein match is: receptor like protein 27 (TAIR:AT2G33060.1); Has 88860 Blast hits to 27057 proteins in 1064 species: Archae - 42; Bacteria - 6823; Meta…	stress.biotic			0.118327	0.0459601	0.000125427	-0.14646	0.0534145	0.580824	1.4957	0.668582
AT2G02130	LCR68	low-molecular-weight cysteine-rich 68 (LCR68); FUNCTIONS IN: peptidase inhibitor activity; INVOLVED IN: defense response; LOCATED IN: endomembrane system; EXPRESSED IN: 22 plant structures; EXPRESSED DURING: 13 growth stages; CONTAINS InterPro DOMAIN/s: Gamma thionin (InterPro:IPR008176), Knottin (InterPro:IPR003614), Gamma Purothionin (InterPro:IPR008177); BEST Arabidopsis thaliana protein match…	stress.biotic	plasmodesma|cell wall|extracellular region		0.161983	4.81e-05	0.000158905	-0.0857149	0.859304	0.593228	1.50862	0.662858
AT1G70830	MLP28	MLP-like protein 28 (MLP28); FUNCTIONS IN: molecular_function unknown; INVOLVED IN: response to biotic stimulus, defense response; LOCATED IN: cellular_component unknown; EXPRESSED IN: 22 plant structures; EXPRESSED DURING: 14 growth stages; CONTAINS InterPro DOMAIN/s: Bet v I allergen (InterPro:IPR000916); BEST Arabidopsis thaliana protein match is: MLP-like protein 34 (TAIR:AT1G70850.3); Has 82…	stress.biotic	cytoplasm|chloroplast|nucleus		0.0676782	0.000116255	0.000138301	-0.155907	0.627096	0.605557	1.52157	0.657218
AT3G04720	PR4	pathogenesis-related 4 (PR4); FUNCTIONS IN: chitin binding; INVOLVED IN: in 6 processes; LOCATED IN: endomembrane system; EXPRESSED IN: 20 plant structures; EXPRESSED DURING: 10 growth stages; CONTAINS InterPro DOMAIN/s: Barwin (InterPro:IPR001153), Glycoside hydrolase, family 19, catalytic (InterPro:IPR000726), Barwin-related endoglucanase (InterPro:IPR009009), Chitin-binding, type 1, conserved …	stress.biotic	extracellular region		0.543155	0.652331	0.0920767	0.329331	-0.276897	0.617684	1.53441	0.651717
AT5G40020	AT5G40020	Pathogenesis-related thaumatin superfamily protein; FUNCTIONS IN: molecular_function unknown; INVOLVED IN: response to other organism; LOCATED IN: endomembrane system; EXPRESSED IN: 13 plant structures; EXPRESSED DURING: 6 growth stages; CONTAINS InterPro DOMAIN/s: Thaumatin, pathogenesis-related (InterPro:IPR001938); BEST Arabidopsis thaliana protein match is: Pathogenesis-related thaumatin supe…	stress.biotic	extracellular region		0.454297	0.00218091	0.00225122	-0.0353842	0.66001	0.637428	1.55555	0.642858
AT1G72840	AT1G72840	Disease resistance protein (TIR-NBS-LRR class); FUNCTIONS IN: transmembrane receptor activity, ATP binding; INVOLVED IN: signal transduction, defense response, apoptosis, innate immune response; LOCATED IN: intrinsic to membrane; EXPRESSED IN: ovule, embryo, sperm cell, root, seed; EXPRESSED DURING: E expanded cotyledon stage, D bilateral stage; CONTAINS InterPro DOMAIN/s: NB-ARC (InterPro:IPR002…	stress.biotic.receptors	mitochondrion		0.324921	0.00332632	0.00132088	0.117225	0.536686	0.65205	1.5714	0.636375
AT4G07820	AT4G07820	CAP (Cysteine-rich secretory proteins, Antigen 5, and Pathogenesis-related 1 protein) superfamily protein; FUNCTIONS IN: molecular_function unknown; LOCATED IN: endomembrane system, extracellular region; EXPRESSED IN: stem, hypocotyl, root; CONTAINS InterPro DOMAIN/s: Allergen V5/Tpx-1 related (InterPro:IPR001283), SCP-like extracellular (InterPro:IPR014044); BEST Arabidopsis thaliana protein mat…	stress.biotic	extracellular region		0.00884758	0.0884102	0.0588702	1.93878	-0.514031	0.673895	1.59537	0.626812
AT5G46470	RPS6	RESISTANT TO P. SYRINGAE 6 (RPS6); FUNCTIONS IN: transmembrane receptor activity, nucleoside-triphosphatase activity, nucleotide binding, ATP binding; INVOLVED IN: defense response to bacterium, defense response; LOCATED IN: intrinsic to membrane; EXPRESSED IN: 22 plant structures; EXPRESSED DURING: 13 growth stages; CONTAINS InterPro DOMAIN/s: ATPase, AAA type, core (InterPro:IPR003593), NB-ARC …	stress.biotic.PR-proteins			0.649579	0.017173	0.000177506	0.0547796	0.517441	0.679864	1.60199	0.624224
AT2G43610	AT2G43610	Chitinase family protein; FUNCTIONS IN: chitin binding, chitinase activity; INVOLVED IN: carbohydrate metabolic process, cell wall macromolecule catabolic process; LOCATED IN: plasma membrane; EXPRESSED IN: 15 plant structures; EXPRESSED DURING: 7 growth stages; CONTAINS InterPro DOMAIN/s: Chitin-binding, type 1, conserved site (InterPro:IPR018371), Glycoside hydrolase, family 19 (InterPro:IPR016…	stress.biotic	plasma membrane|extracellular region		0.0311192	0.0855208	0.00723223	0.697714	0.0918155	0.7093	1.63501	0.611617
AT5G45070	PP2-A8	phloem protein 2-A8 (PP2-A8); FUNCTIONS IN: carbohydrate binding; INVOLVED IN: signal transduction, defense response, innate immune response; LOCATED IN: intrinsic to membrane; EXPRESSED IN: stem, root; CONTAINS InterPro DOMAIN/s: Toll-Interleukin receptor (InterPro:IPR000157); BEST Arabidopsis thaliana protein match is: phloem protein 2-A6 (TAIR:AT5G45080.1); Has 1773 Blast hits to 1692 proteins…	stress.biotic.receptors	cytoplasm		0.278761	0.0526615	0.0585053	-0.693593	0.788463	0.741047	1.67139	0.598305
AT1G12210	RFL1	RPS5-like 1 (RFL1); FUNCTIONS IN: ATP binding; INVOLVED IN: N-terminal protein myristoylation, response to bacterium, defense response; LOCATED IN: cellular_component unknown; EXPRESSED IN: shoot apex, stem, embryo, sepal, stamen; EXPRESSED DURING: 4 anthesis, petal differentiation and expansion stage, D bilateral stage; CONTAINS InterPro DOMAIN/s: NB-ARC (InterPro:IPR002182), Disease resistance …	stress.biotic	plasma membrane		0.351016	0.000447902	0.00038026	0.129859	0.821889	0.810659	1.75401	0.570121
AT3G12500	HCHIB	basic chitinase (HCHIB); FUNCTIONS IN: chitinase activity; INVOLVED IN: response to cadmium ion, defense response to fungus, jasmonic acid and ethylene-dependent systemic resistance, ethylene mediated signaling pathway; LOCATED IN: plasma membrane, vacuole; EXPRESSED IN: 10 plant structures; EXPRESSED DURING: LP.06 six leaves visible, LP.04 four leaves visible, 4 anthesis, petal differentiation a…	stress.biotic	cytosol|vacuolar membrane|extracellular region|intracellular|vacuole		1	0.630966	0.00683718	0.0916152	0.208509	0.814875	1.75915	0.568458
AT4G17910	AT4G17910	transferases, transferring acyl groups; FUNCTIONS IN: transferase activity, transferring acyl groups; INVOLVED IN: GPI anchor biosynthetic process; LOCATED IN: integral to membrane, endoplasmic reticulum membrane; CONTAINS InterPro DOMAIN/s: GWT1 (InterPro:IPR009447); Has 62 Blast hits to 62 proteins in 39 species: Archae - 0; Bacteria - 0; Metazoa - 17; Fungi - 21; Plants - 15; Viruses - 0; Othe…	stress.biotic	mitochondrion|integral component of membrane		0.0905739	4.14e-05	8.4e-05	-0.207398	1.04354	0.830237	1.77798	0.562437
AT4G16940	AT4G16940	Disease resistance protein (TIR-NBS-LRR class) family; FUNCTIONS IN: transmembrane receptor activity, nucleoside-triphosphatase activity, nucleotide binding, ATP binding; INVOLVED IN: signal transduction, apoptosis, defense response, innate immune response; LOCATED IN: mitochondrion; CONTAINS InterPro DOMAIN/s: ATPase, AAA type, core (InterPro:IPR003593), NB-ARC (InterPro:IPR002182), Leucine-rich…	stress.biotic.PR-proteins	cytoplasm|mitochondrion		0.197741	0.267451	0.0225091	0.537559	0.40931	0.835365	1.78431	0.560441
AT1G11000	MLO4	MILDEW RESISTANCE LOCUS O 4 (MLO4); FUNCTIONS IN: calmodulin binding; INVOLVED IN: cell death, defense response; LOCATED IN: integral to membrane, plasma membrane; EXPRESSED IN: 18 plant structures; EXPRESSED DURING: 7 growth stages; CONTAINS InterPro DOMAIN/s: Mlo-related protein (InterPro:IPR004326); BEST Arabidopsis thaliana protein match is: Seven transmembrane MLO family protein (TAIR:AT5G53…	stress.biotic.signalling.MLO-like	plasma membrane|integral component of membrane		0.126632	0.000395224	0.00200145	0.2425	0.872898	0.844421	1.79554	0.556934
AT2G15080	RLP19	receptor like protein 19 (RLP19); FUNCTIONS IN: kinase activity; INVOLVED IN: signal transduction, defense response; LOCATED IN: endomembrane system; EXPRESSED IN: 10 plant structures; EXPRESSED DURING: 9 growth stages; CONTAINS InterPro DOMAIN/s: Leucine-rich repeat-containing N-terminal domain, type 2 (InterPro:IPR013210), Leucine-rich repeat (InterPro:IPR001611); BEST Arabidopsis thaliana prot…	stress.biotic.PR-proteins	extracellular region|integral component of membrane		0.348373	8.01e-05	0.000164866	-0.0875026	0.803952	0.863094	1.81894	0.549772
AT1G74180	RLP14	receptor like protein 14 (RLP14); INVOLVED IN: signal transduction; LOCATED IN: chloroplast; EXPRESSED IN: 19 plant structures; EXPRESSED DURING: 13 growth stages; CONTAINS InterPro DOMAIN/s: Leucine-rich repeat, typical subtype (InterPro:IPR003591), Leucine-rich repeat-containing N-terminal domain, type 2 (InterPro:IPR013210), Leucine-rich repeat (InterPro:IPR001611); BEST Arabidopsis thaliana p…	stress.biotic	chloroplast		0.206245	0.0110776	0.000111683	-0.152615	0.524937	0.879373	1.83958	0.543604
AT1G78780	AT1G78780	pathogenesis-related family protein; Has 199 Blast hits to 198 proteins in 70 species: Archae - 0; Bacteria - 51; Metazoa - 15; Fungi - 40; Plants - 91; Viruses - 0; Other Eukaryotes - 2 (source: NCBI BLink).	stress.biotic	cytoplasm		0.673283	0.00406891	0.0149022	0.197023	1.24673	0.924482	1.898	0.52687
AT3G11080	RLP35	receptor like protein 35 (RLP35); FUNCTIONS IN: kinase activity; INVOLVED IN: signal transduction, defense response; LOCATED IN: endomembrane system; EXPRESSED IN: stem, stamen; EXPRESSED DURING: 4 anthesis; CONTAINS InterPro DOMAIN/s: Leucine-rich repeat-containing N-terminal domain, type 2 (InterPro:IPR013210), Leucine-rich repeat (InterPro:IPR001611); BEST Arabidopsis thaliana protein match is…	stress.biotic.PR-proteins	integral component of membrane		0.0239922	0.000865355	0.000518716	0.598172	0.798658	0.925534	1.89939	0.526486
AT4G23515	AT4G23515	Toll-Interleukin-Resistance (TIR) domain family protein; FUNCTIONS IN: transmembrane receptor activity; INVOLVED IN: signal transduction, defense response, innate immune response; LOCATED IN: membrane; CONTAINS InterPro DOMAIN/s: Toll-Interleukin receptor (InterPro:IPR000157); BEST Arabidopsis thaliana protein match is: phloem protein 2-A8 (TAIR:AT5G45070.1); Has 35333 Blast hits to 34131 protein…	stress.biotic.receptors	membrane|cytoplasm			0.0315323	0.0697329		1.20742	0.958363	1.9431	0.51464
AT1G75040	PR5	pathogenesis-related gene 5 (PR5); FUNCTIONS IN: molecular_function unknown; INVOLVED IN: in 6 processes; LOCATED IN: apoplast, cell wall, vacuole; EXPRESSED IN: 22 plant structures; EXPRESSED DURING: 12 growth stages; CONTAINS InterPro DOMAIN/s: Thaumatin, conserved site (InterPro:IPR017949), Thaumatin, pathogenesis-related (InterPro:IPR001938); BEST Arabidopsis thaliana protein match is: Pathog…	stress.biotic	extracellular region|vacuole|apoplast|cell wall		0.0226	0.00901806	0.0199992	1.63606	-1.38968	0.959019	1.94399	0.514407
AT1G63730	AT1G63730	Disease resistance protein (TIR-NBS-LRR class) family; FUNCTIONS IN: transmembrane receptor activity, nucleoside-triphosphatase activity, nucleotide binding, ATP binding; INVOLVED IN: defense response; LOCATED IN: intrinsic to membrane; EXPRESSED IN: 21 plant structures; EXPRESSED DURING: 12 growth stages; CONTAINS InterPro DOMAIN/s: ATPase, AAA type, core (InterPro:IPR003593), NB-ARC (InterPro:I…	stress.biotic.PR-proteins			0.370746	0.035192	0.000584094	0.142689	0.610834	0.965985	1.9534	0.511929
AT5G43730	AT5G43730	Disease resistance protein (CC-NBS-LRR class) family; FUNCTIONS IN: ATP binding; INVOLVED IN: defense response, apoptosis; LOCATED IN: endomembrane system; EXPRESSED IN: 18 plant structures; EXPRESSED DURING: 9 growth stages; CONTAINS InterPro DOMAIN/s: NB-ARC (InterPro:IPR002182), Disease resistance protein (InterPro:IPR000767); BEST Arabidopsis thaliana protein match is: Disease resistance prot…	stress.biotic.PR-proteins	plasma membrane		0.329194	0.000342801	0.000153253	-0.085475	0.935713	1.05143	2.07258	0.482489
AT2G15220	AT2G15220	Plant basic secretory protein (BSP) family protein; INVOLVED IN: defense response; LOCATED IN: endomembrane system; EXPRESSED DURING: seedling growth; CONTAINS InterPro DOMAIN/s: Uncharacterised protein family, basic secretory protein (InterPro:IPR007541); BEST Arabidopsis thaliana protein match is: Plant basic secretory protein (BSP) family protein (TAIR:AT2G15130.1); Has 296 Blast hits to 296 p…	stress.biotic	extracellular region		0.00674002	0.106057	0.00029787	1.84083	-0.343201	1.08101	2.11551	0.472699
AT2G25470	RLP21	receptor like protein 21 (RLP21); INVOLVED IN: signal transduction; LOCATED IN: chloroplast; EXPRESSED IN: hypocotyl; CONTAINS InterPro DOMAIN/s: Leucine-rich repeat, typical subtype (InterPro:IPR003591), Leucine-rich repeat-containing N-terminal domain, type 2 (InterPro:IPR013210), Leucine-rich repeat (InterPro:IPR001611); BEST Arabidopsis thaliana protein match is: receptor like protein 14 (TAI…	stress.biotic	chloroplast		0.0059538	0.137466	0.00357202	1.96917	0.172036	1.09754	2.1399	0.467311
AT3G05660	RLP33	receptor like protein 33 (RLP33); FUNCTIONS IN: kinase activity; INVOLVED IN: signal transduction, defense response; LOCATED IN: chloroplast; EXPRESSED IN: 10 plant structures; EXPRESSED DURING: 10 growth stages; CONTAINS InterPro DOMAIN/s: Leucine-rich repeat, typical subtype (InterPro:IPR003591), Leucine-rich repeat-containing N-terminal domain, type 2 (InterPro:IPR013210), Leucine-rich repeat …	stress.biotic.kinases	chloroplast|plasma membrane		0.0679026	0.000484653	0.000417488	0.461487	1.06055	1.15901	2.23304	0.447819
AT1G20030	AT1G20030	Pathogenesis-related thaumatin superfamily protein; CONTAINS InterPro DOMAIN/s: Thaumatin, conserved site (InterPro:IPR017949), Thaumatin, pathogenesis-related (InterPro:IPR001938); BEST Arabidopsis thaliana protein match is: Pathogenesis-related thaumatin superfamily protein (TAIR:AT1G75800.1); Has 1614 Blast hits to 1596 proteins in 182 species: Archae - 0; Bacteria - 45; Metazoa - 56; Fungi - …	stress.biotic	extracellular region|anchored component of membrane		0.114973	0.000258715	9.68e-05	0.241467	1.00753	1.214	2.31981	0.431071
AT1G58170	AT1G58170	Disease resistance-responsive (dirigent-like protein) family protein; FUNCTIONS IN: molecular_function unknown; INVOLVED IN: N-terminal protein myristoylation, lignan biosynthetic process, defense response; LOCATED IN: endomembrane system; EXPRESSED IN: 17 plant structures; EXPRESSED DURING: 6 growth stages; CONTAINS InterPro DOMAIN/s: Plant disease resistance response protein (InterPro:IPR004265…	stress.biotic.PR-proteins	chloroplast|apoplast		0.166239	0.000236732	0.000559269	0.366176	1.30142	1.23636	2.35603	0.424442
AT3G05360	RLP30	receptor like protein 30 (RLP30); FUNCTIONS IN: kinase activity; INVOLVED IN: defense response signaling pathway, resistance gene-independent, signal transduction, response to cyclopentenone, defense response; LOCATED IN: endomembrane system; EXPRESSED IN: 9 plant structures; EXPRESSED DURING: 4 anthesis, petal differentiation and expansion stage, E expanded cotyledon stage; CONTAINS InterPro DOM…	stress.biotic.PR-proteins	integral component of membrane|plasma membrane		1	0.00072783	0.00319491	-0.098857	1.45217	1.25368	2.38449	0.419378
AT1G27170	AT1G27170	transmembrane receptors;ATP binding; FUNCTIONS IN: transmembrane receptor activity, ATP binding; INVOLVED IN: signal transduction, apoptosis, defense response, innate immune response; LOCATED IN: chloroplast; CONTAINS InterPro DOMAIN/s: Leucine-rich repeat, typical subtype (InterPro:IPR003591), NB-ARC (InterPro:IPR002182), Leucine-rich repeat (InterPro:IPR001611), Disease resistance protein (Inte…	stress.biotic.receptors	plasmodesma|chloroplast|cytoplasm		0.100073	0.000469943	0.00021322	0.33467	0.988663	1.27188	2.41477	0.414118
AT5G44973	AT5G44973	LOCATED IN: endomembrane system; Has 3 Blast hits to 3 proteins in 2 species: Archae - 0; Bacteria - 0; Metazoa - 0; Fungi - 0; Plants - 3; Viruses - 0; Other Eukaryotes - 0 (source: NCBI BLink).	stress.biotic.PR-proteins.plant defensins	extracellular region			0.0098837	0.0370968		1.66457	1.33024	2.51445	0.397701
AT3G05650	RLP32	receptor like protein 32 (RLP32); FUNCTIONS IN: kinase activity; INVOLVED IN: signal transduction, defense response; LOCATED IN: endomembrane system; EXPRESSED IN: 22 plant structures; EXPRESSED DURING: 13 growth stages; CONTAINS InterPro DOMAIN/s: Leucine-rich repeat-containing N-terminal domain, type 2 (InterPro:IPR013210), Leucine-rich repeat (InterPro:IPR001611); BEST Arabidopsis thaliana pro…	stress.biotic.PR-proteins	integral component of membrane|plasma membrane		0.231242	0.000111816	0.000121988	0.191354	1.4565	1.34555	2.54128	0.393503
AT5G17540	AT5G17540	HXXXD-type acyl-transferase family protein; FUNCTIONS IN: transferase activity, transferring acyl groups other than amino-acyl groups; INVOLVED IN: biological_process unknown; LOCATED IN: cellular_component unknown; EXPRESSED IN: 9 plant structures; EXPRESSED DURING: 4 anthesis, C globular stage, F mature embryo stage, petal differentiation and expansion stage; CONTAINS InterPro DOMAIN/s: Transfe…	stress.biotic	cytoplasm		0.412325	0.00052262	0.000325503	-0.113277	1.58702	1.38654	2.61451	0.38248
AT2G43620	AT2G43620	Chitinase family protein; FUNCTIONS IN: chitin binding, chitinase activity; INVOLVED IN: response to salt stress; LOCATED IN: apoplast; EXPRESSED IN: 12 plant structures; EXPRESSED DURING: 11 growth stages; CONTAINS InterPro DOMAIN/s: Chitin-binding, type 1, conserved site (InterPro:IPR018371), Glycoside hydrolase, family 19 (InterPro:IPR016283), Chitin-binding, type 1 (InterPro:IPR001002), Glyco…	stress.biotic	extracellular region|apoplast		0.0112113	0.892661	0.00326706	2.01891	0.231042	1.39818	2.63569	0.379408
AT4G13880	RLP48	receptor like protein 48 (RLP48); INVOLVED IN: signal transduction; LOCATED IN: endomembrane system; CONTAINS InterPro DOMAIN/s: Leucine-rich repeat, typical subtype (InterPro:IPR003591), Leucine-rich repeat-containing N-terminal domain, type 2 (InterPro:IPR013210), Leucine-rich repeat (InterPro:IPR001611); BEST Arabidopsis thaliana protein match is: receptor like protein 47 (TAIR:AT4G13810.2); H…	stress.biotic	plasma membrane		0.417847	7.58e-05	0.000120178	0.0910197	1.48952	1.41837	2.67283	0.374135
AT1G12290	AT1G12290	Disease resistance protein (CC-NBS-LRR class) family; FUNCTIONS IN: ATP binding; INVOLVED IN: N-terminal protein myristoylation, defense response; EXPRESSED IN: stem, inflorescence meristem, root, stamen; EXPRESSED DURING: 4 anthesis; CONTAINS InterPro DOMAIN/s: NB-ARC (InterPro:IPR002182), Disease resistance protein (InterPro:IPR000767); BEST Arabidopsis thaliana protein match is: Disease resist…	stress.biotic.PR-proteins	nucleus		0.267193	0.000192895	0.000123406	0.307753	1.27967	1.55181	2.93186	0.341081
AT2G43570	CHI	chitinase, putative\ (CHI); FUNCTIONS IN: chitin binding, chitinase activity; INVOLVED IN: carbohydrate metabolic process, cell wall macromolecule catabolic process; LOCATED IN: apoplast, plant-type cell wall; EXPRESSED IN: 15 plant structures; EXPRESSED DURING: 10 growth stages; CONTAINS InterPro DOMAIN/s: Chitin-binding, type 1, conserved site (InterPro:IPR018371), Glycoside hydrolase, family 1…	stress.biotic	plant-type cell wall|extracellular region|apoplast		0.134623	1	0.0268731	1.49664	-0.227314	1.65151	3.14161	0.318308
AT1G75830	LCR67	low-molecular-weight cysteine-rich 67 (LCR67); FUNCTIONS IN: molecular_function unknown; INVOLVED IN: defense response; LOCATED IN: endomembrane system, cell wall; CONTAINS InterPro DOMAIN/s: Gamma thionin (InterPro:IPR008176), Knottin (InterPro:IPR003614); BEST Arabidopsis thaliana protein match is: plant defensin 1.3 (TAIR:AT2G26010.1); Has 172 Blast hits to 172 proteins in 42 species: Archae -…	stress.biotic	extracellular region|cell wall		0.15221	0.225656	0.0065445	2.61481	-0.349384	1.74208	3.34516	0.298939
AT2G33080	RLP28	receptor like protein 28 (RLP28); INVOLVED IN: signal transduction; LOCATED IN: endomembrane system; EXPRESSED IN: stem, stamen; EXPRESSED DURING: 4 anthesis; CONTAINS InterPro DOMAIN/s: Leucine-rich repeat (InterPro:IPR001611); BEST Arabidopsis thaliana protein match is: receptor like protein 24 (TAIR:AT2G33020.1); Has 103918 Blast hits to 29475 proteins in 1146 species: Archae - 25; Bacteria - …	stress.biotic	plasma membrane		0.0812702	0.0585654	0.0142873	1.54797	1.255	1.79692	3.47477	0.287789
AT4G36010	AT4G36010	Pathogenesis-related thaumatin superfamily protein; CONTAINS InterPro DOMAIN/s: Thaumatin, pathogenesis-related (InterPro:IPR001938); BEST Arabidopsis thaliana protein match is: Pathogenesis-related thaumatin superfamily protein (TAIR:AT2G17860.1); Has 1622 Blast hits to 1597 proteins in 186 species: Archae - 0; Bacteria - 48; Metazoa - 58; Fungi - 84; Plants - 1413; Viruses - 4; Other Eukaryotes…	stress.biotic	anchored component of membrane|extracellular region		0.0902759	0.000236058	6.39e-05	0.557773	1.67287	2.02454	4.06863	0.245783
AT2G43580	AT2G43580	Chitinase family protein; FUNCTIONS IN: chitin binding, chitinase activity; INVOLVED IN: carbohydrate metabolic process, cell wall macromolecule catabolic process; LOCATED IN: endomembrane system; CONTAINS InterPro DOMAIN/s: Chitin-binding, type 1, conserved site (InterPro:IPR018371), Glycoside hydrolase, family 19 (InterPro:IPR016283), Chitin-binding, type 1 (InterPro:IPR001002), Glycoside hydro…	stress.biotic	extracellular region		0.0127012	0.170648	0.000683363	1.91091	0.0543492	2.29761	4.91644	0.203399
AT2G43590	AT2G43590	Chitinase family protein; FUNCTIONS IN: chitin binding, chitinase activity; INVOLVED IN: carbohydrate metabolic process, cell wall macromolecule catabolic process; LOCATED IN: endomembrane system; EXPRESSED IN: 7 plant structures; EXPRESSED DURING: LP.04 four leaves visible, 4 anthesis, C globular stage, LP.02 two leaves visible; CONTAINS InterPro DOMAIN/s: Chitin-binding, type 1, conserved site …	stress.biotic	extracellular region		0.00974586	0.00850714	0.000348031	2.91506	-1.40773	2.34378	5.07631	0.196994
AT1G64160	DIR5	Disease resistance-responsive (dirigent-like protein) family protein; FUNCTIONS IN: molecular_function unknown; INVOLVED IN: lignan biosynthetic process, defense response; LOCATED IN: endomembrane system; EXPRESSED IN: petal, hypocotyl, root; EXPRESSED DURING: petal differentiation and expansion stage; CONTAINS InterPro DOMAIN/s: Plant disease resistance response protein (InterPro:IPR004265); BES…	stress.biotic.PR-proteins	extracellular region|apoplast			0.59051			-0.940534		1	1
AT5G39720	AIG2L	avirulence induced gene 2 like protein (AIG2L); CONTAINS InterPro DOMAIN/s: Butirosin biosynthesis, BtrG-like (InterPro:IPR013024), AIG2-like (InterPro:IPR009288); BEST Arabidopsis thaliana protein match is: AIG2-like (avirulence induced gene) family protein (TAIR:AT5G39730.1); Has 287 Blast hits to 287 proteins in 90 species: Archae - 12; Bacteria - 68; Metazoa - 0; Fungi - 56; Plants - 104; Vir…	stress.biotic	nucleus		0.496142	0.094589		0.173572	-0.796149		1	1
AT4G13580	AT4G13580	Disease resistance-responsive (dirigent-like protein) family protein; FUNCTIONS IN: molecular_function unknown; LOCATED IN: endomembrane system; EXPRESSED IN: root; CONTAINS InterPro DOMAIN/s: Plant disease resistance response protein (InterPro:IPR004265); BEST Arabidopsis thaliana protein match is: Disease resistance-responsive (dirigent-like protein) family protein (TAIR:AT3G24020.1); Has 723 B…	stress.biotic.PR-proteins	apoplast|chloroplast		0.469065	0.382693		-0.208587	-0.431608		1	1
AT1G58390	AT1G58390	Disease resistance protein (CC-NBS-LRR class) family; FUNCTIONS IN: ATP binding; INVOLVED IN: defense response, apoptosis; LOCATED IN: cellular_component unknown; EXPRESSED IN: 8 plant structures; EXPRESSED DURING: 4 anthesis, F mature embryo stage, petal differentiation and expansion stage, LP.08 eight leaves visible, D bilateral stage; CONTAINS InterPro DOMAIN/s: NB-ARC (InterPro:IPR002182), Di…	stress.biotic.PR-proteins	cellular_component		0.902418	0.236203		0.238228	-0.25514		1	1
AT2G02120	PDF2.1	PDF2.1; FUNCTIONS IN: peptidase inhibitor activity; INVOLVED IN: defense response; LOCATED IN: endomembrane system; EXPRESSED IN: hypocotyl, root; CONTAINS InterPro DOMAIN/s: Gamma thionin (InterPro:IPR008176), Knottin (InterPro:IPR003614), Gamma Purothionin (InterPro:IPR008177); BEST Arabidopsis thaliana protein match is: low-molecular-weight cysteine-rich 69 (TAIR:AT2G02100.1); Has 395 Blast hi…	stress.biotic	extracellular region		0.357242	0.127954		-0.456153	0.147164		1	1
AT5G42500	AT5G42500	Disease resistance-responsive (dirigent-like protein) family protein; FUNCTIONS IN: molecular_function unknown; INVOLVED IN: defense response; LOCATED IN: endomembrane system; CONTAINS InterPro DOMAIN/s: Plant disease resistance response protein (InterPro:IPR004265); BEST Arabidopsis thaliana protein match is: Disease resistance-responsive (dirigent-like protein) family protein (TAIR:AT5G42510.1)…	stress.biotic.PR-proteins	apoplast|extracellular region			0.0933121			0.504381		1	1
AT4G22230	AT4G22230	Arabidopsis defensin-like protein; LOCATED IN: endomembrane system; CONTAINS InterPro DOMAIN/s: Defensin-like protein, Arabidopsis (InterPro:IPR022618), Low-molecular-weight cysteine-rich family (InterPro:IPR020191); BEST Arabidopsis thaliana protein match is: Arabidopsis defensin-like protein (TAIR:AT4G22235.1); Has 30201 Blast hits to 17322 proteins in 780 species: Archae - 12; Bacteria - 1396;…	stress.biotic.PR-proteins.plant defensins	extracellular region			0.143345			0.507838		1	1
AT1G33900	AT1G33900	P-loop containing nucleoside triphosphate hydrolases superfamily protein; FUNCTIONS IN: GTP binding; INVOLVED IN: response to bacterium; CONTAINS InterPro DOMAIN/s: AIG1 (InterPro:IPR006703); BEST Arabidopsis thaliana protein match is: P-loop containing nucleoside triphosphate hydrolases superfamily protein (TAIR:AT1G33930.1); Has 1258 Blast hits to 1107 proteins in 117 species: Archae - 0; Bacte…	stress.biotic	chloroplast								1	1
AT1G19320	AT1G19320	Pathogenesis-related thaumatin superfamily protein; FUNCTIONS IN: molecular_function unknown; INVOLVED IN: response to other organism; LOCATED IN: endomembrane system; CONTAINS InterPro DOMAIN/s: Thaumatin, pathogenesis-related (InterPro:IPR001938); BEST Arabidopsis thaliana protein match is: thaumatin-like protein 3 (TAIR:AT1G75030.1); Has 1611 Blast hits to 1588 proteins in 180 species: Archae …	stress.biotic	extracellular region		0.0272493			1.38013			1	1
AT1G50050	AT1G50050	CAP (Cysteine-rich secretory proteins, Antigen 5, and Pathogenesis-related 1 protein) superfamily protein; FUNCTIONS IN: molecular_function unknown; INVOLVED IN: biological_process unknown; LOCATED IN: endomembrane system, extracellular region; EXPRESSED IN: root; CONTAINS InterPro DOMAIN/s: Ves allergen (InterPro:IPR002413), Allergen V5/Tpx-1 related (InterPro:IPR001283), SCP-like extracellular …	stress.biotic	extracellular region								1	1
AT1G50060	AT1G50060	CAP (Cysteine-rich secretory proteins, Antigen 5, and Pathogenesis-related 1 protein) superfamily protein; FUNCTIONS IN: molecular_function unknown; INVOLVED IN: biological_process unknown; LOCATED IN: endomembrane system, extracellular region; EXPRESSED IN: root; CONTAINS InterPro DOMAIN/s: Allergen V5/Tpx-1 related (InterPro:IPR001283), Ves allergen (InterPro:IPR002413), SCP-like extracellular …	stress.biotic	extracellular region								1	1
AT1G56680	AT1G56680	Chitinase family protein; FUNCTIONS IN: chitin binding, chitinase activity; INVOLVED IN: carbohydrate metabolic process, cell wall macromolecule catabolic process; LOCATED IN: endomembrane system; EXPRESSED IN: shoot apex, sepal, root, flower; EXPRESSED DURING: petal differentiation and expansion stage; CONTAINS InterPro DOMAIN/s: Glycoside hydrolase, family 19 (InterPro:IPR016283), Chitin-bindin…	stress.biotic	extracellular region								1	1
AT1G61070	LCR66	low-molecular-weight cysteine-rich 66 (LCR66); INVOLVED IN: defense response; LOCATED IN: endomembrane system; EXPRESSED IN: leaf whorl, sepal, flower, seed; EXPRESSED DURING: petal differentiation and expansion stage, E expanded cotyledon stage; CONTAINS InterPro DOMAIN/s: Gamma thionin (InterPro:IPR008176), Knottin (InterPro:IPR003614), Gamma Purothionin (InterPro:IPR008177); BEST Arabidopsis t…	stress.biotic	extracellular region								1	1
AT2G02140	LCR72	low-molecular-weight cysteine-rich 72 (LCR72); FUNCTIONS IN: peptidase inhibitor activity; INVOLVED IN: defense response; LOCATED IN: endomembrane system; EXPRESSED IN: 10 plant structures; EXPRESSED DURING: L mature pollen stage, M germinated pollen stage, 4 anthesis, C globular stage, petal differentiation and expansion stage; CONTAINS InterPro DOMAIN/s: Gamma thionin (InterPro:IPR008176), Knot…	stress.biotic	extracellular region								1	1
AT2G15010	AT2G15010	Plant thionin; FUNCTIONS IN: toxin receptor binding; INVOLVED IN: defense response; LOCATED IN: endomembrane system; CONTAINS InterPro DOMAIN/s: Thionin (InterPro:IPR001010); BEST Arabidopsis thaliana protein match is: thionin 2.2 (TAIR:AT5G36910.1); Has 195 Blast hits to 195 proteins in 25 species: Archae - 0; Bacteria - 0; Metazoa - 0; Fungi - 0; Plants - 195; Viruses - 0; Other Eukaryotes - 0 …	stress.biotic	extracellular region								1	1
AT2G15170	AT2G15170	Plant basic secretory protein (BSP) family protein; FUNCTIONS IN: molecular_function unknown; INVOLVED IN: defense response; LOCATED IN: endomembrane system; CONTAINS InterPro DOMAIN/s: Uncharacterised protein family, basic secretory protein (InterPro:IPR007541); BEST Arabidopsis thaliana protein match is: Plant basic secretory protein (BSP) family protein (TAIR:AT2G15130.1); Has 102 Blast hits t…	stress.biotic	extracellular region								1	1
AT2G17860	AT2G17860	Pathogenesis-related thaumatin superfamily protein; FUNCTIONS IN: molecular_function unknown; INVOLVED IN: response to other organism; LOCATED IN: endomembrane system; CONTAINS InterPro DOMAIN/s: Thaumatin, pathogenesis-related (InterPro:IPR001938); BEST Arabidopsis thaliana protein match is: Pathogenesis-related thaumatin superfamily protein (TAIR:AT4G36010.2); Has 1602 Blast hits to 1583 protei…	stress.biotic	extracellular region								1	1
AT2G24810	AT2G24810	Pathogenesis-related thaumatin superfamily protein; FUNCTIONS IN: molecular_function unknown; INVOLVED IN: response to other organism; LOCATED IN: endomembrane system; CONTAINS InterPro DOMAIN/s: Thaumatin, pathogenesis-related (InterPro:IPR001938); BEST Arabidopsis thaliana protein match is: Pathogenesis-related thaumatin superfamily protein (TAIR:AT1G19320.1); Has 1365 Blast hits to 1239 protei…	stress.biotic	extracellular region								1	1
AT2G43600	AT2G43600	Chitinase family protein; FUNCTIONS IN: chitin binding, chitinase activity; INVOLVED IN: carbohydrate metabolic process, cell wall macromolecule catabolic process; LOCATED IN: endomembrane system; EXPRESSED IN: shoot apex, sperm cell, root; CONTAINS InterPro DOMAIN/s: Chitin-binding, type 1, conserved site (InterPro:IPR018371), Glycoside hydrolase, family 19 (InterPro:IPR016283), Chitin-binding, …	stress.biotic	extracellular region								1	1
AT3G09590	AT3G09590	CAP (Cysteine-rich secretory proteins, Antigen 5, and Pathogenesis-related 1 protein) superfamily protein; FUNCTIONS IN: molecular_function unknown; INVOLVED IN: biological_process unknown; LOCATED IN: endomembrane system, extracellular region; EXPRESSED IN: male gametophyte, pollen tube; EXPRESSED DURING: L mature pollen stage, M germinated pollen stage; CONTAINS InterPro DOMAIN/s: Allergen V5/T…	stress.biotic	extracellular region								1	1
AT3G19690	AT3G19690	CAP (Cysteine-rich secretory proteins, Antigen 5, and Pathogenesis-related 1 protein) superfamily protein; FUNCTIONS IN: molecular_function unknown; INVOLVED IN: biological_process unknown; LOCATED IN: endomembrane system, extracellular region; EXPRESSED IN: male gametophyte, pollen tube; EXPRESSED DURING: L mature pollen stage, M germinated pollen stage; CONTAINS InterPro DOMAIN/s: Allergen V5/T…	stress.biotic	extracellular region								1	1
AT4G11760	LCR17	low-molecular-weight cysteine-rich 17 (LCR17); FUNCTIONS IN: molecular_function unknown; INVOLVED IN: defense response; LOCATED IN: endomembrane system; EXPRESSED IN: 10 plant structures; EXPRESSED DURING: L mature pollen stage, M germinated pollen stage, 4 anthesis, C globular stage, petal differentiation and expansion stage; CONTAINS InterPro DOMAIN/s: S locus-related glycoprotein 1 binding pol…	stress.biotic	extracellular region								1	1
AT4G29300	LCR27	low-molecular-weight cysteine-rich 27 (LCR27); FUNCTIONS IN: molecular_function unknown; INVOLVED IN: biological_process unknown; LOCATED IN: endomembrane system; CONTAINS InterPro DOMAIN/s: S locus-related glycoprotein 1 binding pollen coat (InterPro:IPR010851); BEST Arabidopsis thaliana protein match is: low-molecular-weight cysteine-rich 25 (TAIR:AT4G29305.1); Has 57 Blast hits to 57 proteins …	stress.biotic	extracellular region								1	1
AT4G30070	LCR59	low-molecular-weight cysteine-rich 59 (LCR59); INVOLVED IN: defense response; LOCATED IN: endomembrane system; EXPRESSED IN: central cell, embryo; EXPRESSED DURING: C globular stage; BEST Arabidopsis thaliana protein match is: low-molecular-weight cysteine-rich 58 (TAIR:AT5G38317.1); Has 30201 Blast hits to 17322 proteins in 780 species: Archae - 12; Bacteria - 1396; Metazoa - 17338; Fungi - 3422…	stress.biotic	extracellular region								1	1
AT4G31470	AT4G31470	CAP (Cysteine-rich secretory proteins, Antigen 5, and Pathogenesis-related 1 protein) superfamily protein; FUNCTIONS IN: molecular_function unknown; INVOLVED IN: biological_process unknown; LOCATED IN: endomembrane system, extracellular region; EXPRESSED IN: root; CONTAINS InterPro DOMAIN/s: Allergen V5/Tpx-1 related, conserved site (InterPro:IPR018244), Allergen V5/Tpx-1 related (InterPro:IPR001…	stress.biotic	extracellular region								1	1
AT4G33710	AT4G33710	CAP (Cysteine-rich secretory proteins, Antigen 5, and Pathogenesis-related 1 protein) superfamily protein; FUNCTIONS IN: molecular_function unknown; INVOLVED IN: biological_process unknown; LOCATED IN: endomembrane system, extracellular region; CONTAINS InterPro DOMAIN/s: Allergen V5/Tpx-1 related, conserved site (InterPro:IPR018244), Allergen V5/Tpx-1 related (InterPro:IPR001283), SCP-like extra…	stress.biotic	extracellular region								1	1
AT4G33730	AT4G33730	CAP (Cysteine-rich secretory proteins, Antigen 5, and Pathogenesis-related 1 protein) superfamily protein; FUNCTIONS IN: molecular_function unknown; INVOLVED IN: biological_process unknown; LOCATED IN: endomembrane system, extracellular region; EXPRESSED IN: root; CONTAINS InterPro DOMAIN/s: Allergen V5/Tpx-1 related, conserved site (InterPro:IPR018244), Allergen V5/Tpx-1 related (InterPro:IPR001…	stress.biotic	extracellular region								1	1
AT4G36000	AT4G36000	Pathogenesis-related thaumatin superfamily protein; CONTAINS InterPro DOMAIN/s: Thaumatin, pathogenesis-related (InterPro:IPR001938); BEST Arabidopsis thaliana protein match is: THAUMATIN-LIKE PROTEIN 1 (TAIR:AT4G24180.1); Has 1655 Blast hits to 1637 proteins in 164 species: Archae - 0; Bacteria - 15; Metazoa - 53; Fungi - 87; Plants - 1492; Viruses - 2; Other Eukaryotes - 6 (source: NCBI BLink).	stress.biotic	extracellular region								1	1
AT5G26130	AT5G26130	CAP (Cysteine-rich secretory proteins, Antigen 5, and Pathogenesis-related 1 protein) superfamily protein; FUNCTIONS IN: molecular_function unknown; INVOLVED IN: biological_process unknown; LOCATED IN: endomembrane system, extracellular region; EXPRESSED IN: root, leaf; EXPRESSED DURING: LP.04 four leaves visible; CONTAINS InterPro DOMAIN/s: Allergen V5/Tpx-1 related, conserved site (InterPro:IPR…	stress.biotic	extracellular region								1	1
AT5G38330	LCR80	low-molecular-weight cysteine-rich 80 (LCR80); FUNCTIONS IN: molecular_function unknown; INVOLVED IN: defense response; LOCATED IN: endomembrane system; EXPRESSED IN: central cell, embryo; EXPRESSED DURING: C globular stage; CONTAINS InterPro DOMAIN/s: S locus-related glycoprotein 1 binding pollen coat (InterPro:IPR010851), Knottin (InterPro:IPR003614); BEST Arabidopsis thaliana protein match is:…	stress.biotic	extracellular region								1	1
AT5G63660	PDF2.5	PDF2.5; INVOLVED IN: defense response; LOCATED IN: endomembrane system; EXPRESSED IN: embryo, root, flower, seed; EXPRESSED DURING: petal differentiation and expansion stage, E expanded cotyledon stage, D bilateral stage; CONTAINS InterPro DOMAIN/s: Gamma thionin (InterPro:IPR008176), Knottin (InterPro:IPR003614), Gamma Purothionin (InterPro:IPR008177); BEST Arabidopsis thaliana protein match is:…	stress.biotic	extracellular region								1	1
AT2G15130	AT2G15130	Plant basic secretory protein (BSP) family protein; FUNCTIONS IN: molecular_function unknown; INVOLVED IN: defense response; LOCATED IN: endomembrane system; CONTAINS InterPro DOMAIN/s: Uncharacterised protein family, basic secretory protein (InterPro:IPR007541); BEST Arabidopsis thaliana protein match is: Plant basic secretory protein (BSP) family protein (TAIR:AT2G15220.1); Has 318 Blast hits t…	stress.biotic	extracellular region|cytoplasm								1	1
AT1G34290	RLP5	receptor like protein 5 (RLP5); INVOLVED IN: biological_process unknown; LOCATED IN: endomembrane system; CONTAINS InterPro DOMAIN/s: Leucine-rich repeat (InterPro:IPR001611); BEST Arabidopsis thaliana protein match is: Leucine-rich repeat protein kinase family protein (TAIR:AT1G24650.1); Has 12271 Blast hits to 7700 proteins in 332 species: Archae - 6; Bacteria - 102; Metazoa - 104; Fungi - 0; P…	stress.biotic	integral component of membrane								1	1
AT3G50460	HR2	homolog of RPW8 2 (HR2); CONTAINS InterPro DOMAIN/s: Powdery mildew resistance protein, RPW8 domain (InterPro:IPR008808); BEST Arabidopsis thaliana protein match is: homolog of RPW8 3 (TAIR:AT3G50470.1); Has 107 Blast hits to 107 proteins in 13 species: Archae - 0; Bacteria - 0; Metazoa - 0; Fungi - 2; Plants - 104; Viruses - 0; Other Eukaryotes - 1 (source: NCBI BLink).	stress.biotic	integral component of membrane|chloroplast								1	1
AT3G20610	AT3G20610	non-race specific disease resistance protein, putative; FUNCTIONS IN: molecular_function unknown; INVOLVED IN: biological_process unknown; LOCATED IN: endomembrane system; BEST Arabidopsis thaliana protein match is: Late embryogenesis abundant (LEA) hydroxyproline-rich glycoprotein family (TAIR:AT3G20600.1); Has 124 Blast hits to 124 proteins in 14 species: Archae - 0; Bacteria - 0; Metazoa - 0; …	stress.biotic	integral component of membrane|plasma membrane								1	1
AT1G33830	AT1G33830	P-loop containing nucleoside triphosphate hydrolases superfamily protein; FUNCTIONS IN: GTP binding; INVOLVED IN: response to bacterium; LOCATED IN: cellular_component unknown; EXPRESSED IN: egg cell; CONTAINS InterPro DOMAIN/s: AIG1 (InterPro:IPR006703); BEST Arabidopsis thaliana protein match is: phloem protein 2-A3 (TAIR:AT2G26820.1); Has 1086 Blast hits to 949 proteins in 74 species: Archae -…	stress.biotic	mitochondrion								1	1
AT1G33870	AT1G33870	P-loop containing nucleoside triphosphate hydrolases superfamily protein; FUNCTIONS IN: GTP binding; INVOLVED IN: response to bacterium; LOCATED IN: cellular_component unknown; EXPRESSED IN: stem, root, seed; EXPRESSED DURING: F mature embryo stage; CONTAINS InterPro DOMAIN/s: AIG1 (InterPro:IPR006703); BEST Arabidopsis thaliana protein match is: P-loop containing nucleoside triphosphate hydrolas…	stress.biotic	mitochondrion								1	1
AT1G33890	AT1G33890	Avirulence induced gene (AIG1) family protein; FUNCTIONS IN: GTP binding; INVOLVED IN: response to bacterium; LOCATED IN: cellular_component unknown; EXPRESSED IN: pedicel; EXPRESSED DURING: 4 anthesis; CONTAINS InterPro DOMAIN/s: AIG1 (InterPro:IPR006703); BEST Arabidopsis thaliana protein match is: P-loop containing nucleoside triphosphate hydrolases superfamily protein (TAIR:AT1G33900.1); Has …	stress.biotic	mitochondrion								1	1
AT1G33910	AT1G33910	P-loop containing nucleoside triphosphate hydrolases superfamily protein; FUNCTIONS IN: GTP binding; INVOLVED IN: response to bacterium; CONTAINS InterPro DOMAIN/s: AIG1 (InterPro:IPR006703); BEST Arabidopsis thaliana protein match is: P-loop containing nucleoside triphosphate hydrolases superfamily protein (TAIR:AT1G33900.1); Has 1171 Blast hits to 1020 proteins in 77 species: Archae - 7; Bacter…	stress.biotic	mitochondrion								1	1
AT2G26820	PP2-A3	phloem protein 2-A3 (PP2-A3); CONTAINS InterPro DOMAIN/s: AIG1 (InterPro:IPR006703); BEST Arabidopsis thaliana protein match is: P-loop containing nucleoside triphosphate hydrolases superfamily protein (TAIR:AT1G33900.1); Has 7075 Blast hits to 5270 proteins in 530 species: Archae - 11; Bacteria - 693; Metazoa - 2878; Fungi - 405; Plants - 651; Viruses - 87; Other Eukaryotes - 2350 (source: NCBI …	stress.biotic	mitochondrion		0.540982			0.100473			1	1
AT4G09930	AT4G09930	Avirulence induced gene (AIG1) family protein; FUNCTIONS IN: GTP binding; INVOLVED IN: response to bacterium; LOCATED IN: cellular_component unknown; CONTAINS InterPro DOMAIN/s: AIG1 (InterPro:IPR006703); BEST Arabidopsis thaliana protein match is: P-loop containing nucleoside triphosphate hydrolases superfamily protein (TAIR:AT4G09940.1); Has 4437 Blast hits to 3641 proteins in 404 species: Arch…	stress.biotic	nucleus								1	1
AT4G19720	AT4G19720	Glycosyl hydrolase family protein with chitinase insertion domain; FUNCTIONS IN: cation binding, chitinase activity, hydrolase activity, hydrolyzing O-glycosyl compounds, catalytic activity; INVOLVED IN: carbohydrate metabolic process; LOCATED IN: cellular_component unknown; EXPRESSED IN: root; CONTAINS InterPro DOMAIN/s: Glycoside hydrolase, family 18, catalytic domain (InterPro:IPR001223), Chit…	stress.biotic	nucleus		0.34876			-0.663512			1	1
AT4G19760	AT4G19760	Glycosyl hydrolase family protein with chitinase insertion domain; FUNCTIONS IN: cation binding, chitinase activity, hydrolase activity, hydrolyzing O-glycosyl compounds, catalytic activity; INVOLVED IN: carbohydrate metabolic process; LOCATED IN: cellular_component unknown; CONTAINS InterPro DOMAIN/s: Glycoside hydrolase, family 18, catalytic domain (InterPro:IPR001223), Chitinase II (InterPro:I…	stress.biotic	nucleus								1	1
AT4G19800	AT4G19800	Glycosyl hydrolase family protein with chitinase insertion domain; FUNCTIONS IN: cation binding, hydrolase activity, hydrolyzing O-glycosyl compounds, chitinase activity, catalytic activity; INVOLVED IN: carbohydrate metabolic process; LOCATED IN: cellular_component unknown; CONTAINS InterPro DOMAIN/s: Glycoside hydrolase, family 18, catalytic domain (InterPro:IPR001223), Chitinase II (InterPro:I…	stress.biotic	nucleus								1	1
AT5G42340	PUB15	Plant U-Box 15 (PUB15); FUNCTIONS IN: ubiquitin-protein ligase activity, binding; INVOLVED IN: protein ubiquitination; LOCATED IN: ubiquitin ligase complex; EXPRESSED IN: 6 plant structures; EXPRESSED DURING: L mature pollen stage, M germinated pollen stage, 4 anthesis, petal differentiation and expansion stage; CONTAINS InterPro DOMAIN/s: U box domain (InterPro:IPR003613), Armadillo-like helical…	stress.biotic	nucleus|cytoplasm								1	1
AT3G20590	AT3G20590	Late embryogenesis abundant (LEA) hydroxyproline-rich glycoprotein family; CONTAINS InterPro DOMAIN/s: Late embryogenesis abundant protein, group 2 (InterPro:IPR004864); BEST Arabidopsis thaliana protein match is: Late embryogenesis abundant (LEA) hydroxyproline-rich glycoprotein family (TAIR:AT3G20600.1); Has 472 Blast hits to 472 proteins in 22 species: Archae - 0; Bacteria - 0; Metazoa - 0; Fu…	stress.biotic	plasma membrane								1	1
AT4G09940	AT4G09940	P-loop containing nucleoside triphosphate hydrolases superfamily protein; FUNCTIONS IN: GTP binding; INVOLVED IN: response to bacterium; LOCATED IN: plasma membrane; EXPRESSED IN: egg cell, cultured cell; CONTAINS InterPro DOMAIN/s: AIG1 (InterPro:IPR006703); BEST Arabidopsis thaliana protein match is: P-loop containing nucleoside triphosphate hydrolases superfamily protein (TAIR:AT4G09950.1); Ha…	stress.biotic	vacuolar membrane|chloroplast								1	1
AT1G33880	AT1G33880	Avirulence induced gene (AIG1) family protein; FUNCTIONS IN: GTP binding; INVOLVED IN: N-terminal protein myristoylation, response to bacterium; LOCATED IN: cellular_component unknown; EXPRESSED IN: sperm cell; CONTAINS InterPro DOMAIN/s: AIG1 (InterPro:IPR006703); BEST Arabidopsis thaliana protein match is: P-loop containing nucleoside triphosphate hydrolases superfamily protein (TAIR:AT1G33930.…	stress.biotic									1	1
AT4G17580	AT4G17580	Bax inhibitor-1 family protein; FUNCTIONS IN: molecular_function unknown; INVOLVED IN: negative regulation of apoptosis, apoptosis, regulation of apoptosis; LOCATED IN: integral to membrane; CONTAINS InterPro DOMAIN/s: Inhibitor of apoptosis-promoting Bax1 related (InterPro:IPR006214), Bax inhibitor 1, conserved site (InterPro:IPR006213); BEST Arabidopsis thaliana protein match is: BAX inhibitor …	stress.biotic									1	1
AT4G19730	AT4G19730	Glycosyl hydrolase superfamily protein; FUNCTIONS IN: cation binding, chitinase activity, hydrolase activity, hydrolyzing O-glycosyl compounds, catalytic activity; INVOLVED IN: carbohydrate metabolic process; LOCATED IN: cellular_component unknown; CONTAINS InterPro DOMAIN/s: Glycoside hydrolase, family 18, catalytic domain (InterPro:IPR001223), Chitinase II (InterPro:IPR011583), Glycoside hydrol…	stress.biotic									1	1
AT4G19740	AT4G19740	Glycosyl hydrolase superfamily protein; FUNCTIONS IN: cation binding, chitinase activity, hydrolase activity, hydrolyzing O-glycosyl compounds, catalytic activity; INVOLVED IN: carbohydrate metabolic process; LOCATED IN: cellular_component unknown; CONTAINS InterPro DOMAIN/s: Glycoside hydrolase, family 18, catalytic domain (InterPro:IPR001223), Chitinase II (InterPro:IPR011583), Glycoside hydrol…	stress.biotic									1	1
AT4G19750	AT4G19750	Glycosyl hydrolase family protein with chitinase insertion domain; FUNCTIONS IN: cation binding, hydrolase activity, hydrolyzing O-glycosyl compounds, chitinase activity, catalytic activity; INVOLVED IN: carbohydrate metabolic process; LOCATED IN: cellular_component unknown; CONTAINS InterPro DOMAIN/s: Glycoside hydrolase, family 18, catalytic domain (InterPro:IPR001223), Chitinase II (InterPro:I…	stress.biotic									1	1
AT4G19770	AT4G19770	Glycosyl hydrolase family protein with chitinase insertion domain; FUNCTIONS IN: cation binding, hydrolase activity, hydrolyzing O-glycosyl compounds, chitinase activity, catalytic activity; INVOLVED IN: carbohydrate metabolic process; LOCATED IN: cellular_component unknown; CONTAINS InterPro DOMAIN/s: Glycoside hydrolase, chitinase active site (InterPro:IPR001579), Glycoside hydrolase, family 18…	stress.biotic									1	1
AT5G47260	AT5G47260	ATP binding;GTP binding;nucleotide binding;nucleoside-triphosphatases; FUNCTIONS IN: nucleoside-triphosphatase activity, GTP binding, nucleotide binding, ATP binding; INVOLVED IN: N-terminal protein myristoylation, apoptosis, defense response; LOCATED IN: cellular_component unknown; CONTAINS InterPro DOMAIN/s: ATPase, AAA type, core (InterPro:IPR003593), NB-ARC (InterPro:IPR002182), AIG1 (InterPr…	stress.biotic									1	1
AT3G13660	AT3G13660	Disease resistance-responsive (dirigent-like protein) family protein; CONTAINS InterPro DOMAIN/s: Plant disease resistance response protein (InterPro:IPR004265); BEST Arabidopsis thaliana protein match is: Disease resistance-responsive (dirigent-like protein) family protein (TAIR:AT1G55210.2); Has 807 Blast hits to 806 proteins in 40 species: Archae - 0; Bacteria - 0; Metazoa - 0; Fungi - 0; Plan…	stress.biotic.PR-proteins	apoplast								1	1
AT5G49040	AT5G49040	Disease resistance-responsive (dirigent-like protein) family protein; FUNCTIONS IN: molecular_function unknown; INVOLVED IN: lignan biosynthetic process, defense response; LOCATED IN: endomembrane system; CONTAINS InterPro DOMAIN/s: Plant disease resistance response protein (InterPro:IPR004265); BEST Arabidopsis thaliana protein match is: tRNA synthetase class I (I, L, M and V) family protein (TA…	stress.biotic.PR-proteins	apoplast|chloroplast								1	1
AT2G21110	AT2G21110	Disease resistance-responsive (dirigent-like protein) family protein; FUNCTIONS IN: molecular_function unknown; INVOLVED IN: defense response; LOCATED IN: endomembrane system; EXPRESSED IN: central cell; CONTAINS InterPro DOMAIN/s: Plant disease resistance response protein (InterPro:IPR004265); BEST Arabidopsis thaliana protein match is: Disease resistance-responsive (dirigent-like protein) famil…	stress.biotic.PR-proteins	apoplast|extracellular region								1	1
AT4G11180	AT4G11180	Disease resistance-responsive (dirigent-like protein) family protein; FUNCTIONS IN: molecular_function unknown; INVOLVED IN: lignan biosynthetic process, defense response; LOCATED IN: endomembrane system; EXPRESSED DURING: developing seed stage; CONTAINS InterPro DOMAIN/s: Plant disease resistance response protein (InterPro:IPR004265); BEST Arabidopsis thaliana protein match is: Disease resistanc…	stress.biotic.PR-proteins	apoplast|extracellular region								1	1
AT4G16095	AT4G16095	RNI-like superfamily protein; BEST Arabidopsis thaliana protein match is: Disease resistance protein (CC-NBS-LRR class) family (TAIR:AT5G43470.2); Has 30201 Blast hits to 17322 proteins in 780 species: Archae - 12; Bacteria - 1396; Metazoa - 17338; Fungi - 3422; Plants - 5037; Viruses - 0; Other Eukaryotes - 2996 (source: NCBI BLink).	stress.biotic.PR-proteins	cellular_component								1	1
AT5G18350	AT5G18350	Disease resistance protein (TIR-NBS-LRR class) family; FUNCTIONS IN: transmembrane receptor activity, nucleoside-triphosphatase activity, nucleotide binding, ATP binding; INVOLVED IN: signal transduction, defense response, apoptosis, innate immune response; LOCATED IN: intrinsic to membrane; CONTAINS InterPro DOMAIN/s: ATPase, AAA type, core (InterPro:IPR003593), NB-ARC (InterPro:IPR002182), Leuc…	stress.biotic.PR-proteins	chloroplast								1	1
AT4G09430	AT4G09430	Disease resistance protein (TIR-NBS-LRR class) family; FUNCTIONS IN: transmembrane receptor activity, ATP binding; INVOLVED IN: signal transduction, defense response, apoptosis, innate immune response; LOCATED IN: chloroplast; CONTAINS InterPro DOMAIN/s: NB-ARC (InterPro:IPR002182), Toll-Interleukin receptor (InterPro:IPR000157), Disease resistance protein (InterPro:IPR000767); BEST Arabidopsis t…	stress.biotic.PR-proteins	chloroplast|cytoplasm								1	1
AT1G52900	AT1G52900	Toll-Interleukin-Resistance (TIR) domain family protein; FUNCTIONS IN: transmembrane receptor activity; INVOLVED IN: signal transduction, defense response, innate immune response; LOCATED IN: intrinsic to membrane; CONTAINS InterPro DOMAIN/s: Toll-Interleukin receptor (InterPro:IPR000157); BEST Arabidopsis thaliana protein match is: Toll-Interleukin-Resistance (TIR) domain family protein (TAIR:AT…	stress.biotic.PR-proteins	cytoplasm								1	1
AT1G61105	AT1G61105	Toll-Interleukin-Resistance (TIR) domain family protein; FUNCTIONS IN: transmembrane receptor activity; INVOLVED IN: signal transduction, innate immune response; LOCATED IN: intrinsic to membrane; CONTAINS InterPro DOMAIN/s: Toll-Interleukin receptor (InterPro:IPR000157); BEST Arabidopsis thaliana protein match is: Toll-Interleukin-Resistance (TIR) domain family protein (TAIR:AT1G52900.1); Has 35…	stress.biotic.PR-proteins	cytoplasm								1	1
AT2G17055	AT2G17055	Toll-Interleukin-Resistance (TIR) domain family protein; FUNCTIONS IN: transmembrane receptor activity; INVOLVED IN: signal transduction, innate immune response; LOCATED IN: intrinsic to membrane; CONTAINS InterPro DOMAIN/s: Toll-Interleukin receptor (InterPro:IPR000157); BEST Arabidopsis thaliana protein match is: Disease resistance protein (TIR-NBS-LRR class) family (TAIR:AT3G51560.1); Has 3533…	stress.biotic.PR-proteins	cytoplasm								1	1
AT2G17060	AT2G17060	Disease resistance protein (TIR-NBS-LRR class) family; FUNCTIONS IN: transmembrane receptor activity, ATP binding; INVOLVED IN: signal transduction, apoptosis, defense response, innate immune response; LOCATED IN: intrinsic to membrane; EXPRESSED IN: root; CONTAINS InterPro DOMAIN/s: NB-ARC (InterPro:IPR002182), Leucine-rich repeat (InterPro:IPR001611), Disease resistance protein (InterPro:IPR000…	stress.biotic.PR-proteins	cytoplasm		0.113323			1.01492			1	1
AT4G08450	AT4G08450	Disease resistance protein (TIR-NBS-LRR class) family; FUNCTIONS IN: transmembrane receptor activity, nucleoside-triphosphatase activity, nucleotide binding, ATP binding; INVOLVED IN: signal transduction, apoptosis, defense response, innate immune response; LOCATED IN: intrinsic to membrane; CONTAINS InterPro DOMAIN/s: ATPase, AAA type, core (InterPro:IPR003593), NB-ARC (InterPro:IPR002182), Leuc…	stress.biotic.PR-proteins	cytoplasm								1	1
AT4G09360	AT4G09360	NB-ARC domain-containing disease resistance protein; FUNCTIONS IN: nucleoside-triphosphatase activity, nucleotide binding, ATP binding; INVOLVED IN: apoptosis, defense response; LOCATED IN: cellular_component unknown; CONTAINS InterPro DOMAIN/s: ATPase, AAA type, core (InterPro:IPR003593), NB-ARC (InterPro:IPR002182), Leucine-rich repeat (InterPro:IPR001611), Disease resistance protein (InterPro:…	stress.biotic.PR-proteins	cytoplasm								1	1
AT4G16930	AT4G16930	Toll-Interleukin-Resistance (TIR) domain-containing protein; FUNCTIONS IN: transmembrane receptor activity; INVOLVED IN: signal transduction, defense response, innate immune response; LOCATED IN: intrinsic to membrane; CONTAINS InterPro DOMAIN/s: Toll-Interleukin receptor (InterPro:IPR000157); BEST Arabidopsis thaliana protein match is: Disease resistance protein (TIR-NBS-LRR class) family (TAIR:…	stress.biotic.PR-proteins	cytoplasm								1	1
AT5G41540	AT5G41540	Disease resistance protein (TIR-NBS-LRR class) family; FUNCTIONS IN: transmembrane receptor activity, nucleoside-triphosphatase activity, nucleotide binding, ATP binding; INVOLVED IN: signal transduction, defense response, apoptosis, innate immune response; LOCATED IN: intrinsic to membrane; CONTAINS InterPro DOMAIN/s: ATPase, AAA type, core (InterPro:IPR003593), NB-ARC (InterPro:IPR002182), Toll…	stress.biotic.PR-proteins	cytoplasm								1	1
AT5G45200	AT5G45200	Disease resistance protein (TIR-NBS-LRR class) family; FUNCTIONS IN: transmembrane receptor activity, ATP binding; INVOLVED IN: signal transduction, apoptosis, defense response, innate immune response; LOCATED IN: intrinsic to membrane; CONTAINS InterPro DOMAIN/s: NB-ARC (InterPro:IPR002182), Leucine-rich repeat, typical subtype (InterPro:IPR003591), Disease resistance protein (InterPro:IPR000767…	stress.biotic.PR-proteins	cytoplasm								1	1
AT5G45230	AT5G45230	Disease resistance protein (TIR-NBS-LRR class) family; FUNCTIONS IN: transmembrane receptor activity, ATP binding; INVOLVED IN: signal transduction, defense response, apoptosis, innate immune response; LOCATED IN: intrinsic to membrane; EXPRESSED IN: carpel; EXPRESSED DURING: 4 anthesis; CONTAINS InterPro DOMAIN/s: NB-ARC (InterPro:IPR002182), Toll-Interleukin receptor (InterPro:IPR000157), Disea…	stress.biotic.PR-proteins	cytoplasm								1	1
AT5G49140	AT5G49140	Disease resistance protein (TIR-NBS-LRR class) family; FUNCTIONS IN: transmembrane receptor activity, ATP binding; INVOLVED IN: signal transduction, apoptosis, defense response, innate immune response; LOCATED IN: intrinsic to membrane; CONTAINS InterPro DOMAIN/s: NB-ARC (InterPro:IPR002182), Toll-Interleukin receptor (InterPro:IPR000157), Disease resistance protein (InterPro:IPR000767); BEST Ara…	stress.biotic.PR-proteins	cytoplasm								1	1
AT3G51570	AT3G51570	Disease resistance protein (TIR-NBS-LRR class) family; FUNCTIONS IN: transmembrane receptor activity, ATP binding; INVOLVED IN: signal transduction, defense response, apoptosis, innate immune response; LOCATED IN: membrane; EXPRESSED IN: leaf; CONTAINS InterPro DOMAIN/s: NB-ARC (InterPro:IPR002182), Toll-Interleukin receptor (InterPro:IPR000157), Disease resistance protein (InterPro:IPR000767); B…	stress.biotic.PR-proteins	cytoplasm|membrane								1	1
AT1G65850	AT1G65850	Disease resistance protein (TIR-NBS-LRR class) family; FUNCTIONS IN: transmembrane receptor activity, nucleoside-triphosphatase activity, nucleotide binding, ATP binding; INVOLVED IN: signal transduction, defense response, apoptosis, innate immune response; LOCATED IN: intrinsic to membrane; EXPRESSED IN: 8 plant structures; EXPRESSED DURING: LP.04 four leaves visible, 4 anthesis, LP.02 two leave…	stress.biotic.PR-proteins	cytoplasm|nucleus		0.140418			1.20179			1	1
AT1G08695	SCRL3	SCR-like 3 (SCRL3); INVOLVED IN: signal transduction; LOCATED IN: endomembrane system; CONTAINS InterPro DOMAIN/s: Plant self-incompatibility response (InterPro:IPR010682); BEST Arabidopsis thaliana protein match is: SCR-like 1 (TAIR:AT4G10457.1); Has 35333 Blast hits to 34131 proteins in 2444 species: Archae - 798; Bacteria - 22429; Metazoa - 974; Fungi - 991; Plants - 531; Viruses - 0; Other Eu…	stress.biotic.PR-proteins	extracellular region								1	1
AT1G12663	AT1G12663	INVOLVED IN: defense response; LOCATED IN: endomembrane system; BEST Arabidopsis thaliana protein match is: unknown protein (TAIR:AT1G12672.2); Has 42 Blast hits to 41 proteins in 8 species: Archae - 0; Bacteria - 0; Metazoa - 0; Fungi - 0; Plants - 42; Viruses - 0; Other Eukaryotes - 0 (source: NCBI BLink).	stress.biotic.PR-proteins	extracellular region								1	1
AT1G28335	LCR31	low-molecular-weight cysteine-rich 31 (LCR31); LOCATED IN: endomembrane system; CONTAINS InterPro DOMAIN/s: S locus-related glycoprotein 1 binding pollen coat (InterPro:IPR010851); Has 35333 Blast hits to 34131 proteins in 2444 species: Archae - 798; Bacteria - 22429; Metazoa - 974; Fungi - 991; Plants - 531; Viruses - 0; Other Eukaryotes - 9610 (source: NCBI BLink).	stress.biotic.PR-proteins	extracellular region								1	1
AT1G49435	LCR16	low-molecular-weight cysteine-rich 16 (LCR16); LOCATED IN: endomembrane system; CONTAINS InterPro DOMAIN/s: S locus-related glycoprotein 1 binding pollen coat (InterPro:IPR010851); BEST Arabidopsis thaliana protein match is: low-molecular-weight cysteine-rich 30 (TAIR:AT3G43505.1); Has 35333 Blast hits to 34131 proteins in 2444 species: Archae - 798; Bacteria - 22429; Metazoa - 974; Fungi - 991; …	stress.biotic.PR-proteins	extracellular region								1	1
AT1G60983	SCRL8	SCR-like 8 (SCRL8); INVOLVED IN: signal transduction; LOCATED IN: endomembrane system; CONTAINS InterPro DOMAIN/s: Plant self-incompatibility response (InterPro:IPR010682); BEST Arabidopsis thaliana protein match is: SCR-like 4 (TAIR:AT1G60986.1); Has 35333 Blast hits to 34131 proteins in 2444 species: Archae - 798; Bacteria - 22429; Metazoa - 974; Fungi - 991; Plants - 531; Viruses - 0; Other Eu…	stress.biotic.PR-proteins	extracellular region								1	1
AT1G60986	SCRL4	SCR-like 4 (SCRL4); INVOLVED IN: signal transduction; LOCATED IN: endomembrane system; CONTAINS InterPro DOMAIN/s: Plant self-incompatibility response (InterPro:IPR010682); BEST Arabidopsis thaliana protein match is: SCR-like 5 (TAIR:AT1G60987.1); Has 35333 Blast hits to 34131 proteins in 2444 species: Archae - 798; Bacteria - 22429; Metazoa - 974; Fungi - 991; Plants - 531; Viruses - 0; Other Eu…	stress.biotic.PR-proteins	extracellular region								1	1
AT1G65113	SCRL2	SCR-like 2 (SCRL2); INVOLVED IN: signal transduction; LOCATED IN: endomembrane system; CONTAINS InterPro DOMAIN/s: Plant self-incompatibility response (InterPro:IPR010682); BEST Arabidopsis thaliana protein match is: SCR-like 1 (TAIR:AT4G10457.1); Has 35333 Blast hits to 34131 proteins in 2444 species: Archae - 798; Bacteria - 22429; Metazoa - 974; Fungi - 991; Plants - 531; Viruses - 0; Other Eu…	stress.biotic.PR-proteins	extracellular region								1	1
AT1G73603	LCR64	low-molecular-weight cysteine-rich 64 (LCR64); LOCATED IN: endomembrane system; BEST Arabidopsis thaliana protein match is: low-molecular-weight cysteine-rich 65 (TAIR:AT1G73607.1); Has 35333 Blast hits to 34131 proteins in 2444 species: Archae - 798; Bacteria - 22429; Metazoa - 974; Fungi - 991; Plants - 531; Viruses - 0; Other Eukaryotes - 9610 (source: NCBI BLink).	stress.biotic.PR-proteins	extracellular region								1	1
AT1G73607	LCR65	low-molecular-weight cysteine-rich 65 (LCR65); LOCATED IN: endomembrane system; BEST Arabidopsis thaliana protein match is: Defensin-like (DEFL) family protein (TAIR:AT1G49715.1); Has 35333 Blast hits to 34131 proteins in 2444 species: Archae - 798; Bacteria - 22429; Metazoa - 974; Fungi - 991; Plants - 531; Viruses - 0; Other Eukaryotes - 9610 (source: NCBI BLink).	stress.biotic.PR-proteins	extracellular region								1	1
AT1G75050	AT1G75050	Pathogenesis-related thaumatin superfamily protein; FUNCTIONS IN: molecular_function unknown; INVOLVED IN: response to other organism; LOCATED IN: endomembrane system; EXPRESSED IN: 6 plant structures; EXPRESSED DURING: 4 anthesis, petal differentiation and expansion stage; CONTAINS InterPro DOMAIN/s: Thaumatin, conserved site (InterPro:IPR017949), Thaumatin, pathogenesis-related (InterPro:IPR001…	stress.biotic.PR-proteins	extracellular region								1	1
AT2G02147	LCR73	low-molecular-weight cysteine-rich 73 (LCR73); INVOLVED IN: defense response; LOCATED IN: endomembrane system; CONTAINS InterPro DOMAIN/s: Gamma thionin (InterPro:IPR008176), Knottin (InterPro:IPR003614); BEST Arabidopsis thaliana protein match is: low-molecular-weight cysteine-rich 68 (TAIR:AT2G02130.1); Has 35333 Blast hits to 34131 proteins in 2444 species: Archae - 798; Bacteria - 22429; Meta…	stress.biotic.PR-proteins	extracellular region								1	1
AT2G04425	LCR82	low-molecular-weight cysteine-rich 82 (LCR82); LOCATED IN: endomembrane system; BEST Arabidopsis thaliana protein match is: Protein of unknown function (PD694200) (TAIR:AT1G56233.1); Has 35333 Blast hits to 34131 proteins in 2444 species: Archae - 798; Bacteria - 22429; Metazoa - 974; Fungi - 991; Plants - 531; Viruses - 0; Other Eukaryotes - 9610 (source: NCBI BLink).	stress.biotic.PR-proteins	extracellular region								1	1
AT2G05117	SCRL9	SCR-like 9 (SCRL9); INVOLVED IN: signal transduction; LOCATED IN: endomembrane system; CONTAINS InterPro DOMAIN/s: Plant self-incompatibility response (InterPro:IPR010682); BEST Arabidopsis thaliana protein match is: SCR-like 10 (TAIR:AT4G15735.1); Has 35333 Blast hits to 34131 proteins in 2444 species: Archae - 798; Bacteria - 22429; Metazoa - 974; Fungi - 991; Plants - 531; Viruses - 0; Other E…	stress.biotic.PR-proteins	extracellular region								1	1
AT2G05335	SCRL15	SCR-like 15 (SCRL15); INVOLVED IN: signal transduction; LOCATED IN: endomembrane system; CONTAINS InterPro DOMAIN/s: Plant self-incompatibility response (InterPro:IPR010682); BEST Arabidopsis thaliana protein match is: SCR-like 16 (TAIR:AT2G06983.1); Has 35333 Blast hits to 34131 proteins in 2444 species: Archae - 798; Bacteria - 22429; Metazoa - 974; Fungi - 991; Plants - 531; Viruses - 0; Other…	stress.biotic.PR-proteins	extracellular region								1	1
AT2G06983	SCRL16	SCR-like 16 (SCRL16); INVOLVED IN: signal transduction; LOCATED IN: endomembrane system; CONTAINS InterPro DOMAIN/s: Plant self-incompatibility response (InterPro:IPR010682); BEST Arabidopsis thaliana protein match is: SCR-like 12 (TAIR:AT3G23727.1); Has 35333 Blast hits to 34131 proteins in 2444 species: Archae - 798; Bacteria - 22429; Metazoa - 974; Fungi - 991; Plants - 531; Viruses - 0; Other…	stress.biotic.PR-proteins	extracellular region								1	1
AT2G10535	LCR29	low-molecular-weight cysteine-rich 29 (LCR29); INVOLVED IN: defense response; LOCATED IN: endomembrane system; CONTAINS InterPro DOMAIN/s: S locus-related glycoprotein 1 binding pollen coat (InterPro:IPR010851), Knottin (InterPro:IPR003614); BEST Arabidopsis thaliana protein match is: low-molecular-weight cysteine-rich 13 (TAIR:AT4G09795.1); Has 35333 Blast hits to 34131 proteins in 2444 species:…	stress.biotic.PR-proteins	extracellular region								1	1
AT2G12465	LCR50	low-molecular-weight cysteine-rich 50 (LCR50); LOCATED IN: endomembrane system; BEST Arabidopsis thaliana protein match is: Defensin-like (DEFL) family protein (TAIR:AT5G42232.1); Has 35333 Blast hits to 34131 proteins in 2444 species: Archae - 798; Bacteria - 22429; Metazoa - 974; Fungi - 991; Plants - 531; Viruses - 0; Other Eukaryotes - 9610 (source: NCBI BLink).	stress.biotic.PR-proteins	extracellular region								1	1
AT2G14282	SCRL18	SCR-like 18 (SCRL18); LOCATED IN: endomembrane system; BEST Arabidopsis thaliana protein match is: SCR-like 17 (TAIR:AT2G25685.1); Has 35333 Blast hits to 34131 proteins in 2444 species: Archae - 798; Bacteria - 22429; Metazoa - 974; Fungi - 991; Plants - 531; Viruses - 0; Other Eukaryotes - 9610 (source: NCBI BLink).	stress.biotic.PR-proteins	extracellular region								1	1
AT2G14365	LCR84	low-molecular-weight cysteine-rich 84 (LCR84); LOCATED IN: endomembrane system; BEST Arabidopsis thaliana protein match is: Cysteine-rich protein (TAIR:AT2G22345.1); Has 35333 Blast hits to 34131 proteins in 2444 species: Archae - 798; Bacteria - 22429; Metazoa - 974; Fungi - 991; Plants - 531; Viruses - 0; Other Eukaryotes - 9610 (source: NCBI BLink).	stress.biotic.PR-proteins	extracellular region								1	1
AT2G14935	LCR40	low-molecular-weight cysteine-rich 40 (LCR40); LOCATED IN: endomembrane system; BEST Arabidopsis thaliana protein match is: low-molecular-weight cysteine-rich 39 (TAIR:AT3G23167.1); Has 35333 Blast hits to 34131 proteins in 2444 species: Archae - 798; Bacteria - 22429; Metazoa - 974; Fungi - 991; Plants - 531; Viruses - 0; Other Eukaryotes - 9610 (source: NCBI BLink).	stress.biotic.PR-proteins	extracellular region								1	1
AT2G20208	LCR60	low-molecular-weight cysteine-rich 60 (LCR60); LOCATED IN: endomembrane system; CONTAINS InterPro DOMAIN/s: S locus-related glycoprotein 1 binding pollen coat (InterPro:IPR010851); BEST Arabidopsis thaliana protein match is: low-molecular-weight cysteine-rich 61 (TAIR:AT4G30064.1); Has 35333 Blast hits to 34131 proteins in 2444 species: Archae - 798; Bacteria - 22429; Metazoa - 974; Fungi - 991; …	stress.biotic.PR-proteins	extracellular region								1	1
AT2G22121	LCR35	low-molecular-weight cysteine-rich 35 (LCR35); LOCATED IN: endomembrane system; CONTAINS InterPro DOMAIN/s: S locus-related glycoprotein 1 binding pollen coat (InterPro:IPR010851); BEST Arabidopsis thaliana protein match is: low-molecular-weight cysteine-rich 36 (TAIR:AT4G09153.1); Has 35333 Blast hits to 34131 proteins in 2444 species: Archae - 798; Bacteria - 22429; Metazoa - 974; Fungi - 991; …	stress.biotic.PR-proteins	extracellular region								1	1
AT2G25295	LCR81	low-molecular-weight cysteine-rich 81 (LCR81); INVOLVED IN: defense response; LOCATED IN: endomembrane system; CONTAINS InterPro DOMAIN/s: Knottin (InterPro:IPR003614); BEST Arabidopsis thaliana protein match is: unknown protein (TAIR:AT2G20070.1); Has 35333 Blast hits to 34131 proteins in 2444 species: Archae - 798; Bacteria - 22429; Metazoa - 974; Fungi - 991; Plants - 531; Viruses - 0; Other E…	stress.biotic.PR-proteins	extracellular region								1	1
AT2G25344	LCR14	low-molecular-weight cysteine-rich 14 (LCR14); LOCATED IN: endomembrane system; CONTAINS InterPro DOMAIN/s: S locus-related glycoprotein 1 binding pollen coat (InterPro:IPR010851); BEST Arabidopsis thaliana protein match is: low-molecular-weight cysteine-rich 5 (TAIR:AT2G28355.1); Has 35333 Blast hits to 34131 proteins in 2444 species: Archae - 798; Bacteria - 22429; Metazoa - 974; Fungi - 991; P…	stress.biotic.PR-proteins	extracellular region								1	1
AT2G25685	SCRL17	SCR-like 17 (SCRL17); LOCATED IN: endomembrane system; BEST Arabidopsis thaliana protein match is: SCR-like 18 (TAIR:AT2G14282.1); Has 35333 Blast hits to 34131 proteins in 2444 species: Archae - 798; Bacteria - 22429; Metazoa - 974; Fungi - 991; Plants - 531; Viruses - 0; Other Eukaryotes - 9610 (source: NCBI BLink).	stress.biotic.PR-proteins	extracellular region								1	1
AT2G26380	AT2G26380	Leucine-rich repeat (LRR) family protein; INVOLVED IN: signal transduction, defense response; LOCATED IN: endomembrane system; EXPRESSED IN: hypocotyl, root; CONTAINS InterPro DOMAIN/s: Leucine-rich repeat-containing N-terminal domain, type 2 (InterPro:IPR013210), Leucine-rich repeat (InterPro:IPR001611); BEST Arabidopsis thaliana protein match is: Leucine-rich repeat (LRR) family protein (TAIR:A…	stress.biotic.PR-proteins	extracellular region								1	1
AT2G27145	LCR9	low-molecular-weight cysteine-rich 9 (LCR9); LOCATED IN: endomembrane system; CONTAINS InterPro DOMAIN/s: S locus-related glycoprotein 1 binding pollen coat (InterPro:IPR010851); BEST Arabidopsis thaliana protein match is: low-molecular-weight cysteine-rich 1 (TAIR:AT5G48543.1); Has 35333 Blast hits to 34131 proteins in 2444 species: Archae - 798; Bacteria - 22429; Metazoa - 974; Fungi - 991; Pla…	stress.biotic.PR-proteins	extracellular region								1	1
AT2G28405	LCR32	low-molecular-weight cysteine-rich 32 (LCR32); LOCATED IN: endomembrane system; CONTAINS InterPro DOMAIN/s: S locus-related glycoprotein 1 binding pollen coat (InterPro:IPR010851); BEST Arabidopsis thaliana protein match is: low-molecular-weight cysteine-rich 4 (TAIR:AT3G25265.1); Has 35333 Blast hits to 34131 proteins in 2444 species: Archae - 798; Bacteria - 22429; Metazoa - 974; Fungi - 991; P…	stress.biotic.PR-proteins	extracellular region								1	1
AT2G29045	LCR62	low-molecular-weight cysteine-rich 62 (LCR62); LOCATED IN: endomembrane system; CONTAINS InterPro DOMAIN/s: S locus-related glycoprotein 1 binding pollen coat (InterPro:IPR010851); BEST Arabidopsis thaliana protein match is: low-molecular-weight cysteine-rich 61 (TAIR:AT4G30064.1); Has 35333 Blast hits to 34131 proteins in 2444 species: Archae - 798; Bacteria - 22429; Metazoa - 974; Fungi - 991; …	stress.biotic.PR-proteins	extracellular region								1	1
AT2G31953	LCR76	low-molecular-weight cysteine-rich 76 (LCR76); INVOLVED IN: defense response; LOCATED IN: endomembrane system; CONTAINS InterPro DOMAIN/s: Gamma thionin (InterPro:IPR008176), Knottin (InterPro:IPR003614); BEST Arabidopsis thaliana protein match is: low-molecular-weight cysteine-rich 75 (TAIR:AT2G31957.1); Has 35333 Blast hits to 34131 proteins in 2444 species: Archae - 798; Bacteria - 22429; Meta…	stress.biotic.PR-proteins	extracellular region								1	1
AT2G31957	LCR75	low-molecular-weight cysteine-rich 75 (LCR75); INVOLVED IN: defense response; LOCATED IN: endomembrane system; CONTAINS InterPro DOMAIN/s: Gamma thionin (InterPro:IPR008176), Knottin (InterPro:IPR003614), Gamma Purothionin (InterPro:IPR008177); BEST Arabidopsis thaliana protein match is: low-molecular-weight cysteine-rich 76 (TAIR:AT2G31953.1); Has 35333 Blast hits to 34131 proteins in 2444 speci…	stress.biotic.PR-proteins	extracellular region								1	1
AT2G33233	LCR49	low-molecular-weight cysteine-rich 49 (LCR49); LOCATED IN: endomembrane system; BEST Arabidopsis thaliana protein match is: low-molecular-weight cysteine-rich 48 (TAIR:AT3G48231.1); Has 35333 Blast hits to 34131 proteins in 2444 species: Archae - 798; Bacteria - 22429; Metazoa - 974; Fungi - 991; Plants - 531; Viruses - 0; Other Eukaryotes - 9610 (source: NCBI BLink).	stress.biotic.PR-proteins	extracellular region								1	1
AT3G04943	LCR41	low-molecular-weight cysteine-rich 41 (LCR41); LOCATED IN: endomembrane system; CONTAINS InterPro DOMAIN/s: S locus-related glycoprotein 1 binding pollen coat (InterPro:IPR010851); BEST Arabidopsis thaliana protein match is: low-molecular-weight cysteine-rich 42 (TAIR:AT3G23165.1); Has 35333 Blast hits to 34131 proteins in 2444 species: Archae - 798; Bacteria - 22429; Metazoa - 974; Fungi - 991; …	stress.biotic.PR-proteins	extracellular region								1	1
AT3G04945	LCR18	low-molecular-weight cysteine-rich 18 (LCR18); LOCATED IN: endomembrane system; CONTAINS InterPro DOMAIN/s: S locus-related glycoprotein 1 binding pollen coat (InterPro:IPR010851); BEST Arabidopsis thaliana protein match is: low-molecular-weight cysteine-rich 42 (TAIR:AT3G23165.1); Has 35333 Blast hits to 34131 proteins in 2444 species: Archae - 798; Bacteria - 22429; Metazoa - 974; Fungi - 991; …	stress.biotic.PR-proteins	extracellular region								1	1
AT3G06985	LCR44	low-molecular-weight cysteine-rich 44 (LCR44); LOCATED IN: endomembrane system; BEST Arabidopsis thaliana protein match is: low-molecular-weight cysteine-rich 43 (TAIR:AT3G07005.1); Has 35333 Blast hits to 34131 proteins in 2444 species: Archae - 798; Bacteria - 22429; Metazoa - 974; Fungi - 991; Plants - 531; Viruses - 0; Other Eukaryotes - 9610 (source: NCBI BLink).	stress.biotic.PR-proteins	extracellular region								1	1
AT3G07005	LCR43	low-molecular-weight cysteine-rich 43 (LCR43); LOCATED IN: endomembrane system; CONTAINS InterPro DOMAIN/s: Defensin-like protein, Arabidopsis (InterPro:IPR022618); BEST Arabidopsis thaliana protein match is: low-molecular-weight cysteine-rich 44 (TAIR:AT3G06985.1); Has 35333 Blast hits to 34131 proteins in 2444 species: Archae - 798; Bacteria - 22429; Metazoa - 974; Fungi - 991; Plants - 531; Vi…	stress.biotic.PR-proteins	extracellular region								1	1
AT3G13662	AT3G13662	Disease resistance-responsive (dirigent-like protein) family protein; FUNCTIONS IN: molecular_function unknown; INVOLVED IN: lignan biosynthetic process, defense response; LOCATED IN: endomembrane system; EXPRESSED IN: 11 plant structures; EXPRESSED DURING: 6 growth stages; CONTAINS InterPro DOMAIN/s: Plant disease resistance response protein (InterPro:IPR004265); BEST Arabidopsis thaliana protei…	stress.biotic.PR-proteins	extracellular region								1	1
AT3G20993	LCR56	low-molecular-weight cysteine-rich 56 (LCR56); LOCATED IN: endomembrane system; CONTAINS InterPro DOMAIN/s: S locus-related glycoprotein 1 binding pollen coat (InterPro:IPR010851); BEST Arabidopsis thaliana protein match is: low-molecular-weight cysteine-rich 55 (TAIR:AT3G20997.1); Has 35333 Blast hits to 34131 proteins in 2444 species: Archae - 798; Bacteria - 22429; Metazoa - 974; Fungi - 991; …	stress.biotic.PR-proteins	extracellular region								1	1
AT3G20997	LCR55	low-molecular-weight cysteine-rich 55 (LCR55); INVOLVED IN: defense response; LOCATED IN: endomembrane system; CONTAINS InterPro DOMAIN/s: S locus-related glycoprotein 1 binding pollen coat (InterPro:IPR010851), Knottin (InterPro:IPR003614); BEST Arabidopsis thaliana protein match is: low-molecular-weight cysteine-rich 56 (TAIR:AT3G20993.1); Has 35333 Blast hits to 34131 proteins in 2444 species:…	stress.biotic.PR-proteins	extracellular region								1	1
AT3G23165	LCR42	low-molecular-weight cysteine-rich 42 (LCR42); LOCATED IN: endomembrane system; CONTAINS InterPro DOMAIN/s: S locus-related glycoprotein 1 binding pollen coat (InterPro:IPR010851); BEST Arabidopsis thaliana protein match is: low-molecular-weight cysteine-rich 41 (TAIR:AT3G04943.1); Has 35333 Blast hits to 34131 proteins in 2444 species: Archae - 798; Bacteria - 22429; Metazoa - 974; Fungi - 991; …	stress.biotic.PR-proteins	extracellular region								1	1
AT3G23167	LCR39	low-molecular-weight cysteine-rich 39 (LCR39); LOCATED IN: endomembrane system; CONTAINS InterPro DOMAIN/s: S locus-related glycoprotein 1 binding pollen coat (InterPro:IPR010851); BEST Arabidopsis thaliana protein match is: low-molecular-weight cysteine-rich 40 (TAIR:AT2G14935.1); Has 35333 Blast hits to 34131 proteins in 2444 species: Archae - 798; Bacteria - 22429; Metazoa - 974; Fungi - 991; …	stress.biotic.PR-proteins	extracellular region								1	1
AT3G23715	SCRL13	SCR-like 13 (SCRL13); LOCATED IN: endomembrane system; BEST Arabidopsis thaliana protein match is: SCR-like 12 (TAIR:AT3G23727.1); Has 35333 Blast hits to 34131 proteins in 2444 species: Archae - 798; Bacteria - 22429; Metazoa - 974; Fungi - 991; Plants - 531; Viruses - 0; Other Eukaryotes - 9610 (source: NCBI BLink).	stress.biotic.PR-proteins	extracellular region								1	1
AT3G23727	SCRL12	SCR-like 12 (SCRL12); LOCATED IN: endomembrane system; BEST Arabidopsis thaliana protein match is: SCR-like 13 (TAIR:AT3G23715.1); Has 35333 Blast hits to 34131 proteins in 2444 species: Archae - 798; Bacteria - 22429; Metazoa - 974; Fungi - 991; Plants - 531; Viruses - 0; Other Eukaryotes - 9610 (source: NCBI BLink).	stress.biotic.PR-proteins	extracellular region								1	1
AT3G25265	LCR4	low-molecular-weight cysteine-rich 4 (LCR4); LOCATED IN: endomembrane system; CONTAINS InterPro DOMAIN/s: S locus-related glycoprotein 1 binding pollen coat (InterPro:IPR010851); BEST Arabidopsis thaliana protein match is: low-molecular-weight cysteine-rich 14 (TAIR:AT2G25344.1); Has 35333 Blast hits to 34131 proteins in 2444 species: Archae - 798; Bacteria - 22429; Metazoa - 974; Fungi - 991; Pl…	stress.biotic.PR-proteins	extracellular region								1	1
AT3G27503	SCRL19	SCR-like 19 (SCRL19); LOCATED IN: endomembrane system; BEST Arabidopsis thaliana protein match is: SCR-like 18 (TAIR:AT2G14282.1); Has 35333 Blast hits to 34131 proteins in 2444 species: Archae - 798; Bacteria - 22429; Metazoa - 974; Fungi - 991; Plants - 531; Viruses - 0; Other Eukaryotes - 9610 (source: NCBI BLink).	stress.biotic.PR-proteins	extracellular region								1	1
AT3G42473	LCR47	low-molecular-weight cysteine-rich 47 (LCR47); LOCATED IN: endomembrane system; BEST Arabidopsis thaliana protein match is: Protein of unknown function (PD694200) (TAIR:AT2G24693.1); Has 30201 Blast hits to 17322 proteins in 780 species: Archae - 12; Bacteria - 1396; Metazoa - 17338; Fungi - 3422; Plants - 5037; Viruses - 0; Other Eukaryotes - 2996 (source: NCBI BLink).	stress.biotic.PR-proteins	extracellular region								1	1
AT3G43083	LCR33	low-molecular-weight cysteine-rich 33 (LCR33); LOCATED IN: endomembrane system; CONTAINS InterPro DOMAIN/s: S locus-related glycoprotein 1 binding pollen coat (InterPro:IPR010851); BEST Arabidopsis thaliana protein match is: low-molecular-weight cysteine-rich 9 (TAIR:AT2G27145.1); Has 35333 Blast hits to 34131 proteins in 2444 species: Archae - 798; Bacteria - 22429; Metazoa - 974; Fungi - 991; P…	stress.biotic.PR-proteins	extracellular region								1	1
AT3G43505	LCR30	low-molecular-weight cysteine-rich 30 (LCR30); LOCATED IN: endomembrane system; CONTAINS InterPro DOMAIN/s: S locus-related glycoprotein 1 binding pollen coat (InterPro:IPR010851); BEST Arabidopsis thaliana protein match is: low-molecular-weight cysteine-rich 52 (TAIR:AT3G61175.1); Has 35333 Blast hits to 34131 proteins in 2444 species: Archae - 798; Bacteria - 22429; Metazoa - 974; Fungi - 991; …	stress.biotic.PR-proteins	extracellular region								1	1
AT3G48231	LCR48	low-molecular-weight cysteine-rich 48 (LCR48); LOCATED IN: endomembrane system; BEST Arabidopsis thaliana protein match is: low-molecular-weight cysteine-rich 49 (TAIR:AT2G33233.1); Has 35333 Blast hits to 34131 proteins in 2444 species: Archae - 798; Bacteria - 22429; Metazoa - 974; Fungi - 991; Plants - 531; Viruses - 0; Other Eukaryotes - 9610 (source: NCBI BLink).	stress.biotic.PR-proteins	extracellular region								1	1
AT3G61172	LCR8	low-molecular-weight cysteine-rich 8 (LCR8); LOCATED IN: endomembrane system; CONTAINS InterPro DOMAIN/s: S locus-related glycoprotein 1 binding pollen coat (InterPro:IPR010851); BEST Arabidopsis thaliana protein match is: low-molecular-weight cysteine-rich 6 (TAIR:AT5G47077.1); Has 35333 Blast hits to 34131 proteins in 2444 species: Archae - 798; Bacteria - 22429; Metazoa - 974; Fungi - 991; Pla…	stress.biotic.PR-proteins	extracellular region								1	1
AT3G61175	LCR52	low-molecular-weight cysteine-rich 52 (LCR52); INVOLVED IN: defense response; LOCATED IN: endomembrane system; CONTAINS InterPro DOMAIN/s: S locus-related glycoprotein 1 binding pollen coat (InterPro:IPR010851), Knottin (InterPro:IPR003614); BEST Arabidopsis thaliana protein match is: low-molecular-weight cysteine-rich 53 (TAIR:AT3G61177.1); Has 35333 Blast hits to 34131 proteins in 2444 species:…	stress.biotic.PR-proteins	extracellular region								1	1
AT3G61177	LCR53	low-molecular-weight cysteine-rich 53 (LCR53); INVOLVED IN: defense response; LOCATED IN: endomembrane system; CONTAINS InterPro DOMAIN/s: S locus-related glycoprotein 1 binding pollen coat (InterPro:IPR010851), Knottin (InterPro:IPR003614); BEST Arabidopsis thaliana protein match is: low-molecular-weight cysteine-rich 52 (TAIR:AT3G61175.1); Has 35333 Blast hits to 34131 proteins in 2444 species:…	stress.biotic.PR-proteins	extracellular region								1	1
AT3G61182	LCR54	low-molecular-weight cysteine-rich 54 (LCR54); INVOLVED IN: defense response; LOCATED IN: endomembrane system; CONTAINS InterPro DOMAIN/s: S locus-related glycoprotein 1 binding pollen coat (InterPro:IPR010851), Knottin (InterPro:IPR003614); BEST Arabidopsis thaliana protein match is: low-molecular-weight cysteine-rich 30 (TAIR:AT3G43505.1); Has 35333 Blast hits to 34131 proteins in 2444 species:…	stress.biotic.PR-proteins	extracellular region								1	1
AT4G09153	LCR36	low-molecular-weight cysteine-rich 36 (LCR36); LOCATED IN: endomembrane system; CONTAINS InterPro DOMAIN/s: S locus-related glycoprotein 1 binding pollen coat (InterPro:IPR010851); BEST Arabidopsis thaliana protein match is: low-molecular-weight cysteine-rich 35 (TAIR:AT2G22121.1); Has 35333 Blast hits to 34131 proteins in 2444 species: Archae - 798; Bacteria - 22429; Metazoa - 974; Fungi - 991; …	stress.biotic.PR-proteins	extracellular region								1	1
AT4G09795	LCR13	low-molecular-weight cysteine-rich 13 (LCR13); LOCATED IN: endomembrane system; CONTAINS InterPro DOMAIN/s: S locus-related glycoprotein 1 binding pollen coat (InterPro:IPR010851); BEST Arabidopsis thaliana protein match is: low-molecular-weight cysteine-rich 28 (TAIR:AT5G42797.1); Has 35333 Blast hits to 34131 proteins in 2444 species: Archae - 798; Bacteria - 22429; Metazoa - 974; Fungi - 991; …	stress.biotic.PR-proteins	extracellular region								1	1
AT4G09984	LCR34	low-molecular-weight cysteine-rich 34 (LCR34); INVOLVED IN: defense response; LOCATED IN: endomembrane system; CONTAINS InterPro DOMAIN/s: S locus-related glycoprotein 1 binding pollen coat (InterPro:IPR010851), Knottin (InterPro:IPR003614); BEST Arabidopsis thaliana protein match is: low-molecular-weight cysteine-rich 2 (TAIR:AT4G10595.1); Has 35333 Blast hits to 34131 proteins in 2444 species: …	stress.biotic.PR-proteins	extracellular region								1	1
AT4G10115	SCRL20	SCR-like 20 (SCRL20); INVOLVED IN: signal transduction; LOCATED IN: endomembrane system; CONTAINS InterPro DOMAIN/s: Plant self-incompatibility response (InterPro:IPR010682); BEST Arabidopsis thaliana protein match is: SCR-like 21 (TAIR:AT4G10767.1); Has 35333 Blast hits to 34131 proteins in 2444 species: Archae - 798; Bacteria - 22429; Metazoa - 974; Fungi - 991; Plants - 531; Viruses - 0; Other…	stress.biotic.PR-proteins	extracellular region								1	1
AT4G10457	SCRL1	SCR-like 1 (SCRL1); INVOLVED IN: signal transduction; LOCATED IN: endomembrane system; CONTAINS InterPro DOMAIN/s: Plant self-incompatibility response (InterPro:IPR010682); BEST Arabidopsis thaliana protein match is: SCR-like 2 (TAIR:AT1G65113.1); Has 35333 Blast hits to 34131 proteins in 2444 species: Archae - 798; Bacteria - 22429; Metazoa - 974; Fungi - 991; Plants - 531; Viruses - 0; Other Eu…	stress.biotic.PR-proteins	extracellular region								1	1
AT4G10595	LCR2	low-molecular-weight cysteine-rich 2 (LCR2); LOCATED IN: endomembrane system; CONTAINS InterPro DOMAIN/s: S locus-related glycoprotein 1 binding pollen coat (InterPro:IPR010851); BEST Arabidopsis thaliana protein match is: low-molecular-weight cysteine-rich 34 (TAIR:AT4G09984.1); Has 35333 Blast hits to 34131 proteins in 2444 species: Archae - 798; Bacteria - 22429; Metazoa - 974; Fungi - 991; Pl…	stress.biotic.PR-proteins	extracellular region								1	1
AT4G10767	SCRL21	SCR-like 21 (SCRL21); INVOLVED IN: signal transduction; LOCATED IN: endomembrane system; CONTAINS InterPro DOMAIN/s: Plant self-incompatibility response (InterPro:IPR010682); BEST Arabidopsis thaliana protein match is: SCR-like 20 (TAIR:AT4G10115.1); Has 35333 Blast hits to 34131 proteins in 2444 species: Archae - 798; Bacteria - 22429; Metazoa - 974; Fungi - 991; Plants - 531; Viruses - 0; Other…	stress.biotic.PR-proteins	extracellular region								1	1
AT4G11485	LCR11	low-molecular-weight cysteine-rich 11 (LCR11); LOCATED IN: endomembrane system; CONTAINS InterPro DOMAIN/s: S locus-related glycoprotein 1 binding pollen coat (InterPro:IPR010851); BEST Arabidopsis thaliana protein match is: low-molecular-weight cysteine-rich 17 (TAIR:AT4G11760.1); Has 35333 Blast hits to 34131 proteins in 2444 species: Archae - 798; Bacteria - 22429; Metazoa - 974; Fungi - 991; …	stress.biotic.PR-proteins	extracellular region								1	1
AT4G13095	LCR37	low-molecular-weight cysteine-rich 37 (LCR37); LOCATED IN: endomembrane system; CONTAINS InterPro DOMAIN/s: S locus-related glycoprotein 1 binding pollen coat (InterPro:IPR010851); BEST Arabidopsis thaliana protein match is: low-molecular-weight cysteine-rich 24 (TAIR:AT4G29285.1); Has 35333 Blast hits to 34131 proteins in 2444 species: Archae - 798; Bacteria - 22429; Metazoa - 974; Fungi - 991; …	stress.biotic.PR-proteins	extracellular region								1	1
AT4G14785	SCRL23	SCR-like 23 (SCRL23); INVOLVED IN: signal transduction; LOCATED IN: endomembrane system; CONTAINS InterPro DOMAIN/s: Plant self-incompatibility response (InterPro:IPR010682); BEST Arabidopsis thaliana protein match is: SCR-like 22 (TAIR:AT4G33465.1); Has 35333 Blast hits to 34131 proteins in 2444 species: Archae - 798; Bacteria - 22429; Metazoa - 974; Fungi - 991; Plants - 531; Viruses - 0; Other…	stress.biotic.PR-proteins	extracellular region								1	1
AT4G15733	SCRL11	SCR-like 11 (SCRL11); INVOLVED IN: signal transduction; LOCATED IN: endomembrane system; CONTAINS InterPro DOMAIN/s: Plant self-incompatibility response (InterPro:IPR010682); BEST Arabidopsis thaliana protein match is: SCR-like 10 (TAIR:AT4G15735.1); Has 35333 Blast hits to 34131 proteins in 2444 species: Archae - 798; Bacteria - 22429; Metazoa - 974; Fungi - 991; Plants - 531; Viruses - 0; Other…	stress.biotic.PR-proteins	extracellular region								1	1
AT4G19035	LCR7	low-molecular-weight cysteine-rich 7 (LCR7); CONTAINS InterPro DOMAIN/s: S locus-related glycoprotein 1 binding pollen coat (InterPro:IPR010851); BEST Arabidopsis thaliana protein match is: low-molecular-weight cysteine-rich 15 (TAIR:AT4G19038.1); Has 35333 Blast hits to 34131 proteins in 2444 species: Archae - 798; Bacteria - 22429; Metazoa - 974; Fungi - 991; Plants - 531; Viruses - 0; Other Eu…	stress.biotic.PR-proteins	extracellular region								1	1
AT4G19038	LCR15	low-molecular-weight cysteine-rich 15 (LCR15); INVOLVED IN: defense response; LOCATED IN: endomembrane system; CONTAINS InterPro DOMAIN/s: S locus-related glycoprotein 1 binding pollen coat (InterPro:IPR010851), Knottin (InterPro:IPR003614); BEST Arabidopsis thaliana protein match is: low-molecular-weight cysteine-rich 7 (TAIR:AT4G19035.1); Has 35333 Blast hits to 34131 proteins in 2444 species: …	stress.biotic.PR-proteins	extracellular region								1	1
AT4G19905	LCR38	low-molecular-weight cysteine-rich 38 (LCR38); LOCATED IN: endomembrane system; CONTAINS InterPro DOMAIN/s: S locus-related glycoprotein 1 binding pollen coat (InterPro:IPR010851); BEST Arabidopsis thaliana protein match is: low-molecular-weight cysteine-rich 24 (TAIR:AT4G29285.1); Has 35333 Blast hits to 34131 proteins in 2444 species: Archae - 798; Bacteria - 22429; Metazoa - 974; Fungi - 991; …	stress.biotic.PR-proteins	extracellular region								1	1
AT4G22105	SCRL26	SCR-like 26 (SCRL26); INVOLVED IN: signal transduction; LOCATED IN: endomembrane system; CONTAINS InterPro DOMAIN/s: Plant self-incompatibility response (InterPro:IPR010682); BEST Arabidopsis thaliana protein match is: SCR-like 14 (TAIR:AT4G22115.1); Has 35333 Blast hits to 34131 proteins in 2444 species: Archae - 798; Bacteria - 22429; Metazoa - 974; Fungi - 991; Plants - 531; Viruses - 0; Other…	stress.biotic.PR-proteins	extracellular region								1	1
AT4G22115	SCRL14	SCR-like 14 (SCRL14); INVOLVED IN: signal transduction; LOCATED IN: endomembrane system; CONTAINS InterPro DOMAIN/s: Plant self-incompatibility response (InterPro:IPR010682); BEST Arabidopsis thaliana protein match is: SCR-like 26 (TAIR:AT4G22105.1); Has 35333 Blast hits to 34131 proteins in 2444 species: Archae - 798; Bacteria - 22429; Metazoa - 974; Fungi - 991; Plants - 531; Viruses - 0; Other…	stress.biotic.PR-proteins	extracellular region								1	1
AT4G22210	LCR85	low-molecular-weight cysteine-rich 85 (LCR85); FUNCTIONS IN: molecular_function unknown; LOCATED IN: endomembrane system; CONTAINS InterPro DOMAIN/s: Defensin-like protein, Arabidopsis (InterPro:IPR022618), Low-molecular-weight cysteine-rich family (InterPro:IPR020191); BEST Arabidopsis thaliana protein match is: Arabidopsis defensin-like protein (TAIR:AT4G22212.1); Has 30201 Blast hits to 17322 …	stress.biotic.PR-proteins	extracellular region								1	1
AT4G29273	LCR23	low-molecular-weight cysteine-rich 23 (LCR23); LOCATED IN: endomembrane system; CONTAINS InterPro DOMAIN/s: S locus-related glycoprotein 1 binding pollen coat (InterPro:IPR010851); BEST Arabidopsis thaliana protein match is: low-molecular-weight cysteine-rich 35 (TAIR:AT2G22121.1); Has 35333 Blast hits to 34131 proteins in 2444 species: Archae - 798; Bacteria - 22429; Metazoa - 974; Fungi - 991; …	stress.biotic.PR-proteins	extracellular region								1	1
AT4G29280	LCR22	low-molecular-weight cysteine-rich 22 (LCR22); LOCATED IN: endomembrane system; CONTAINS InterPro DOMAIN/s: S locus-related glycoprotein 1 binding pollen coat (InterPro:IPR010851); BEST Arabidopsis thaliana protein match is: low-molecular-weight cysteine-rich 21 (TAIR:AT4G29283.1); Has 68 Blast hits to 68 proteins in 4 species: Archae - 0; Bacteria - 0; Metazoa - 0; Fungi - 0; Plants - 68; Viruse…	stress.biotic.PR-proteins	extracellular region								1	1
AT4G29283	LCR21	low-molecular-weight cysteine-rich 21 (LCR21); LOCATED IN: endomembrane system; CONTAINS InterPro DOMAIN/s: S locus-related glycoprotein 1 binding pollen coat (InterPro:IPR010851); BEST Arabidopsis thaliana protein match is: low-molecular-weight cysteine-rich 22 (TAIR:AT4G29280.1); Has 35333 Blast hits to 34131 proteins in 2444 species: Archae - 798; Bacteria - 22429; Metazoa - 974; Fungi - 991; …	stress.biotic.PR-proteins	extracellular region								1	1
AT4G29305	LCR25	low-molecular-weight cysteine-rich 25 (LCR25); LOCATED IN: endomembrane system; CONTAINS InterPro DOMAIN/s: S locus-related glycoprotein 1 binding pollen coat (InterPro:IPR010851); BEST Arabidopsis thaliana protein match is: low-molecular-weight cysteine-rich 27 (TAIR:AT4G29300.1); Has 35333 Blast hits to 34131 proteins in 2444 species: Archae - 798; Bacteria - 22429; Metazoa - 974; Fungi - 991; …	stress.biotic.PR-proteins	extracellular region								1	1
AT4G30064	LCR61	low-molecular-weight cysteine-rich 61 (LCR61); LOCATED IN: endomembrane system; CONTAINS InterPro DOMAIN/s: S locus-related glycoprotein 1 binding pollen coat (InterPro:IPR010851); BEST Arabidopsis thaliana protein match is: low-molecular-weight cysteine-rich 62 (TAIR:AT2G29045.1); Has 35333 Blast hits to 34131 proteins in 2444 species: Archae - 798; Bacteria - 22429; Metazoa - 974; Fungi - 991; …	stress.biotic.PR-proteins	extracellular region								1	1
AT4G30067	LCR63	low-molecular-weight cysteine-rich 63 (LCR63); LOCATED IN: endomembrane system; CONTAINS InterPro DOMAIN/s: S locus-related glycoprotein 1 binding pollen coat (InterPro:IPR010851); BEST Arabidopsis thaliana protein match is: low-molecular-weight cysteine-rich 62 (TAIR:AT2G29045.1); Has 35333 Blast hits to 34131 proteins in 2444 species: Archae - 798; Bacteria - 22429; Metazoa - 974; Fungi - 991; …	stress.biotic.PR-proteins	extracellular region								1	1
AT4G30074	LCR19	low-molecular-weight cysteine-rich 19 (LCR19); LOCATED IN: endomembrane system; BEST Arabidopsis thaliana protein match is: low-molecular-weight cysteine-rich 58 (TAIR:AT5G38317.1); Has 35333 Blast hits to 34131 proteins in 2444 species: Archae - 798; Bacteria - 22429; Metazoa - 974; Fungi - 991; Plants - 531; Viruses - 0; Other Eukaryotes - 9610 (source: NCBI BLink).	stress.biotic.PR-proteins	extracellular region								1	1
AT4G32714	SCRL25	SCR-like 25 (SCRL25); INVOLVED IN: signal transduction; LOCATED IN: endomembrane system; CONTAINS InterPro DOMAIN/s: Plant self-incompatibility response (InterPro:IPR010682); BEST Arabidopsis thaliana protein match is: SCR-like 24 (TAIR:AT4G32717.1); Has 35333 Blast hits to 34131 proteins in 2444 species: Archae - 798; Bacteria - 22429; Metazoa - 974; Fungi - 991; Plants - 531; Viruses - 0; Other…	stress.biotic.PR-proteins	extracellular region								1	1
AT4G32717	SCRL24	SCR-like 24 (SCRL24); INVOLVED IN: signal transduction; LOCATED IN: endomembrane system; CONTAINS InterPro DOMAIN/s: Plant self-incompatibility response (InterPro:IPR010682); BEST Arabidopsis thaliana protein match is: SCR-like 25 (TAIR:AT4G32714.1); Has 35333 Blast hits to 34131 proteins in 2444 species: Archae - 798; Bacteria - 22429; Metazoa - 974; Fungi - 991; Plants - 531; Viruses - 0; Other…	stress.biotic.PR-proteins	extracellular region								1	1
AT4G39917	LCR45	low-molecular-weight cysteine-rich 45 (LCR45); LOCATED IN: endomembrane system; Has 9 Blast hits to 9 proteins in 2 species: Archae - 0; Bacteria - 0; Metazoa - 0; Fungi - 0; Plants - 9; Viruses - 0; Other Eukaryotes - 0 (source: NCBI BLink).	stress.biotic.PR-proteins	extracellular region								1	1
AT5G38317	LCR58	low-molecular-weight cysteine-rich 58 (LCR58); LOCATED IN: endomembrane system; BEST Arabidopsis thaliana protein match is: low-molecular-weight cysteine-rich 80 (TAIR:AT5G38330.1); Has 98 Blast hits to 98 proteins in 14 species: Archae - 0; Bacteria - 0; Metazoa - 47; Fungi - 2; Plants - 40; Viruses - 0; Other Eukaryotes - 9 (source: NCBI BLink).	stress.biotic.PR-proteins	extracellular region								1	1
AT5G42242	LCR57	low-molecular-weight cysteine-rich 57 (LCR57); LOCATED IN: endomembrane system; BEST Arabidopsis thaliana protein match is: low-molecular-weight cysteine-rich 58 (TAIR:AT5G38317.1); Has 45 Blast hits to 45 proteins in 11 species: Archae - 0; Bacteria - 0; Metazoa - 7; Fungi - 0; Plants - 36; Viruses - 0; Other Eukaryotes - 2 (source: NCBI BLink).	stress.biotic.PR-proteins	extracellular region								1	1
AT5G42797	LCR28	low-molecular-weight cysteine-rich 28 (LCR28); LOCATED IN: endomembrane system; CONTAINS InterPro DOMAIN/s: S locus-related glycoprotein 1 binding pollen coat (InterPro:IPR010851); BEST Arabidopsis thaliana protein match is: low-molecular-weight cysteine-rich 13 (TAIR:AT4G09795.1); Has 23 Blast hits to 23 proteins in 2 species: Archae - 0; Bacteria - 0; Metazoa - 0; Fungi - 0; Plants - 23; Viruse…	stress.biotic.PR-proteins	extracellular region								1	1
AT5G45875	SCRL27	SCR-like 27 (SCRL27); INVOLVED IN: signal transduction; LOCATED IN: endomembrane system; CONTAINS InterPro DOMAIN/s: Plant self-incompatibility response (InterPro:IPR010682); BEST Arabidopsis thaliana protein match is: SCR-like 26 (TAIR:AT4G22105.1); Has 64 Blast hits to 64 proteins in 6 species: Archae - 0; Bacteria - 0; Metazoa - 0; Fungi - 0; Plants - 64; Viruses - 0; Other Eukaryotes - 0 (sou…	stress.biotic.PR-proteins	extracellular region								1	1
AT5G47075	LCR20	low-molecular-weight cysteine-rich 20 (LCR20); LOCATED IN: endomembrane system; CONTAINS InterPro DOMAIN/s: S locus-related glycoprotein 1 binding pollen coat (InterPro:IPR010851); BEST Arabidopsis thaliana protein match is: low-molecular-weight cysteine-rich 6 (TAIR:AT5G47077.1); Has 49 Blast hits to 49 proteins in 3 species: Archae - 0; Bacteria - 0; Metazoa - 0; Fungi - 0; Plants - 49; Viruses…	stress.biotic.PR-proteins	extracellular region								1	1
AT5G47077	LCR6	low-molecular-weight cysteine-rich 6 (LCR6); LOCATED IN: endomembrane system; CONTAINS InterPro DOMAIN/s: S locus-related glycoprotein 1 binding pollen coat (InterPro:IPR010851); BEST Arabidopsis thaliana protein match is: low-molecular-weight cysteine-rich 20 (TAIR:AT5G47075.1); Has 62 Blast hits to 62 proteins in 5 species: Archae - 0; Bacteria - 0; Metazoa - 0; Fungi - 0; Plants - 62; Viruses …	stress.biotic.PR-proteins	extracellular region								1	1
AT5G47175	LCR3	low-molecular-weight cysteine-rich 3 (LCR3); INVOLVED IN: defense response; LOCATED IN: endomembrane system; CONTAINS InterPro DOMAIN/s: S locus-related glycoprotein 1 binding pollen coat (InterPro:IPR010851), Knottin (InterPro:IPR003614); BEST Arabidopsis thaliana protein match is: low-molecular-weight cysteine-rich 20 (TAIR:AT5G47075.1); Has 56 Blast hits to 56 proteins in 3 species: Archae - 0…	stress.biotic.PR-proteins	extracellular region								1	1
AT5G48543	LCR1	low-molecular-weight cysteine-rich 1 (LCR1); LOCATED IN: endomembrane system; CONTAINS InterPro DOMAIN/s: S locus-related glycoprotein 1 binding pollen coat (InterPro:IPR010851); BEST Arabidopsis thaliana protein match is: low-molecular-weight cysteine-rich 9 (TAIR:AT2G27145.1); Has 29 Blast hits to 29 proteins in 3 species: Archae - 0; Bacteria - 0; Metazoa - 0; Fungi - 0; Plants - 29; Viruses -…	stress.biotic.PR-proteins	extracellular region								1	1
AT5G48905	LCR12	low-molecular-weight cysteine-rich 12 (LCR12); LOCATED IN: endomembrane system; CONTAINS InterPro DOMAIN/s: S locus-related glycoprotein 1 binding pollen coat (InterPro:IPR010851); BEST Arabidopsis thaliana protein match is: low-molecular-weight cysteine-rich 21 (TAIR:AT4G29283.1); Has 54 Blast hits to 54 proteins in 4 species: Archae - 0; Bacteria - 0; Metazoa - 0; Fungi - 0; Plants - 54; Viruse…	stress.biotic.PR-proteins	extracellular region								1	1
AT5G48945	LCR46	low-molecular-weight cysteine-rich 46 (LCR46); INVOLVED IN: defense response; LOCATED IN: endomembrane system; CONTAINS InterPro DOMAIN/s: Knottin (InterPro:IPR003614); BEST Arabidopsis thaliana protein match is: unknown protein (TAIR:AT4G13955.1); Has 46 Blast hits to 46 proteins in 2 species: Archae - 0; Bacteria - 0; Metazoa - 0; Fungi - 0; Plants - 46; Viruses - 0; Other Eukaryotes - 0 (sourc…	stress.biotic.PR-proteins	extracellular region								1	1
AT5G48953	LCR86	low-molecular-weight cysteine-rich 86 (LCR86); LOCATED IN: endomembrane system; Has 7 Blast hits to 7 proteins in 2 species: Archae - 0; Bacteria - 0; Metazoa - 0; Fungi - 0; Plants - 7; Viruses - 0; Other Eukaryotes - 0 (source: NCBI BLink).	stress.biotic.PR-proteins	extracellular region								1	1
AT5G54225	LCR83	low-molecular-weight cysteine-rich 83 (LCR83); LOCATED IN: endomembrane system; BEST Arabidopsis thaliana protein match is: Cysteine-rich protein (TAIR:AT5G54220.1); Has 50 Blast hits to 50 proteins in 2 species: Archae - 0; Bacteria - 0; Metazoa - 0; Fungi - 0; Plants - 50; Viruses - 0; Other Eukaryotes - 0 (source: NCBI BLink).	stress.biotic.PR-proteins	extracellular region								1	1
AT5G42510	AT5G42510	Disease resistance-responsive (dirigent-like protein) family protein; FUNCTIONS IN: molecular_function unknown; INVOLVED IN: defense response; LOCATED IN: endomembrane system; CONTAINS InterPro DOMAIN/s: Plant disease resistance response protein (InterPro:IPR004265); BEST Arabidopsis thaliana protein match is: Disease resistance-responsive (dirigent-like protein) family protein (TAIR:AT5G42500.1)…	stress.biotic.PR-proteins	extracellular region|apoplast								1	1
AT4G14368	AT4G14368	Regulator of chromosome condensation (RCC1) family protein; FUNCTIONS IN: zinc ion binding; CONTAINS InterPro DOMAIN/s: Regulator of chromosome condensation/beta-lactamase-inhibitor protein II (InterPro:IPR009091), Zinc finger, FYVE-type (InterPro:IPR000306), Zinc finger, FYVE-related (InterPro:IPR017455), Regulator of chromosome condensation, RCC1 (InterPro:IPR000408), Pleckstrin homology-type (…	stress.biotic.PR-proteins	Golgi apparatus								1	1
AT4G19925	AT4G19925	Toll-Interleukin-Resistance (TIR) domain family protein; FUNCTIONS IN: transmembrane receptor activity; INVOLVED IN: signal transduction, defense response, innate immune response; LOCATED IN: membrane; CONTAINS InterPro DOMAIN/s: Toll-Interleukin receptor (InterPro:IPR000157); BEST Arabidopsis thaliana protein match is: Toll-Interleukin-Resistance (TIR) domain family protein (TAIR:AT4G19920.1); H…	stress.biotic.PR-proteins	membrane|cytoplasm								1	1
AT4G27190	AT4G27190	NB-ARC domain-containing disease resistance protein; FUNCTIONS IN: nucleoside-triphosphatase activity, nucleotide binding, ATP binding; INVOLVED IN: apoptosis, defense response; LOCATED IN: cellular_component unknown; CONTAINS InterPro DOMAIN/s: ATPase, AAA type, core (InterPro:IPR003593), NB-ARC (InterPro:IPR002182), Disease resistance protein (InterPro:IPR000767); BEST Arabidopsis thaliana prot…	stress.biotic.PR-proteins	mitochondrion								1	1
AT1G57650	AT1G57650	ATP binding; FUNCTIONS IN: ATP binding; INVOLVED IN: apoptosis, defense response; LOCATED IN: cellular_component unknown; EXPRESSED IN: stamen; EXPRESSED DURING: 4 anthesis; CONTAINS InterPro DOMAIN/s: NB-ARC (InterPro:IPR002182), Disease resistance protein (InterPro:IPR000767); BEST Arabidopsis thaliana protein match is: Disease resistance protein (TIR-NBS-LRR class) family (TAIR:AT2G14080.1); H…	stress.biotic.PR-proteins	nucleus		0.128299			1.72136			1	1
AT1G63870	AT1G63870	Disease resistance protein (TIR-NBS-LRR class) family; FUNCTIONS IN: transmembrane receptor activity, nucleoside-triphosphatase activity, nucleotide binding, ATP binding; INVOLVED IN: signal transduction, defense response, apoptosis, innate immune response; LOCATED IN: intrinsic to membrane, chloroplast; CONTAINS InterPro DOMAIN/s: ATPase, AAA type, core (InterPro:IPR003593), NB-ARC (InterPro:IPR…	stress.biotic.PR-proteins	nucleus								1	1
AT2G17050	AT2G17050	disease resistance protein (TIR-NBS-LRR class), putative; FUNCTIONS IN: transmembrane receptor activity, ATP binding; INVOLVED IN: signal transduction, apoptosis, defense response, innate immune response; LOCATED IN: intrinsic to membrane; CONTAINS InterPro DOMAIN/s: NB-ARC (InterPro:IPR002182), Leucine-rich repeat, typical subtype (InterPro:IPR003591), Leucine-rich repeat (InterPro:IPR001611), D…	stress.biotic.PR-proteins	nucleus		0.403701			0.27878			1	1
AT2G34315	AT2G34315	Avirulence induced gene (AIG1) family protein; FUNCTIONS IN: GTP binding; INVOLVED IN: biological_process unknown; LOCATED IN: cellular_component unknown; EXPRESSED IN: embryo, root, stamen; EXPRESSED DURING: 4 anthesis, D bilateral stage; CONTAINS InterPro DOMAIN/s: AIG1 (InterPro:IPR006703); BEST Arabidopsis thaliana protein match is: Avirulence induced gene (AIG1) family protein (TAIR:AT1G3395…	stress.biotic.PR-proteins	nucleus								1	1
AT3G15700	AT3G15700	P-loop containing nucleoside triphosphate hydrolases superfamily protein; FUNCTIONS IN: ATP binding; INVOLVED IN: defense response, apoptosis; LOCATED IN: cellular_component unknown; CONTAINS InterPro DOMAIN/s: NB-ARC (InterPro:IPR002182), Disease resistance protein (InterPro:IPR000767); BEST Arabidopsis thaliana protein match is: P-loop containing nucleoside triphosphate hydrolases superfamily p…	stress.biotic.PR-proteins	nucleus								1	1
AT3G46710	AT3G46710	NB-ARC domain-containing disease resistance protein; FUNCTIONS IN: protein binding; INVOLVED IN: apoptosis, defense response; LOCATED IN: cellular_component unknown; EXPRESSED IN: root; CONTAINS InterPro DOMAIN/s: NB-ARC (InterPro:IPR002182), Disease resistance protein (InterPro:IPR000767); BEST Arabidopsis thaliana protein match is: NB-ARC domain-containing disease resistance protein (TAIR:AT3G4…	stress.biotic.PR-proteins	nucleus								1	1
AT3G51560	AT3G51560	Disease resistance protein (TIR-NBS-LRR class) family; FUNCTIONS IN: transmembrane receptor activity, ATP binding; INVOLVED IN: signal transduction, defense response, apoptosis, innate immune response; LOCATED IN: intrinsic to membrane; CONTAINS InterPro DOMAIN/s: NB-ARC (InterPro:IPR002182), Leucine-rich repeat (InterPro:IPR001611), Toll-Interleukin receptor (InterPro:IPR000157), Disease resista…	stress.biotic.PR-proteins	nucleus								1	1
AT4G19470	AT4G19470	Leucine-rich repeat (LRR) family protein; CONTAINS InterPro DOMAIN/s: Leucine-rich repeat (InterPro:IPR001611); BEST Arabidopsis thaliana protein match is: Disease resistance protein (TIR-NBS-LRR class) (TAIR:AT4G19510.1); Has 2847 Blast hits to 2079 proteins in 92 species: Archae - 0; Bacteria - 76; Metazoa - 106; Fungi - 8; Plants - 2633; Viruses - 0; Other Eukaryotes - 24 (source: NCBI BLink).	stress.biotic.PR-proteins	nucleus								1	1
AT4G27220	AT4G27220	NB-ARC domain-containing disease resistance protein; FUNCTIONS IN: ATP binding; INVOLVED IN: defense response, apoptosis; CONTAINS InterPro DOMAIN/s: NB-ARC (InterPro:IPR002182), Leucine-rich repeat (InterPro:IPR001611), Disease resistance protein (InterPro:IPR000767); BEST Arabidopsis thaliana protein match is: NB-ARC domain-containing disease resistance protein (TAIR:AT4G27190.1); Has 1807 Blas…	stress.biotic.PR-proteins	nucleus								1	1
AT5G45210	AT5G45210	Disease resistance protein (TIR-NBS-LRR class) family; FUNCTIONS IN: transmembrane receptor activity, ATP binding; INVOLVED IN: signal transduction, apoptosis, defense response, innate immune response; LOCATED IN: intrinsic to membrane; EXPRESSED IN: root; CONTAINS InterPro DOMAIN/s: NB-ARC (InterPro:IPR002182), Leucine-rich repeat (InterPro:IPR001611), Toll-Interleukin receptor (InterPro:IPR0001…	stress.biotic.PR-proteins	nucleus								1	1
AT5G45240	AT5G45240	Disease resistance protein (TIR-NBS-LRR class); FUNCTIONS IN: transmembrane receptor activity, ATP binding; INVOLVED IN: signal transduction, apoptosis, defense response, innate immune response; LOCATED IN: intrinsic to membrane; CONTAINS InterPro DOMAIN/s: NB-ARC (InterPro:IPR002182), Leucine-rich repeat (InterPro:IPR001611), Disease resistance protein (InterPro:IPR000767), Toll-Interleukin rece…	stress.biotic.PR-proteins	nucleus								1	1
AT5G47280	ADR1-L3	ADR1-like 3 (ADR1-L3); FUNCTIONS IN: nucleoside-triphosphatase activity, nucleotide binding, ATP binding; INVOLVED IN: defense response, apoptosis; CONTAINS InterPro DOMAIN/s: ATPase, AAA type, core (InterPro:IPR003593), NB-ARC (InterPro:IPR002182), Disease resistance protein (InterPro:IPR000767); BEST Arabidopsis thaliana protein match is: ADR1-like 2 (TAIR:AT5G04720.1); Has 1807 Blast hits to 1…	stress.biotic.PR-proteins	nucleus								1	1
AT4G28556	RIC7	RIC7; CONTAINS InterPro DOMAIN/s: PAK-box/P21-Rho-binding (InterPro:IPR000095); BEST Arabidopsis thaliana protein match is: ROP-interactive CRIB motif-containing protein 6 (TAIR:AT2G20430.1); Has 35333 Blast hits to 34131 proteins in 2444 species: Archae - 798; Bacteria - 22429; Metazoa - 974; Fungi - 991; Plants - 531; Viruses - 0; Other Eukaryotes - 9610 (source: NCBI BLink).	stress.biotic.PR-proteins	nucleus|plasma membrane								1	1
AT1G51480	AT1G51480	Disease resistance protein (CC-NBS-LRR class) family; FUNCTIONS IN: ATP binding; INVOLVED IN: apoptosis, defense response; LOCATED IN: cellular_component unknown; CONTAINS InterPro DOMAIN/s: Leucine-rich repeat-containing protein (InterPro:IPR015766), NB-ARC (InterPro:IPR002182), Disease resistance protein (InterPro:IPR000767); BEST Arabidopsis thaliana protein match is: Disease resistance protei…	stress.biotic.PR-proteins	plasma membrane|nucleus								1	1
AT1G12660	AT1G12660	FUNCTIONS IN: molecular_function unknown; INVOLVED IN: defense response; LOCATED IN: endomembrane system; EXPRESSED IN: central cell; BEST Arabidopsis thaliana protein match is: unknown protein (TAIR:AT1G12663.1); Has 37 Blast hits to 36 proteins in 6 species: Archae - 0; Bacteria - 0; Metazoa - 0; Fungi - 0; Plants - 37; Viruses - 0; Other Eukaryotes - 0 (source: NCBI BLink).	stress.biotic.PR-proteins									1	1
AT1G17615	AT1G17615	Disease resistance protein (TIR-NBS class); FUNCTIONS IN: transmembrane receptor activity, ATP binding; INVOLVED IN: signal transduction, defense response, apoptosis, innate immune response; LOCATED IN: intrinsic to membrane; CONTAINS InterPro DOMAIN/s: NB-ARC (InterPro:IPR002182), Toll-Interleukin receptor (InterPro:IPR000157); BEST Arabidopsis thaliana protein match is: Disease resistance prote…	stress.biotic.PR-proteins									1	1
AT1G52660	AT1G52660	P-loop containing nucleoside triphosphate hydrolases superfamily protein; FUNCTIONS IN: ATP binding; INVOLVED IN: defense response, apoptosis; EXPRESSED IN: root; CONTAINS InterPro DOMAIN/s: NB-ARC (InterPro:IPR002182), Disease resistance protein (InterPro:IPR000767); BEST Arabidopsis thaliana protein match is: P-loop containing nucleoside triphosphate hydrolases superfamily protein (TAIR:AT3G157…	stress.biotic.PR-proteins									1	1
AT1G71390	RLP11	receptor like protein 11 (RLP11); INVOLVED IN: signal transduction, defense response; LOCATED IN: endomembrane system; EXPRESSED IN: leaf whorl, stamen; EXPRESSED DURING: 4 anthesis, petal differentiation and expansion stage; CONTAINS InterPro DOMAIN/s: Leucine-rich repeat-containing N-terminal domain, type 2 (InterPro:IPR013210), Leucine-rich repeat (InterPro:IPR001611); BEST Arabidopsis thalian…	stress.biotic.PR-proteins									1	1
AT4G10780	AT4G10780	LRR and NB-ARC domains-containing disease resistance protein; FUNCTIONS IN: nucleoside-triphosphatase activity, nucleotide binding, ATP binding; INVOLVED IN: N-terminal protein myristoylation, defense response, apoptosis; CONTAINS InterPro DOMAIN/s: ATPase, AAA type, core (InterPro:IPR003593), NB-ARC (InterPro:IPR002182), Disease resistance protein (InterPro:IPR000767); BEST Arabidopsis thaliana …	stress.biotic.PR-proteins									1	1
AT4G19920	AT4G19920	Toll-Interleukin-Resistance (TIR) domain family protein; FUNCTIONS IN: transmembrane receptor activity; INVOLVED IN: signal transduction, defense response, innate immune response; LOCATED IN: intrinsic to membrane, chloroplast; EXPRESSED IN: cotyledon; CONTAINS InterPro DOMAIN/s: Toll-Interleukin receptor (InterPro:IPR000157); BEST Arabidopsis thaliana protein match is: Toll-Interleukin-Resistanc…	stress.biotic.PR-proteins									1	1
AT5G17970	AT5G17970	Disease resistance protein (TIR-NBS-LRR class) family; FUNCTIONS IN: transmembrane receptor activity, nucleoside-triphosphatase activity, nucleotide binding, ATP binding; INVOLVED IN: signal transduction, defense response, apoptosis, innate immune response; LOCATED IN: intrinsic to membrane; CONTAINS InterPro DOMAIN/s: ATPase, AAA type, core (InterPro:IPR003593), NB-ARC (InterPro:IPR002182), Leuc…	stress.biotic.PR-proteins									1	1
AT5G66890	AT5G66890	Leucine-rich repeat (LRR) family protein; BEST Arabidopsis thaliana protein match is: Disease resistance protein (CC-NBS-LRR class) family (TAIR:AT5G66900.1); Has 1807 Blast hits to 1807 proteins in 277 species: Archae - 0; Bacteria - 0; Metazoa - 736; Fungi - 347; Plants - 385; Viruses - 0; Other Eukaryotes - 339 (source: NCBI BLink).	stress.biotic.PR-proteins									1	1
AT5G55565	AT5G55565	unknown protein; Has 35333 Blast hits to 34131 proteins in 2444 species: Archae - 798; Bacteria - 22429; Metazoa - 974; Fungi - 991; Plants - 531; Viruses - 0; Other Eukaryotes - 9610 (source: NCBI BLink).	stress.biotic.PR-proteins.plant defensins	cellular_component								1	1
AT1G13607	AT1G13607	Defensin-like (DEFL) family protein; LOCATED IN: endomembrane system; BEST Arabidopsis thaliana protein match is: Defensin-like (DEFL) family protein (TAIR:AT1G13609.1); Has 35333 Blast hits to 34131 proteins in 2444 species: Archae - 798; Bacteria - 22429; Metazoa - 974; Fungi - 991; Plants - 531; Viruses - 0; Other Eukaryotes - 9610 (source: NCBI BLink).	stress.biotic.PR-proteins.plant defensins	extracellular region								1	1
AT1G13608	AT1G13608	Defensin-like (DEFL) family protein; BEST Arabidopsis thaliana protein match is: Defensin-like (DEFL) family protein (TAIR:AT1G13609.1); Has 35333 Blast hits to 34131 proteins in 2444 species: Archae - 798; Bacteria - 22429; Metazoa - 974; Fungi - 991; Plants - 531; Viruses - 0; Other Eukaryotes - 9610 (source: NCBI BLink).	stress.biotic.PR-proteins.plant defensins	extracellular region								1	1
AT1G13755	AT1G13755	Defensin-like (DEFL) family protein; LOCATED IN: endomembrane system; Has 35333 Blast hits to 34131 proteins in 2444 species: Archae - 798; Bacteria - 22429; Metazoa - 974; Fungi - 991; Plants - 531; Viruses - 0; Other Eukaryotes - 9610 (source: NCBI BLink).	stress.biotic.PR-proteins.plant defensins	extracellular region								1	1
AT1G14755	AT1G14755	S locus-related glycoprotein 1 (SLR1) binding pollen coat protein family; LOCATED IN: endomembrane system; CONTAINS InterPro DOMAIN/s: S locus-related glycoprotein 1 binding pollen coat (InterPro:IPR010851); Has 35333 Blast hits to 34131 proteins in 2444 species: Archae - 798; Bacteria - 22429; Metazoa - 974; Fungi - 991; Plants - 531; Viruses - 0; Other Eukaryotes - 9610 (source: NCBI BLink).	stress.biotic.PR-proteins.plant defensins	extracellular region								1	1
AT1G15757	AT1G15757	Molecular chaperone Hsp40/DnaJ family protein; LOCATED IN: endomembrane system; CONTAINS InterPro DOMAIN/s: Molecular chaperone, heat shock protein, Hsp40, DnaJ (InterPro:IPR015609); BEST Arabidopsis thaliana protein match is: Molecular chaperone Hsp40/DnaJ family protein (TAIR:AT2G40995.1); Has 35333 Blast hits to 34131 proteins in 2444 species: Archae - 798; Bacteria - 22429; Metazoa - 974; Fun…	stress.biotic.PR-proteins.plant defensins	extracellular region								1	1
AT1G24062	AT1G24062	Cysteine-rich protein; LOCATED IN: endomembrane system; BEST Arabidopsis thaliana protein match is: Cysteine-rich protein (TAIR:AT5G54220.1); Has 35333 Blast hits to 34131 proteins in 2444 species: Archae - 798; Bacteria - 22429; Metazoa - 974; Fungi - 991; Plants - 531; Viruses - 0; Other Eukaryotes - 9610 (source: NCBI BLink).	stress.biotic.PR-proteins.plant defensins	extracellular region								1	1
AT1G31772	AT1G31772	Defensin-like (DEFL) family protein; LOCATED IN: endomembrane system; Has 35333 Blast hits to 34131 proteins in 2444 species: Archae - 798; Bacteria - 22429; Metazoa - 974; Fungi - 991; Plants - 531; Viruses - 0; Other Eukaryotes - 9610 (source: NCBI BLink).	stress.biotic.PR-proteins.plant defensins	extracellular region								1	1
AT1G32763	AT1G32763	Cysteine-rich protein; LOCATED IN: endomembrane system; BEST Arabidopsis thaliana protein match is: Cysteine-rich protein (TAIR:AT3G04540.1); Has 35333 Blast hits to 34131 proteins in 2444 species: Archae - 798; Bacteria - 22429; Metazoa - 974; Fungi - 991; Plants - 531; Viruses - 0; Other Eukaryotes - 9610 (source: NCBI BLink).	stress.biotic.PR-proteins.plant defensins	extracellular region								1	1
AT1G33607	AT1G33607	Defensin-like (DEFL) family protein; LOCATED IN: endomembrane system; CONTAINS InterPro DOMAIN/s: Defensin-like protein, Arabidopsis (InterPro:IPR022618); BEST Arabidopsis thaliana protein match is: Defensin-like (DEFL) family protein (TAIR:AT5G08055.1); Has 35333 Blast hits to 34131 proteins in 2444 species: Archae - 798; Bacteria - 22429; Metazoa - 974; Fungi - 991; Plants - 531; Viruses - 0; O…	stress.biotic.PR-proteins.plant defensins	extracellular region								1	1
AT1G34047	AT1G34047	Defensin-like (DEFL) family protein; LOCATED IN: endomembrane system; BEST Arabidopsis thaliana protein match is: unknown protein (TAIR:AT3G59930.1); Has 33 Blast hits to 33 proteins in 3 species: Archae - 0; Bacteria - 0; Metazoa - 0; Fungi - 0; Plants - 33; Viruses - 0; Other Eukaryotes - 0 (source: NCBI BLink).	stress.biotic.PR-proteins.plant defensins	extracellular region								1	1
AT1G35435	AT1G35435	Putative membrane lipoprotein; LOCATED IN: endomembrane system; Has 35333 Blast hits to 34131 proteins in 2444 species: Archae - 798; Bacteria - 22429; Metazoa - 974; Fungi - 991; Plants - 531; Viruses - 0; Other Eukaryotes - 9610 (source: NCBI BLink).	stress.biotic.PR-proteins.plant defensins	extracellular region								1	1
AT1G35537	AT1G35537	Defensin-like (DEFL) family protein; INVOLVED IN: defense response; LOCATED IN: endomembrane system; CONTAINS InterPro DOMAIN/s: Defensin-like protein, Arabidopsis (InterPro:IPR022618), Knottin (InterPro:IPR003614); BEST Arabidopsis thaliana protein match is: Gamma-thionin family protein (TAIR:AT3G27831.1); Has 35333 Blast hits to 34131 proteins in 2444 species: Archae - 798; Bacteria - 22429; Me…	stress.biotic.PR-proteins.plant defensins	extracellular region								1	1
AT1G47317	AT1G47317	LOCATED IN: endomembrane system; BEST Arabidopsis thaliana protein match is: Defensin-like (DEFL) family protein (TAIR:AT2G21465.1); Has 35333 Blast hits to 34131 proteins in 2444 species: Archae - 798; Bacteria - 22429; Metazoa - 974; Fungi - 991; Plants - 531; Viruses - 0; Other Eukaryotes - 9610 (source: NCBI BLink).	stress.biotic.PR-proteins.plant defensins	extracellular region								1	1
AT1G49715	AT1G49715	Defensin-like (DEFL) family protein; LOCATED IN: endomembrane system; BEST Arabidopsis thaliana protein match is: low-molecular-weight cysteine-rich 65 (TAIR:AT1G73607.1); Has 35333 Blast hits to 34131 proteins in 2444 species: Archae - 798; Bacteria - 22429; Metazoa - 974; Fungi - 991; Plants - 531; Viruses - 0; Other Eukaryotes - 9610 (source: NCBI BLink).	stress.biotic.PR-proteins.plant defensins	extracellular region								1	1
AT1G54445	AT1G54445	LOCATED IN: endomembrane system; Has 35333 Blast hits to 34131 proteins in 2444 species: Archae - 798; Bacteria - 22429; Metazoa - 974; Fungi - 991; Plants - 531; Viruses - 0; Other Eukaryotes - 9610 (source: NCBI BLink).	stress.biotic.PR-proteins.plant defensins	extracellular region								1	1
AT1G56233	AT1G56233	LOCATED IN: endomembrane system; BEST Arabidopsis thaliana protein match is: low-molecular-weight cysteine-rich 46 (TAIR:AT5G48945.1); Has 35333 Blast hits to 34131 proteins in 2444 species: Archae - 798; Bacteria - 22429; Metazoa - 974; Fungi - 991; Plants - 531; Viruses - 0; Other Eukaryotes - 9610 (source: NCBI BLink).	stress.biotic.PR-proteins.plant defensins	extracellular region								1	1
AT1G56553	AT1G56553	LOCATED IN: endomembrane system; BEST Arabidopsis thaliana protein match is: Molecular chaperone Hsp40/DnaJ family protein (TAIR:AT1G15757.1); Has 35333 Blast hits to 34131 proteins in 2444 species: Archae - 798; Bacteria - 22429; Metazoa - 974; Fungi - 991; Plants - 531; Viruses - 0; Other Eukaryotes - 9610 (source: NCBI BLink).	stress.biotic.PR-proteins.plant defensins	extracellular region								1	1
AT1G58055	AT1G58055	Defensin-like (DEFL) family protein; LOCATED IN: endomembrane system; BEST Arabidopsis thaliana protein match is: low-molecular-weight cysteine-rich 50 (TAIR:AT2G12465.1); Has 35333 Blast hits to 34131 proteins in 2444 species: Archae - 798; Bacteria - 22429; Metazoa - 974; Fungi - 991; Plants - 531; Viruses - 0; Other Eukaryotes - 9610 (source: NCBI BLink).	stress.biotic.PR-proteins.plant defensins	extracellular region								1	1
AT1G59833	AT1G59833	Defensin-like (DEFL) family protein; LOCATED IN: endomembrane system; BEST Arabidopsis thaliana protein match is: unknown protein (TAIR:AT2G13542.1); Has 35333 Blast hits to 34131 proteins in 2444 species: Archae - 798; Bacteria - 22429; Metazoa - 974; Fungi - 991; Plants - 531; Viruses - 0; Other Eukaryotes - 9610 (source: NCBI BLink).	stress.biotic.PR-proteins.plant defensins	extracellular region								1	1
AT1G61688	AT1G61688	Defensin-like (DEFL) family protein; LOCATED IN: endomembrane system; BEST Arabidopsis thaliana protein match is: Molecular chaperone Hsp40/DnaJ family protein (TAIR:AT1G15757.1); Has 35 Blast hits to 35 proteins in 2 species: Archae - 0; Bacteria - 0; Metazoa - 0; Fungi - 0; Plants - 35; Viruses - 0; Other Eukaryotes - 0 (source: NCBI BLink).	stress.biotic.PR-proteins.plant defensins	extracellular region								1	1
AT1G63522	AT1G63522	Defensin-like (DEFL) family protein; LOCATED IN: endomembrane system; BEST Arabidopsis thaliana protein match is: Defensin-like (DEFL) family protein (TAIR:AT1G63535.1); Has 35333 Blast hits to 34131 proteins in 2444 species: Archae - 798; Bacteria - 22429; Metazoa - 974; Fungi - 991; Plants - 531; Viruses - 0; Other Eukaryotes - 9610 (source: NCBI BLink).	stress.biotic.PR-proteins.plant defensins	extracellular region								1	1
AT1G63535	AT1G63535	Defensin-like (DEFL) family protein; BEST Arabidopsis thaliana protein match is: Defensin-like (DEFL) family protein (TAIR:AT1G63522.1); Has 35333 Blast hits to 34131 proteins in 2444 species: Archae - 798; Bacteria - 22429; Metazoa - 974; Fungi - 991; Plants - 531; Viruses - 0; Other Eukaryotes - 9610 (source: NCBI BLink).	stress.biotic.PR-proteins.plant defensins	extracellular region								1	1
AT1G64107	AT1G64107	Putative membrane lipoprotein; LOCATED IN: endomembrane system; Has 35333 Blast hits to 34131 proteins in 2444 species: Archae - 798; Bacteria - 22429; Metazoa - 974; Fungi - 991; Plants - 531; Viruses - 0; Other Eukaryotes - 9610 (source: NCBI BLink).	stress.biotic.PR-proteins.plant defensins	extracellular region								1	1
AT1G64195	AT1G64195	Defensin-like (DEFL) family protein; FUNCTIONS IN: molecular_function unknown; INVOLVED IN: biological_process unknown; LOCATED IN: endomembrane system; BEST Arabidopsis thaliana protein match is: unknown protein (TAIR:AT1G69825.1); Has 16 Blast hits to 16 proteins in 2 species: Archae - 0; Bacteria - 0; Metazoa - 0; Fungi - 0; Plants - 16; Viruses - 0; Other Eukaryotes - 0 (source: NCBI BLink).	stress.biotic.PR-proteins.plant defensins	extracellular region								1	1
AT1G65352	AT1G65352	Putative membrane lipoprotein; LOCATED IN: endomembrane system; BEST Arabidopsis thaliana protein match is: Putative membrane lipoprotein (TAIR:AT5G62627.1); Has 35333 Blast hits to 34131 proteins in 2444 species: Archae - 798; Bacteria - 22429; Metazoa - 974; Fungi - 991; Plants - 531; Viruses - 0; Other Eukaryotes - 9610 (source: NCBI BLink).	stress.biotic.PR-proteins.plant defensins	extracellular region								1	1
AT1G68905	AT1G68905	Defensin-like (DEFL) family protein; LOCATED IN: endomembrane system; BEST Arabidopsis thaliana protein match is: Defensin-like (DEFL) family protein (TAIR:AT1G68907.1); Has 35333 Blast hits to 34131 proteins in 2444 species: Archae - 798; Bacteria - 22429; Metazoa - 974; Fungi - 991; Plants - 531; Viruses - 0; Other Eukaryotes - 9610 (source: NCBI BLink).	stress.biotic.PR-proteins.plant defensins	extracellular region								1	1
AT1G68907	AT1G68907	Defensin-like (DEFL) family protein; LOCATED IN: endomembrane system; BEST Arabidopsis thaliana protein match is: Defensin-like (DEFL) family protein (TAIR:AT1G68905.1); Has 35333 Blast hits to 34131 proteins in 2444 species: Archae - 798; Bacteria - 22429; Metazoa - 974; Fungi - 991; Plants - 531; Viruses - 0; Other Eukaryotes - 9610 (source: NCBI BLink).	stress.biotic.PR-proteins.plant defensins	extracellular region								1	1
AT1G69818	AT1G69818	Defensin-like (DEFL) family protein; LOCATED IN: endomembrane system; BEST Arabidopsis thaliana protein match is: unknown protein (TAIR:AT1G69825.1); Has 35333 Blast hits to 34131 proteins in 2444 species: Archae - 798; Bacteria - 22429; Metazoa - 974; Fungi - 991; Plants - 531; Viruses - 0; Other Eukaryotes - 9610 (source: NCBI BLink).	stress.biotic.PR-proteins.plant defensins	extracellular region								1	1
AT1G69825	AT1G69825	LOCATED IN: endomembrane system; BEST Arabidopsis thaliana protein match is: Defensin-like (DEFL) family protein (TAIR:AT1G69818.1); Has 35333 Blast hits to 34131 proteins in 2444 species: Archae - 798; Bacteria - 22429; Metazoa - 974; Fungi - 991; Plants - 531; Viruses - 0; Other Eukaryotes - 9610 (source: NCBI BLink).	stress.biotic.PR-proteins.plant defensins	extracellular region								1	1
AT1G69828	AT1G69828	Defensin-like (DEFL) family protein; LOCATED IN: endomembrane system; BEST Arabidopsis thaliana protein match is: Defensin-like (DEFL) family protein (TAIR:AT1G69818.1); Has 35333 Blast hits to 34131 proteins in 2444 species: Archae - 798; Bacteria - 22429; Metazoa - 974; Fungi - 991; Plants - 531; Viruses - 0; Other Eukaryotes - 9610 (source: NCBI BLink).	stress.biotic.PR-proteins.plant defensins	extracellular region								1	1
AT1G76954	AT1G76954	Defensin-like (DEFL) family protein; INVOLVED IN: defense response; LOCATED IN: endomembrane system; CONTAINS InterPro DOMAIN/s: Defensin-like protein, Arabidopsis (InterPro:IPR022618), Knottin (InterPro:IPR003614); BEST Arabidopsis thaliana protein match is: Defensin-like (DEFL) family protein (TAIR:AT1G77093.1); Has 35333 Blast hits to 34131 proteins in 2444 species: Archae - 798; Bacteria - 22…	stress.biotic.PR-proteins.plant defensins	extracellular region								1	1
AT1G77093	AT1G77093	Defensin-like (DEFL) family protein; LOCATED IN: endomembrane system; BEST Arabidopsis thaliana protein match is: Defensin-like (DEFL) family protein (TAIR:AT1G76954.1); Has 35333 Blast hits to 34131 proteins in 2444 species: Archae - 798; Bacteria - 22429; Metazoa - 974; Fungi - 991; Plants - 531; Viruses - 0; Other Eukaryotes - 9610 (source: NCBI BLink).	stress.biotic.PR-proteins.plant defensins	extracellular region								1	1
AT2G03913	AT2G03913	Cysteine-rich protein; LOCATED IN: endomembrane system; BEST Arabidopsis thaliana protein match is: Defensin-like (DEFL) family protein (TAIR:AT2G03931.1); Has 35333 Blast hits to 34131 proteins in 2444 species: Archae - 798; Bacteria - 22429; Metazoa - 974; Fungi - 991; Plants - 531; Viruses - 0; Other Eukaryotes - 9610 (source: NCBI BLink).	stress.biotic.PR-proteins.plant defensins	extracellular region								1	1
AT2G03931	AT2G03931	Defensin-like (DEFL) family protein; LOCATED IN: endomembrane system; BEST Arabidopsis thaliana protein match is: Defensin-like (DEFL) family protein (TAIR:AT2G03936.1); Has 35333 Blast hits to 34131 proteins in 2444 species: Archae - 798; Bacteria - 22429; Metazoa - 974; Fungi - 991; Plants - 531; Viruses - 0; Other Eukaryotes - 9610 (source: NCBI BLink).	stress.biotic.PR-proteins.plant defensins	extracellular region								1	1
AT2G03932	AT2G03932	Defensin-like (DEFL) family protein; LOCATED IN: endomembrane system; BEST Arabidopsis thaliana protein match is: Cysteine-rich protein (TAIR:AT2G03955.1); Has 35333 Blast hits to 34131 proteins in 2444 species: Archae - 798; Bacteria - 22429; Metazoa - 974; Fungi - 991; Plants - 531; Viruses - 0; Other Eukaryotes - 9610 (source: NCBI BLink).	stress.biotic.PR-proteins.plant defensins	extracellular region								1	1
AT2G03936	AT2G03936	Defensin-like (DEFL) family protein; LOCATED IN: endomembrane system; BEST Arabidopsis thaliana protein match is: Defensin-like (DEFL) family protein (TAIR:AT2G03931.1); Has 35333 Blast hits to 34131 proteins in 2444 species: Archae - 798; Bacteria - 22429; Metazoa - 974; Fungi - 991; Plants - 531; Viruses - 0; Other Eukaryotes - 9610 (source: NCBI BLink).	stress.biotic.PR-proteins.plant defensins	extracellular region								1	1
AT2G03937	AT2G03937	Defensin-like (DEFL) family protein; LOCATED IN: endomembrane system; BEST Arabidopsis thaliana protein match is: Cysteine-rich protein (TAIR:AT2G03933.1); Has 35333 Blast hits to 34131 proteins in 2444 species: Archae - 798; Bacteria - 22429; Metazoa - 974; Fungi - 991; Plants - 531; Viruses - 0; Other Eukaryotes - 9610 (source: NCBI BLink).	stress.biotic.PR-proteins.plant defensins	extracellular region								1	1
AT2G03955	AT2G03955	Cysteine-rich protein; LOCATED IN: endomembrane system; BEST Arabidopsis thaliana protein match is: Cysteine-rich protein (TAIR:AT2G03933.1); Has 35333 Blast hits to 34131 proteins in 2444 species: Archae - 798; Bacteria - 22429; Metazoa - 974; Fungi - 991; Plants - 531; Viruses - 0; Other Eukaryotes - 9610 (source: NCBI BLink).	stress.biotic.PR-proteins.plant defensins	extracellular region								1	1
AT2G04034	AT2G04034	Putative membrane lipoprotein; LOCATED IN: endomembrane system; BEST Arabidopsis thaliana protein match is: Putative membrane lipoprotein (TAIR:AT2G04925.1); Has 35333 Blast hits to 34131 proteins in 2444 species: Archae - 798; Bacteria - 22429; Metazoa - 974; Fungi - 991; Plants - 531; Viruses - 0; Other Eukaryotes - 9610 (source: NCBI BLink).	stress.biotic.PR-proteins.plant defensins	extracellular region								1	1
AT2G04045	AT2G04045	Defensin-like (DEFL) family protein; LOCATED IN: endomembrane system; BEST Arabidopsis thaliana protein match is: Defensin-like (DEFL) family protein (TAIR:AT2G04046.1); Has 35333 Blast hits to 34131 proteins in 2444 species: Archae - 798; Bacteria - 22429; Metazoa - 974; Fungi - 991; Plants - 531; Viruses - 0; Other Eukaryotes - 9610 (source: NCBI BLink).	stress.biotic.PR-proteins.plant defensins	extracellular region								1	1
AT2G04046	AT2G04046	Defensin-like (DEFL) family protein; LOCATED IN: endomembrane system; BEST Arabidopsis thaliana protein match is: Defensin-like (DEFL) family protein (TAIR:AT2G04045.1); Has 35333 Blast hits to 34131 proteins in 2444 species: Archae - 798; Bacteria - 22429; Metazoa - 974; Fungi - 991; Plants - 531; Viruses - 0; Other Eukaryotes - 9610 (source: NCBI BLink).	stress.biotic.PR-proteins.plant defensins	extracellular region								1	1
AT2G04925	AT2G04925	Putative membrane lipoprotein; LOCATED IN: endomembrane system; BEST Arabidopsis thaliana protein match is: Putative membrane lipoprotein (TAIR:AT2G04034.1); Has 35333 Blast hits to 34131 proteins in 2444 species: Archae - 798; Bacteria - 22429; Metazoa - 974; Fungi - 991; Plants - 531; Viruses - 0; Other Eukaryotes - 9610 (source: NCBI BLink).	stress.biotic.PR-proteins.plant defensins	extracellular region		0.850973			0.159554			1	1
AT2G06166	AT2G06166	Defensin-like (DEFL) family protein; LOCATED IN: endomembrane system; BEST Arabidopsis thaliana protein match is: Defensin-like (DEFL) family protein (TAIR:AT4G17718.1); Has 35333 Blast hits to 34131 proteins in 2444 species: Archae - 798; Bacteria - 22429; Metazoa - 974; Fungi - 991; Plants - 531; Viruses - 0; Other Eukaryotes - 9610 (source: NCBI BLink).	stress.biotic.PR-proteins.plant defensins	extracellular region								1	1
AT2G12475	AT2G12475	Defensin-like (DEFL) family protein; LOCATED IN: endomembrane system; BEST Arabidopsis thaliana protein match is: low-molecular-weight cysteine-rich 50 (TAIR:AT2G12465.1); Has 35333 Blast hits to 34131 proteins in 2444 species: Archae - 798; Bacteria - 22429; Metazoa - 974; Fungi - 991; Plants - 531; Viruses - 0; Other Eukaryotes - 9610 (source: NCBI BLink).	stress.biotic.PR-proteins.plant defensins	extracellular region								1	1
AT2G13542	AT2G13542	LOCATED IN: endomembrane system; BEST Arabidopsis thaliana protein match is: Defensin-like (DEFL) family protein (TAIR:AT1G59833.1); Has 35333 Blast hits to 34131 proteins in 2444 species: Archae - 798; Bacteria - 22429; Metazoa - 974; Fungi - 991; Plants - 531; Viruses - 0; Other Eukaryotes - 9610 (source: NCBI BLink).	stress.biotic.PR-proteins.plant defensins	extracellular region								1	1
AT2G17723	AT2G17723	Defensin-like (DEFL) family protein; LOCATED IN: endomembrane system; Has 35333 Blast hits to 34131 proteins in 2444 species: Archae - 798; Bacteria - 22429; Metazoa - 974; Fungi - 991; Plants - 531; Viruses - 0; Other Eukaryotes - 9610 (source: NCBI BLink).	stress.biotic.PR-proteins.plant defensins	extracellular region								1	1
AT2G19893	AT2G19893	Defensin-like (DEFL) family protein; LOCATED IN: endomembrane system; Has 35333 Blast hits to 34131 proteins in 2444 species: Archae - 798; Bacteria - 22429; Metazoa - 974; Fungi - 991; Plants - 531; Viruses - 0; Other Eukaryotes - 9610 (source: NCBI BLink).	stress.biotic.PR-proteins.plant defensins	extracellular region								1	1
AT2G20463	AT2G20463	Defensin-like (DEFL) family protein; LOCATED IN: endomembrane system; BEST Arabidopsis thaliana protein match is: Molecular chaperone Hsp40/DnaJ family protein (TAIR:AT2G20465.1); Has 35333 Blast hits to 34131 proteins in 2444 species: Archae - 798; Bacteria - 22429; Metazoa - 974; Fungi - 991; Plants - 531; Viruses - 0; Other Eukaryotes - 9610 (source: NCBI BLink).	stress.biotic.PR-proteins.plant defensins	extracellular region								1	1
AT2G20465	AT2G20465	Molecular chaperone Hsp40/DnaJ family protein; LOCATED IN: endomembrane system; CONTAINS InterPro DOMAIN/s: Molecular chaperone, heat shock protein, Hsp40, DnaJ (InterPro:IPR015609); BEST Arabidopsis thaliana protein match is: Molecular chaperone Hsp40/DnaJ family protein (TAIR:AT1G15757.1); Has 84 Blast hits to 84 proteins in 2 species: Archae - 0; Bacteria - 0; Metazoa - 0; Fungi - 0; Plants - …	stress.biotic.PR-proteins.plant defensins	extracellular region								1	1
AT2G21725	AT2G21725	Defensin-like (DEFL) family protein; LOCATED IN: endomembrane system; Has 35333 Blast hits to 34131 proteins in 2444 species: Archae - 798; Bacteria - 22429; Metazoa - 974; Fungi - 991; Plants - 531; Viruses - 0; Other Eukaryotes - 9610 (source: NCBI BLink).	stress.biotic.PR-proteins.plant defensins	extracellular region								1	1
AT2G22345	AT2G22345	Cysteine-rich protein; BEST Arabidopsis thaliana protein match is: low-molecular-weight cysteine-rich 84 (TAIR:AT2G14365.1); Has 35333 Blast hits to 34131 proteins in 2444 species: Archae - 798; Bacteria - 22429; Metazoa - 974; Fungi - 991; Plants - 531; Viruses - 0; Other Eukaryotes - 9610 (source: NCBI BLink).	stress.biotic.PR-proteins.plant defensins	extracellular region								1	1
AT2G22805	AT2G22805	Defensin-like (DEFL) family protein; LOCATED IN: endomembrane system; BEST Arabidopsis thaliana protein match is: Defensin-like (DEFL) family protein (TAIR:AT2G22807.1); Has 35333 Blast hits to 34131 proteins in 2444 species: Archae - 798; Bacteria - 22429; Metazoa - 974; Fungi - 991; Plants - 531; Viruses - 0; Other Eukaryotes - 9610 (source: NCBI BLink).	stress.biotic.PR-proteins.plant defensins	extracellular region								1	1
AT2G22807	AT2G22807	Defensin-like (DEFL) family protein; LOCATED IN: endomembrane system; BEST Arabidopsis thaliana protein match is: Defensin-like (DEFL) family protein (TAIR:AT2G22805.1); Has 35333 Blast hits to 34131 proteins in 2444 species: Archae - 798; Bacteria - 22429; Metazoa - 974; Fungi - 991; Plants - 531; Viruses - 0; Other Eukaryotes - 9610 (source: NCBI BLink).	stress.biotic.PR-proteins.plant defensins	extracellular region								1	1
AT2G22941	AT2G22941	Defensin-like (DEFL) family protein; INVOLVED IN: defense response; LOCATED IN: endomembrane system; CONTAINS InterPro DOMAIN/s: S locus-related glycoprotein 1 binding pollen coat (InterPro:IPR010851), Knottin (InterPro:IPR003614); BEST Arabidopsis thaliana protein match is: Defensin-like (DEFL) family protein (TAIR:AT2G22805.1); Has 35333 Blast hits to 34131 proteins in 2444 species: Archae - 79…	stress.biotic.PR-proteins.plant defensins	extracellular region								1	1
AT2G24615	AT2G24615	Defensin-like (DEFL) family protein; LOCATED IN: endomembrane system; BEST Arabidopsis thaliana protein match is: Defensin-like (DEFL) family protein (TAIR:AT2G24625.1); Has 35333 Blast hits to 34131 proteins in 2444 species: Archae - 798; Bacteria - 22429; Metazoa - 974; Fungi - 991; Plants - 531; Viruses - 0; Other Eukaryotes - 9610 (source: NCBI BLink).	stress.biotic.PR-proteins.plant defensins	extracellular region								1	1
AT2G24625	AT2G24625	Defensin-like (DEFL) family protein; LOCATED IN: endomembrane system; BEST Arabidopsis thaliana protein match is: Defensin-like (DEFL) family protein (TAIR:AT2G24615.1); Has 35333 Blast hits to 34131 proteins in 2444 species: Archae - 798; Bacteria - 22429; Metazoa - 974; Fungi - 991; Plants - 531; Viruses - 0; Other Eukaryotes - 9610 (source: NCBI BLink).	stress.biotic.PR-proteins.plant defensins	extracellular region								1	1
AT2G25185	AT2G25185	Defensin-like (DEFL) family protein; LOCATED IN: endomembrane system; BEST Arabidopsis thaliana protein match is: unknown protein (TAIR:AT1G47317.1); Has 35333 Blast hits to 34131 proteins in 2444 species: Archae - 798; Bacteria - 22429; Metazoa - 974; Fungi - 991; Plants - 531; Viruses - 0; Other Eukaryotes - 9610 (source: NCBI BLink).	stress.biotic.PR-proteins.plant defensins	extracellular region								1	1
AT2G25305	AT2G25305	Putative membrane lipoprotein; FUNCTIONS IN: molecular_function unknown; INVOLVED IN: biological_process unknown; LOCATED IN: endomembrane system; BEST Arabidopsis thaliana protein match is: Cysteine-rich protein (TAIR:AT5G54215.1); Has 35333 Blast hits to 34131 proteins in 2444 species: Archae - 798; Bacteria - 22429; Metazoa - 974; Fungi - 991; Plants - 531; Viruses - 0; Other Eukaryotes - 9610…	stress.biotic.PR-proteins.plant defensins	extracellular region								1	1
AT2G34123	AT2G34123	Cysteine-rich protein; LOCATED IN: endomembrane system; BEST Arabidopsis thaliana protein match is: Defensin-like (DEFL) family protein (TAIR:AT2G03936.1); Has 35333 Blast hits to 34131 proteins in 2444 species: Archae - 798; Bacteria - 22429; Metazoa - 974; Fungi - 991; Plants - 531; Viruses - 0; Other Eukaryotes - 9610 (source: NCBI BLink).	stress.biotic.PR-proteins.plant defensins	extracellular region								1	1
AT2G36255	AT2G36255	Defensin-like (DEFL) family protein; LOCATED IN: endomembrane system; Has 35333 Blast hits to 34131 proteins in 2444 species: Archae - 798; Bacteria - 22429; Metazoa - 974; Fungi - 991; Plants - 531; Viruses - 0; Other Eukaryotes - 9610 (source: NCBI BLink).	stress.biotic.PR-proteins.plant defensins	extracellular region								1	1
AT2G40995	AT2G40995	Molecular chaperone Hsp40/DnaJ family protein; LOCATED IN: endomembrane system; CONTAINS InterPro DOMAIN/s: Molecular chaperone, heat shock protein, Hsp40, DnaJ (InterPro:IPR015609); BEST Arabidopsis thaliana protein match is: low-molecular-weight cysteine-rich 51 (TAIR:AT2G41997.1); Has 35333 Blast hits to 34131 proteins in 2444 species: Archae - 798; Bacteria - 22429; Metazoa - 974; Fungi - 991…	stress.biotic.PR-proteins.plant defensins	extracellular region								1	1
AT2G42885	AT2G42885	Defensin-like (DEFL) family protein; FUNCTIONS IN: molecular_function unknown; INVOLVED IN: biological_process unknown; LOCATED IN: endomembrane system; BEST Arabidopsis thaliana protein match is: Cysteine-rich protein (TAIR:AT2G03933.1); Has 43 Blast hits to 43 proteins in 3 species: Archae - 0; Bacteria - 0; Metazoa - 0; Fungi - 0; Plants - 43; Viruses - 0; Other Eukaryotes - 0 (source: NCBI BL…	stress.biotic.PR-proteins.plant defensins	extracellular region								1	1
AT3G04540	AT3G04540	Cysteine-rich protein; LOCATED IN: endomembrane system; EXPRESSED IN: central cell, embryo, sepal; EXPRESSED DURING: 4 anthesis, C globular stage; BEST Arabidopsis thaliana protein match is: Cysteine-rich protein (TAIR:AT1G32763.1); Has 28 Blast hits to 28 proteins in 3 species: Archae - 0; Bacteria - 0; Metazoa - 0; Fungi - 0; Plants - 28; Viruses - 0; Other Eukaryotes - 0 (source: NCBI BLink).	stress.biotic.PR-proteins.plant defensins	extracellular region								1	1
AT3G04545	AT3G04545	Cysteine-rich protein; LOCATED IN: endomembrane system; BEST Arabidopsis thaliana protein match is: Cysteine-rich protein (TAIR:AT3G04540.1); Has 35333 Blast hits to 34131 proteins in 2444 species: Archae - 798; Bacteria - 22429; Metazoa - 974; Fungi - 991; Plants - 531; Viruses - 0; Other Eukaryotes - 9610 (source: NCBI BLink).	stress.biotic.PR-proteins.plant defensins	extracellular region								1	1
AT3G04903	AT3G04903	Defensin-like (DEFL) family protein; LOCATED IN: endomembrane system; Has 35333 Blast hits to 34131 proteins in 2444 species: Archae - 798; Bacteria - 22429; Metazoa - 974; Fungi - 991; Plants - 531; Viruses - 0; Other Eukaryotes - 9610 (source: NCBI BLink).	stress.biotic.PR-proteins.plant defensins	extracellular region								1	1
AT3G10195	AT3G10195	Putative membrane lipoprotein; LOCATED IN: endomembrane system; Has 35333 Blast hits to 34131 proteins in 2444 species: Archae - 798; Bacteria - 22429; Metazoa - 974; Fungi - 991; Plants - 531; Viruses - 0; Other Eukaryotes - 9610 (source: NCBI BLink).	stress.biotic.PR-proteins.plant defensins	extracellular region								1	1
AT3G16895	AT3G16895	Cysteine-rich protein; FUNCTIONS IN: molecular_function unknown; INVOLVED IN: biological_process unknown; LOCATED IN: endomembrane system; BEST Arabidopsis thaliana protein match is: Cysteine-rich protein (TAIR:AT3G17155.1); Has 35333 Blast hits to 34131 proteins in 2444 species: Archae - 798; Bacteria - 22429; Metazoa - 974; Fungi - 991; Plants - 531; Viruses - 0; Other Eukaryotes - 9610 (source…	stress.biotic.PR-proteins.plant defensins	extracellular region								1	1
AT3G17155	AT3G17155	Cysteine-rich protein; LOCATED IN: endomembrane system; BEST Arabidopsis thaliana protein match is: Cysteine-rich protein (TAIR:AT3G16895.1); Has 35333 Blast hits to 34131 proteins in 2444 species: Archae - 798; Bacteria - 22429; Metazoa - 974; Fungi - 991; Plants - 531; Viruses - 0; Other Eukaryotes - 9610 (source: NCBI BLink).	stress.biotic.PR-proteins.plant defensins	extracellular region								1	1
AT3G24508	AT3G24508	Defensin-like (DEFL) family protein; LOCATED IN: endomembrane system; BEST Arabidopsis thaliana protein match is: unknown protein (TAIR:AT3G24513.1); Has 35333 Blast hits to 34131 proteins in 2444 species: Archae - 798; Bacteria - 22429; Metazoa - 974; Fungi - 991; Plants - 531; Viruses - 0; Other Eukaryotes - 9610 (source: NCBI BLink).	stress.biotic.PR-proteins.plant defensins	extracellular region								1	1
AT3G24510	AT3G24510	Defensin-like (DEFL) family protein; FUNCTIONS IN: molecular_function unknown; INVOLVED IN: biological_process unknown; LOCATED IN: endomembrane system; EXPRESSED IN: central cell, embryo, sepal, pedicel; EXPRESSED DURING: 4 anthesis, C globular stage; BEST Arabidopsis thaliana protein match is: Defensin-like (DEFL) family protein (TAIR:AT3G24508.1); Has 12 Blast hits to 12 proteins in 2 species:…	stress.biotic.PR-proteins.plant defensins	extracellular region								1	1
AT3G24513	AT3G24513	LOCATED IN: endomembrane system; BEST Arabidopsis thaliana protein match is: Defensin-like (DEFL) family protein (TAIR:AT3G24508.1); Has 35333 Blast hits to 34131 proteins in 2444 species: Archae - 798; Bacteria - 22429; Metazoa - 974; Fungi - 991; Plants - 531; Viruses - 0; Other Eukaryotes - 9610 (source: NCBI BLink).	stress.biotic.PR-proteins.plant defensins	extracellular region								1	1
AT3G27831	AT3G27831	Gamma-thionin family protein; INVOLVED IN: defense response; LOCATED IN: endomembrane system; CONTAINS InterPro DOMAIN/s: Gamma thionin (InterPro:IPR008176), Knottin (InterPro:IPR003614); BEST Arabidopsis thaliana protein match is: Gamma-thionin family protein (TAIR:AT3G27835.1); Has 35333 Blast hits to 34131 proteins in 2444 species: Archae - 798; Bacteria - 22429; Metazoa - 974; Fungi - 991; Pl…	stress.biotic.PR-proteins.plant defensins	extracellular region								1	1
AT3G27835	AT3G27835	Gamma-thionin family protein; INVOLVED IN: defense response; LOCATED IN: endomembrane system; CONTAINS InterPro DOMAIN/s: Gamma thionin (InterPro:IPR008176), Knottin (InterPro:IPR003614); BEST Arabidopsis thaliana protein match is: Gamma-thionin family protein (TAIR:AT3G27831.1); Has 35333 Blast hits to 34131 proteins in 2444 species: Archae - 798; Bacteria - 22429; Metazoa - 974; Fungi - 991; Pl…	stress.biotic.PR-proteins.plant defensins	extracellular region								1	1
AT3G50925	AT3G50925	Defensin-like (DEFL) family protein; INVOLVED IN: signal transduction; LOCATED IN: endomembrane system; CONTAINS InterPro DOMAIN/s: Plant self-incompatibility response (InterPro:IPR010682); Has 35333 Blast hits to 34131 proteins in 2444 species: Archae - 798; Bacteria - 22429; Metazoa - 974; Fungi - 991; Plants - 531; Viruses - 0; Other Eukaryotes - 9610 (source: NCBI BLink).	stress.biotic.PR-proteins.plant defensins	extracellular region								1	1
AT3G63360	AT3G63360	defensin-related; INVOLVED IN: defense response; LOCATED IN: endomembrane system; EXPRESSED IN: root; CONTAINS InterPro DOMAIN/s: Knottin (InterPro:IPR003614); Has 6 Blast hits to 6 proteins in 2 species: Archae - 0; Bacteria - 0; Metazoa - 0; Fungi - 0; Plants - 6; Viruses - 0; Other Eukaryotes - 0 (source: NCBI BLink).	stress.biotic.PR-proteins.plant defensins	extracellular region								1	1
AT4G08028	AT4G08028	Molecular chaperone Hsp40/DnaJ family protein; LOCATED IN: endomembrane system; CONTAINS InterPro DOMAIN/s: Molecular chaperone, heat shock protein, Hsp40, DnaJ (InterPro:IPR015609); BEST Arabidopsis thaliana protein match is: Molecular chaperone Hsp40/DnaJ family protein (TAIR:AT2G20465.1); Has 35333 Blast hits to 34131 proteins in 2444 species: Archae - 798; Bacteria - 22429; Metazoa - 974; Fun…	stress.biotic.PR-proteins.plant defensins	extracellular region								1	1
AT4G08039	AT4G08039	Defensin-like (DEFL) family protein; LOCATED IN: endomembrane system; Has 35333 Blast hits to 34131 proteins in 2444 species: Archae - 798; Bacteria - 22429; Metazoa - 974; Fungi - 991; Plants - 531; Viruses - 0; Other Eukaryotes - 9610 (source: NCBI BLink).	stress.biotic.PR-proteins.plant defensins	extracellular region								1	1
AT4G08485	AT4G08485	Defensin-like (DEFL) family protein; BEST Arabidopsis thaliana protein match is: Putative membrane lipoprotein (TAIR:AT4G08869.1); Has 35333 Blast hits to 34131 proteins in 2444 species: Archae - 798; Bacteria - 22429; Metazoa - 974; Fungi - 991; Plants - 531; Viruses - 0; Other Eukaryotes - 9610 (source: NCBI BLink).	stress.biotic.PR-proteins.plant defensins	extracellular region								1	1
AT4G08869	AT4G08869	Putative membrane lipoprotein; LOCATED IN: endomembrane system; BEST Arabidopsis thaliana protein match is: Putative membrane lipoprotein (TAIR:AT4G08875.1); Has 35333 Blast hits to 34131 proteins in 2444 species: Archae - 798; Bacteria - 22429; Metazoa - 974; Fungi - 991; Plants - 531; Viruses - 0; Other Eukaryotes - 9610 (source: NCBI BLink).	stress.biotic.PR-proteins.plant defensins	extracellular region								1	1
AT4G08875	AT4G08875	Putative membrane lipoprotein; LOCATED IN: endomembrane system; BEST Arabidopsis thaliana protein match is: Putative membrane lipoprotein (TAIR:AT4G08869.1); Has 35333 Blast hits to 34131 proteins in 2444 species: Archae - 798; Bacteria - 22429; Metazoa - 974; Fungi - 991; Plants - 531; Viruses - 0; Other Eukaryotes - 9610 (source: NCBI BLink).	stress.biotic.PR-proteins.plant defensins	extracellular region								1	1
AT4G09647	AT4G09647	S locus-related glycoprotein 1 (SLR1) binding pollen coat protein family; LOCATED IN: endomembrane system; CONTAINS InterPro DOMAIN/s: S locus-related glycoprotein 1 binding pollen coat (InterPro:IPR010851); Has 35333 Blast hits to 34131 proteins in 2444 species: Archae - 798; Bacteria - 22429; Metazoa - 974; Fungi - 991; Plants - 531; Viruses - 0; Other Eukaryotes - 9610 (source: NCBI BLink).	stress.biotic.PR-proteins.plant defensins	extracellular region								1	1
AT4G10603	AT4G10603	S locus-related glycoprotein 1 (SLR1) binding pollen coat protein family; INVOLVED IN: defense response; LOCATED IN: endomembrane system; CONTAINS InterPro DOMAIN/s: S locus-related glycoprotein 1 binding pollen coat (InterPro:IPR010851), Knottin (InterPro:IPR003614); BEST Arabidopsis thaliana protein match is: low-molecular-weight cysteine-rich 2 (TAIR:AT4G10595.1); Has 35333 Blast hits to 34131…	stress.biotic.PR-proteins.plant defensins	extracellular region								1	1
AT4G11393	AT4G11393	Defensin-like (DEFL) family protein; LOCATED IN: endomembrane system; BEST Arabidopsis thaliana protein match is: S locus-related glycoprotein 1 (SLR1) binding pollen coat protein family (TAIR:AT3G05727.1); Has 35333 Blast hits to 34131 proteins in 2444 species: Archae - 798; Bacteria - 22429; Metazoa - 974; Fungi - 991; Plants - 531; Viruses - 0; Other Eukaryotes - 9610 (source: NCBI BLink).	stress.biotic.PR-proteins.plant defensins	extracellular region								1	1
AT4G13955	AT4G13955	LOCATED IN: endomembrane system; BEST Arabidopsis thaliana protein match is: low-molecular-weight cysteine-rich 46 (TAIR:AT5G48945.1); Has 35333 Blast hits to 34131 proteins in 2444 species: Archae - 798; Bacteria - 22429; Metazoa - 974; Fungi - 991; Plants - 531; Viruses - 0; Other Eukaryotes - 9610 (source: NCBI BLink).	stress.biotic.PR-proteins.plant defensins	extracellular region								1	1
AT4G13968	AT4G13968	LOCATED IN: endomembrane system; BEST Arabidopsis thaliana protein match is: unknown protein (TAIR:AT4G13955.1); Has 35333 Blast hits to 34131 proteins in 2444 species: Archae - 798; Bacteria - 22429; Metazoa - 974; Fungi - 991; Plants - 531; Viruses - 0; Other Eukaryotes - 9610 (source: NCBI BLink).	stress.biotic.PR-proteins.plant defensins	extracellular region								1	1
AT4G14272	AT4G14272	Defensin-like (DEFL) family protein; LOCATED IN: endomembrane system; BEST Arabidopsis thaliana protein match is: Defensin-like (DEFL) family protein (TAIR:AT5G52605.1); Has 16 Blast hits to 14 proteins in 3 species: Archae - 0; Bacteria - 0; Metazoa - 0; Fungi - 0; Plants - 16; Viruses - 0; Other Eukaryotes - 0 (source: NCBI BLink).	stress.biotic.PR-proteins.plant defensins	extracellular region								1	1
AT4G14276	AT4G14276	Defensin-like (DEFL) family protein; LOCATED IN: endomembrane system; BEST Arabidopsis thaliana protein match is: Defensin-like (DEFL) family protein (TAIR:AT5G52605.1); Has 30201 Blast hits to 17322 proteins in 780 species: Archae - 12; Bacteria - 1396; Metazoa - 17338; Fungi - 3422; Plants - 5037; Viruses - 0; Other Eukaryotes - 2996 (source: NCBI BLink).	stress.biotic.PR-proteins.plant defensins	extracellular region								1	1
AT4G17713	AT4G17713	Putative membrane lipoprotein; LOCATED IN: endomembrane system; BEST Arabidopsis thaliana protein match is: Defensin-like (DEFL) family protein (TAIR:AT4G17718.1); Has 35333 Blast hits to 34131 proteins in 2444 species: Archae - 798; Bacteria - 22429; Metazoa - 974; Fungi - 991; Plants - 531; Viruses - 0; Other Eukaryotes - 9610 (source: NCBI BLink).	stress.biotic.PR-proteins.plant defensins	extracellular region								1	1
AT4G17718	AT4G17718	Defensin-like (DEFL) family protein; FUNCTIONS IN: metal ion binding; INVOLVED IN: nodule morphogenesis; LOCATED IN: endomembrane system; CONTAINS InterPro DOMAIN/s: Late nodulin (InterPro:IPR009810); BEST Arabidopsis thaliana protein match is: Defensin-like (DEFL) family protein (TAIR:AT2G06166.1); Has 35333 Blast hits to 34131 proteins in 2444 species: Archae - 798; Bacteria - 22429; Metazoa - …	stress.biotic.PR-proteins.plant defensins	extracellular region								1	1
AT4G18823	AT4G18823	Defensin-like (DEFL) family protein; LOCATED IN: endomembrane system; BEST Arabidopsis thaliana protein match is: Defensin-like (DEFL) family protein (TAIR:AT5G19315.1); Has 35333 Blast hits to 34131 proteins in 2444 species: Archae - 798; Bacteria - 22429; Metazoa - 974; Fungi - 991; Plants - 531; Viruses - 0; Other Eukaryotes - 9610 (source: NCBI BLink).	stress.biotic.PR-proteins.plant defensins	extracellular region								1	1
AT4G22214	AT4G22214	Defensin-like (DEFL) family protein; INVOLVED IN: biological_process unknown; LOCATED IN: endomembrane system; CONTAINS InterPro DOMAIN/s: Defensin-like protein, Arabidopsis (InterPro:IPR022618), Low-molecular-weight cysteine-rich family (InterPro:IPR020191); BEST Arabidopsis thaliana protein match is: Arabidopsis defensin-like protein (TAIR:AT4G22230.1); Has 30201 Blast hits to 17322 proteins in…	stress.biotic.PR-proteins.plant defensins	extracellular region								1	1
AT4G22217	AT4G22217	Arabidopsis defensin-like protein; LOCATED IN: endomembrane system; CONTAINS InterPro DOMAIN/s: Defensin-like protein, Arabidopsis (InterPro:IPR022618), Low-molecular-weight cysteine-rich family (InterPro:IPR020191); BEST Arabidopsis thaliana protein match is: Arabidopsis defensin-like protein (TAIR:AT4G22212.1); Has 30201 Blast hits to 17322 proteins in 780 species: Archae - 12; Bacteria - 1396;…	stress.biotic.PR-proteins.plant defensins	extracellular region								1	1
AT4G29033	AT4G29033	Defensin-like (DEFL) family protein; INVOLVED IN: defense response; LOCATED IN: endomembrane system; CONTAINS InterPro DOMAIN/s: Gamma thionin (InterPro:IPR008176); BEST Arabidopsis thaliana protein match is: Defensin-like (DEFL) family protein (TAIR:AT1G35537.1); Has 35333 Blast hits to 34131 proteins in 2444 species: Archae - 798; Bacteria - 22429; Metazoa - 974; Fungi - 991; Plants - 531; Viru…	stress.biotic.PR-proteins.plant defensins	extracellular region								1	1
AT5G08055	AT5G08055	Defensin-like (DEFL) family protein; LOCATED IN: endomembrane system; BEST Arabidopsis thaliana protein match is: Defensin-like (DEFL) family protein (TAIR:AT5G08315.1); Has 49 Blast hits to 49 proteins in 5 species: Archae - 0; Bacteria - 0; Metazoa - 0; Fungi - 0; Plants - 49; Viruses - 0; Other Eukaryotes - 0 (source: NCBI BLink).	stress.biotic.PR-proteins.plant defensins	extracellular region								1	1
AT5G08315	AT5G08315	Defensin-like (DEFL) family protein; LOCATED IN: endomembrane system; BEST Arabidopsis thaliana protein match is: Defensin-like (DEFL) family protein (TAIR:AT5G08055.1); Has 49 Blast hits to 49 proteins in 5 species: Archae - 0; Bacteria - 0; Metazoa - 0; Fungi - 0; Plants - 49; Viruses - 0; Other Eukaryotes - 0 (source: NCBI BLink).	stress.biotic.PR-proteins.plant defensins	extracellular region								1	1
AT5G08505	AT5G08505	Defensin-like (DEFL) family protein; LOCATED IN: endomembrane system; BEST Arabidopsis thaliana protein match is: Molecular chaperone Hsp40/DnaJ family protein (TAIR:AT1G15757.1); Has 49 Blast hits to 49 proteins in 2 species: Archae - 0; Bacteria - 0; Metazoa - 0; Fungi - 0; Plants - 49; Viruses - 0; Other Eukaryotes - 0 (source: NCBI BLink).	stress.biotic.PR-proteins.plant defensins	extracellular region								1	1
AT5G16453	AT5G16453	Defensin-like (DEFL) family protein; LOCATED IN: endomembrane system; BEST Arabidopsis thaliana protein match is: Defensin-like (DEFL) family protein (TAIR:AT5G08315.1); Has 39 Blast hits to 39 proteins in 4 species: Archae - 0; Bacteria - 0; Metazoa - 0; Fungi - 0; Plants - 39; Viruses - 0; Other Eukaryotes - 0 (source: NCBI BLink).	stress.biotic.PR-proteins.plant defensins	extracellular region								1	1
AT5G18403	AT5G18403	Putative membrane lipoprotein; LOCATED IN: endomembrane system; Has 16 Blast hits to 16 proteins in 2 species: Archae - 0; Bacteria - 0; Metazoa - 0; Fungi - 0; Plants - 16; Viruses - 0; Other Eukaryotes - 0 (source: NCBI BLink).	stress.biotic.PR-proteins.plant defensins	extracellular region								1	1
AT5G18407	AT5G18407	Defensin-like (DEFL) family protein; LOCATED IN: endomembrane system; Has 22 Blast hits to 22 proteins in 2 species: Archae - 0; Bacteria - 0; Metazoa - 0; Fungi - 0; Plants - 22; Viruses - 0; Other Eukaryotes - 0 (source: NCBI BLink).	stress.biotic.PR-proteins.plant defensins	extracellular region								1	1
AT5G19172	AT5G19172	Cysteine-rich protein; LOCATED IN: endomembrane system; BEST Arabidopsis thaliana protein match is: Cysteine-rich protein (TAIR:AT5G19175.1); Has 62 Blast hits to 62 proteins in 3 species: Archae - 0; Bacteria - 0; Metazoa - 0; Fungi - 0; Plants - 62; Viruses - 0; Other Eukaryotes - 0 (source: NCBI BLink).	stress.biotic.PR-proteins.plant defensins	extracellular region								1	1
AT5G19175	AT5G19175	Cysteine-rich protein; LOCATED IN: endomembrane system; BEST Arabidopsis thaliana protein match is: Cysteine-rich protein (TAIR:AT5G19172.1); Has 53 Blast hits to 53 proteins in 3 species: Archae - 0; Bacteria - 0; Metazoa - 0; Fungi - 0; Plants - 53; Viruses - 0; Other Eukaryotes - 0 (source: NCBI BLink).	stress.biotic.PR-proteins.plant defensins	extracellular region								1	1
AT5G19315	AT5G19315	Defensin-like (DEFL) family protein; LOCATED IN: endomembrane system; BEST Arabidopsis thaliana protein match is: Defensin-like (DEFL) family protein (TAIR:AT5G08315.1); Has 51 Blast hits to 51 proteins in 6 species: Archae - 0; Bacteria - 0; Metazoa - 0; Fungi - 0; Plants - 51; Viruses - 0; Other Eukaryotes - 0 (source: NCBI BLink).	stress.biotic.PR-proteins.plant defensins	extracellular region								1	1
AT5G23035	AT5G23035	Putative membrane lipoprotein; LOCATED IN: endomembrane system; BEST Arabidopsis thaliana protein match is: Putative membrane lipoprotein (TAIR:AT5G62623.1); Has 9 Blast hits to 9 proteins in 2 species: Archae - 0; Bacteria - 0; Metazoa - 0; Fungi - 0; Plants - 9; Viruses - 0; Other Eukaryotes - 0 (source: NCBI BLink).	stress.biotic.PR-proteins.plant defensins	extracellular region								1	1
AT5G23212	AT5G23212	Defensin-like (DEFL) family protein; LOCATED IN: endomembrane system; BEST Arabidopsis thaliana protein match is: Defensin-like (DEFL) family protein (TAIR:AT5G51845.1); Has 22 Blast hits to 22 proteins in 3 species: Archae - 0; Bacteria - 0; Metazoa - 0; Fungi - 0; Plants - 22; Viruses - 0; Other Eukaryotes - 0 (source: NCBI BLink).	stress.biotic.PR-proteins.plant defensins	extracellular region								1	1
AT5G28288	AT5G28288	Defensin-like (DEFL) family protein; LOCATED IN: endomembrane system; BEST Arabidopsis thaliana protein match is: unknown protein (TAIR:AT2G13542.1); Has 22 Blast hits to 22 proteins in 2 species: Archae - 0; Bacteria - 0; Metazoa - 0; Fungi - 0; Plants - 22; Viruses - 0; Other Eukaryotes - 0 (source: NCBI BLink).	stress.biotic.PR-proteins.plant defensins	extracellular region								1	1
AT5G32619	AT5G32619	Defensin-like (DEFL) family protein; LOCATED IN: endomembrane system; BEST Arabidopsis thaliana protein match is: Protein of unknown function (PD694200) (TAIR:AT1G56233.1); Has 42 Blast hits to 42 proteins in 2 species: Archae - 0; Bacteria - 0; Metazoa - 0; Fungi - 0; Plants - 42; Viruses - 0; Other Eukaryotes - 0 (source: NCBI BLink).	stress.biotic.PR-proteins.plant defensins	extracellular region								1	1
AT5G33355	AT5G33355	Defensin-like (DEFL) family protein; LOCATED IN: endomembrane system; BEST Arabidopsis thaliana protein match is: unknown protein (TAIR:AT3G59930.1); Has 30201 Blast hits to 17322 proteins in 780 species: Archae - 12; Bacteria - 1396; Metazoa - 17338; Fungi - 3422; Plants - 5037; Viruses - 0; Other Eukaryotes - 2996 (source: NCBI BLink).	stress.biotic.PR-proteins.plant defensins	extracellular region								1	1
AT5G37473	AT5G37473	Defensin-like (DEFL) family protein; LOCATED IN: endomembrane system; BEST Arabidopsis thaliana protein match is: Putative membrane lipoprotein (TAIR:AT5G37474.1); Has 9 Blast hits to 9 proteins in 2 species: Archae - 0; Bacteria - 0; Metazoa - 0; Fungi - 0; Plants - 9; Viruses - 0; Other Eukaryotes - 0 (source: NCBI BLink).	stress.biotic.PR-proteins.plant defensins	extracellular region								1	1
AT5G37474	AT5G37474	Putative membrane lipoprotein; LOCATED IN: endomembrane system; BEST Arabidopsis thaliana protein match is: Defensin-like (DEFL) family protein (TAIR:AT5G37473.1); Has 14 Blast hits to 14 proteins in 3 species: Archae - 0; Bacteria - 0; Metazoa - 0; Fungi - 0; Plants - 14; Viruses - 0; Other Eukaryotes - 0 (source: NCBI BLink).	stress.biotic.PR-proteins.plant defensins	extracellular region								1	1
AT5G39365	AT5G39365	Defensin-like (DEFL) family protein; LOCATED IN: endomembrane system; BEST Arabidopsis thaliana protein match is: Defensin-like (DEFL) family protein (TAIR:AT2G24615.1); Has 15 Blast hits to 15 proteins in 2 species: Archae - 0; Bacteria - 0; Metazoa - 0; Fungi - 0; Plants - 15; Viruses - 0; Other Eukaryotes - 0 (source: NCBI BLink).	stress.biotic.PR-proteins.plant defensins	extracellular region								1	1
AT5G40155	AT5G40155	Defensin-like (DEFL) family protein; FUNCTIONS IN: molecular_function unknown; INVOLVED IN: biological_process unknown; LOCATED IN: endomembrane system; EXPRESSED IN: 7 plant structures; EXPRESSED DURING: L mature pollen stage, M germinated pollen stage, 4 anthesis, C globular stage; Has 3 Blast hits to 3 proteins in 2 species: Archae - 0; Bacteria - 0; Metazoa - 0; Fungi - 0; Plants - 3; Viruses…	stress.biotic.PR-proteins.plant defensins	extracellular region								1	1
AT5G42223	AT5G42223	Defensin-like (DEFL) family protein; LOCATED IN: endomembrane system; BEST Arabidopsis thaliana protein match is: Defensin-like (DEFL) family protein (TAIR:AT5G42232.1); Has 51 Blast hits to 51 proteins in 2 species: Archae - 0; Bacteria - 0; Metazoa - 0; Fungi - 0; Plants - 51; Viruses - 0; Other Eukaryotes - 0 (source: NCBI BLink).	stress.biotic.PR-proteins.plant defensins	extracellular region								1	1
AT5G42232	AT5G42232	Defensin-like (DEFL) family protein; LOCATED IN: endomembrane system; BEST Arabidopsis thaliana protein match is: Expressed protein (TAIR:AT5G42235.1); Has 75 Blast hits to 75 proteins in 2 species: Archae - 0; Bacteria - 0; Metazoa - 0; Fungi - 0; Plants - 75; Viruses - 0; Other Eukaryotes - 0 (source: NCBI BLink).	stress.biotic.PR-proteins.plant defensins	extracellular region								1	1
AT5G43285	LURE1.1	Putative membrane lipoprotein; LOCATED IN: endomembrane system; BEST Arabidopsis thaliana protein match is: Putative membrane lipoprotein (TAIR:AT5G43513.1); Has 52 Blast hits to 52 proteins in 2 species: Archae - 0; Bacteria - 0; Metazoa - 0; Fungi - 0; Plants - 52; Viruses - 0; Other Eukaryotes - 0 (source: NCBI BLink).	stress.biotic.PR-proteins.plant defensins	extracellular region								1	1
AT5G43401	AT5G43401	Defensin-like (DEFL) family protein; LOCATED IN: endomembrane system; BEST Arabidopsis thaliana protein match is: Defensin-like (DEFL) family protein (TAIR:AT3G45093.1); Has 7 Blast hits to 7 proteins in 2 species: Archae - 0; Bacteria - 0; Metazoa - 0; Fungi - 0; Plants - 7; Viruses - 0; Other Eukaryotes - 0 (source: NCBI BLink).	stress.biotic.PR-proteins.plant defensins	extracellular region								1	1
AT5G43510	LURE1.2	Putative membrane lipoprotein; LOCATED IN: endomembrane system; BEST Arabidopsis thaliana protein match is: Putative membrane lipoprotein (TAIR:AT5G43525.1); Has 50 Blast hits to 50 proteins in 2 species: Archae - 0; Bacteria - 0; Metazoa - 0; Fungi - 0; Plants - 50; Viruses - 0; Other Eukaryotes - 0 (source: NCBI BLink).	stress.biotic.PR-proteins.plant defensins	extracellular region								1	1
AT5G43513	LURE1.3	Putative membrane lipoprotein; LOCATED IN: endomembrane system; BEST Arabidopsis thaliana protein match is: Putative membrane lipoprotein (TAIR:AT5G43510.2); Has 50 Blast hits to 50 proteins in 2 species: Archae - 0; Bacteria - 0; Metazoa - 0; Fungi - 0; Plants - 50; Viruses - 0; Other Eukaryotes - 0 (source: NCBI BLink).	stress.biotic.PR-proteins.plant defensins	extracellular region								1	1
AT5G43518	LURE1.4	Putative membrane lipoprotein; LOCATED IN: endomembrane system; BEST Arabidopsis thaliana protein match is: Putative membrane lipoprotein (TAIR:AT5G43510.2); Has 50 Blast hits to 50 proteins in 2 species: Archae - 0; Bacteria - 0; Metazoa - 0; Fungi - 0; Plants - 50; Viruses - 0; Other Eukaryotes - 0 (source: NCBI BLink).	stress.biotic.PR-proteins.plant defensins	extracellular region								1	1
AT5G43525	LURE1.5	Putative membrane lipoprotein; LOCATED IN: endomembrane system; BEST Arabidopsis thaliana protein match is: Putative membrane lipoprotein (TAIR:AT5G43510.2); Has 47 Blast hits to 47 proteins in 2 species: Archae - 0; Bacteria - 0; Metazoa - 0; Fungi - 0; Plants - 47; Viruses - 0; Other Eukaryotes - 0 (source: NCBI BLink).	stress.biotic.PR-proteins.plant defensins	extracellular region								1	1
AT5G46873	AT5G46873	Defensin-like (DEFL) family protein; LOCATED IN: endomembrane system; BEST Arabidopsis thaliana protein match is: Defensin-like (DEFL) family protein (TAIR:AT5G46877.1); Has 7 Blast hits to 7 proteins in 2 species: Archae - 0; Bacteria - 0; Metazoa - 0; Fungi - 0; Plants - 7; Viruses - 0; Other Eukaryotes - 0 (source: NCBI BLink).	stress.biotic.PR-proteins.plant defensins	extracellular region								1	1
AT5G46874	AT5G46874	Putative membrane lipoprotein; LOCATED IN: endomembrane system; BEST Arabidopsis thaliana protein match is: Putative membrane lipoprotein (TAIR:AT5G46871.1); Has 6 Blast hits to 6 proteins in 2 species: Archae - 0; Bacteria - 0; Metazoa - 0; Fungi - 0; Plants - 6; Viruses - 0; Other Eukaryotes - 0 (source: NCBI BLink).	stress.biotic.PR-proteins.plant defensins	extracellular region								1	1
AT5G46877	AT5G46877	Defensin-like (DEFL) family protein; LOCATED IN: endomembrane system; BEST Arabidopsis thaliana protein match is: Defensin-like (DEFL) family protein (TAIR:AT5G46873.1); Has 5 Blast hits to 5 proteins in 2 species: Archae - 0; Bacteria - 0; Metazoa - 0; Fungi - 0; Plants - 5; Viruses - 0; Other Eukaryotes - 0 (source: NCBI BLink).	stress.biotic.PR-proteins.plant defensins	extracellular region								1	1
AT5G48515	AT5G48515	Putative membrane lipoprotein; LOCATED IN: endomembrane system; BEST Arabidopsis thaliana protein match is: Putative membrane lipoprotein (TAIR:AT5G48605.1); Has 42 Blast hits to 42 proteins in 2 species: Archae - 0; Bacteria - 0; Metazoa - 0; Fungi - 0; Plants - 42; Viruses - 0; Other Eukaryotes - 0 (source: NCBI BLink).	stress.biotic.PR-proteins.plant defensins	extracellular region								1	1
AT5G48595	AT5G48595	Defensin-like (DEFL) family protein; LOCATED IN: endomembrane system; BEST Arabidopsis thaliana protein match is: Putative membrane lipoprotein (TAIR:AT5G48605.1); Has 33 Blast hits to 33 proteins in 2 species: Archae - 0; Bacteria - 0; Metazoa - 0; Fungi - 0; Plants - 33; Viruses - 0; Other Eukaryotes - 0 (source: NCBI BLink).	stress.biotic.PR-proteins.plant defensins	extracellular region								1	1
AT5G48605	AT5G48605	Putative membrane lipoprotein; LOCATED IN: endomembrane system; BEST Arabidopsis thaliana protein match is: Defensin-like (DEFL) family protein (TAIR:AT5G48595.1); Has 42 Blast hits to 42 proteins in 2 species: Archae - 0; Bacteria - 0; Metazoa - 0; Fungi - 0; Plants - 42; Viruses - 0; Other Eukaryotes - 0 (source: NCBI BLink).	stress.biotic.PR-proteins.plant defensins	extracellular region								1	1
AT5G50423	AT5G50423	Putative membrane lipoprotein; LOCATED IN: endomembrane system; BEST Arabidopsis thaliana protein match is: Putative membrane lipoprotein (TAIR:AT5G48605.1); Has 47 Blast hits to 47 proteins in 2 species: Archae - 0; Bacteria - 0; Metazoa - 0; Fungi - 0; Plants - 47; Viruses - 0; Other Eukaryotes - 0 (source: NCBI BLink).	stress.biotic.PR-proteins.plant defensins	extracellular region								1	1
AT5G51845	AT5G51845	Defensin-like (DEFL) family protein; LOCATED IN: endomembrane system; BEST Arabidopsis thaliana protein match is: Defensin-like (DEFL) family protein (TAIR:AT5G23212.1); Has 28 Blast hits to 28 proteins in 3 species: Archae - 0; Bacteria - 0; Metazoa - 0; Fungi - 0; Plants - 28; Viruses - 0; Other Eukaryotes - 0 (source: NCBI BLink).	stress.biotic.PR-proteins.plant defensins	extracellular region								1	1
AT5G52605	AT5G52605	Defensin-like (DEFL) family protein; LOCATED IN: endomembrane system; BEST Arabidopsis thaliana protein match is: Defensin-like (DEFL) family protein (TAIR:AT4G14276.1); Has 48 Blast hits to 46 proteins in 4 species: Archae - 0; Bacteria - 0; Metazoa - 0; Fungi - 0; Plants - 48; Viruses - 0; Other Eukaryotes - 0 (source: NCBI BLink).	stress.biotic.PR-proteins.plant defensins	extracellular region								1	1
AT5G54215	AT5G54215	Cysteine-rich protein; LOCATED IN: endomembrane system; BEST Arabidopsis thaliana protein match is: Putative membrane lipoprotein (TAIR:AT2G25305.1); Has 29 Blast hits to 29 proteins in 2 species: Archae - 0; Bacteria - 0; Metazoa - 0; Fungi - 0; Plants - 29; Viruses - 0; Other Eukaryotes - 0 (source: NCBI BLink).	stress.biotic.PR-proteins.plant defensins	extracellular region								1	1
AT5G54220	AT5G54220	Cysteine-rich protein; FUNCTIONS IN: molecular_function unknown; INVOLVED IN: biological_process unknown; LOCATED IN: endomembrane system; BEST Arabidopsis thaliana protein match is: Cysteine-rich protein (TAIR:AT1G24062.1); Has 1807 Blast hits to 1807 proteins in 277 species: Archae - 0; Bacteria - 0; Metazoa - 736; Fungi - 347; Plants - 385; Viruses - 0; Other Eukaryotes - 339 (source: NCBI BLi…	stress.biotic.PR-proteins.plant defensins	extracellular region								1	1
AT5G55131	AT5G55131	LOCATED IN: endomembrane system; BEST Arabidopsis thaliana protein match is: Defensin-like (DEFL) family protein (TAIR:AT5G55132.1); Has 44 Blast hits to 44 proteins in 2 species: Archae - 0; Bacteria - 0; Metazoa - 0; Fungi - 0; Plants - 44; Viruses - 0; Other Eukaryotes - 0 (source: NCBI BLink).	stress.biotic.PR-proteins.plant defensins	extracellular region								1	1
AT5G55132	AT5G55132	Defensin-like (DEFL) family protein; FUNCTIONS IN: molecular_function unknown; INVOLVED IN: biological_process unknown; LOCATED IN: endomembrane system; BEST Arabidopsis thaliana protein match is: Protein of unknown function (PD694200) (TAIR:AT5G55131.1); Has 25 Blast hits to 25 proteins in 2 species: Archae - 0; Bacteria - 0; Metazoa - 0; Fungi - 0; Plants - 25; Viruses - 0; Other Eukaryotes - 0…	stress.biotic.PR-proteins.plant defensins	extracellular region								1	1
AT5G56368	AT5G56368	LOCATED IN: endomembrane system; Has 10 Blast hits to 9 proteins in 6 species: Archae - 0; Bacteria - 0; Metazoa - 6; Fungi - 1; Plants - 3; Viruses - 0; Other Eukaryotes - 0 (source: NCBI BLink).	stress.biotic.PR-proteins.plant defensins	extracellular region								1	1
AT5G56369	AT5G56369	Defensin-like (DEFL) family protein; LOCATED IN: endomembrane system; Has 3 Blast hits to 3 proteins in 2 species: Archae - 0; Bacteria - 0; Metazoa - 0; Fungi - 0; Plants - 3; Viruses - 0; Other Eukaryotes - 0 (source: NCBI BLink).	stress.biotic.PR-proteins.plant defensins	extracellular region								1	1
AT5G59105	AT5G59105	Defensin-like (DEFL) family protein; FUNCTIONS IN: molecular_function unknown; INVOLVED IN: biological_process unknown; LOCATED IN: endomembrane system; BEST Arabidopsis thaliana protein match is: Molecular chaperone Hsp40/DnaJ family protein (TAIR:AT1G15757.1); Has 82 Blast hits to 82 proteins in 3 species: Archae - 0; Bacteria - 0; Metazoa - 1; Fungi - 0; Plants - 81; Viruses - 0; Other Eukaryo…	stress.biotic.PR-proteins.plant defensins	extracellular region								1	1
AT5G60553	AT5G60553	Defensin-like (DEFL) family protein; LOCATED IN: endomembrane system; BEST Arabidopsis thaliana protein match is: Defensin-like (DEFL) family protein (TAIR:AT5G51845.1); Has 17 Blast hits to 17 proteins in 2 species: Archae - 0; Bacteria - 0; Metazoa - 0; Fungi - 0; Plants - 17; Viruses - 0; Other Eukaryotes - 0 (source: NCBI BLink).	stress.biotic.PR-proteins.plant defensins	extracellular region								1	1
AT5G60615	AT5G60615	Defensin-like (DEFL) family protein; LOCATED IN: endomembrane system; CONTAINS InterPro DOMAIN/s: S locus-related glycoprotein 1 binding pollen coat (InterPro:IPR010851); Has 5 Blast hits to 5 proteins in 2 species: Archae - 0; Bacteria - 0; Metazoa - 0; Fungi - 0; Plants - 5; Viruses - 0; Other Eukaryotes - 0 (source: NCBI BLink).	stress.biotic.PR-proteins.plant defensins	extracellular region								1	1
AT5G60805	AT5G60805	Putative membrane lipoprotein; LOCATED IN: endomembrane system; Has 9 Blast hits to 9 proteins in 2 species: Archae - 0; Bacteria - 0; Metazoa - 0; Fungi - 0; Plants - 9; Viruses - 0; Other Eukaryotes - 0 (source: NCBI BLink).	stress.biotic.PR-proteins.plant defensins	extracellular region								1	1
AT5G62623	AT5G62623	Putative membrane lipoprotein; LOCATED IN: endomembrane system; BEST Arabidopsis thaliana protein match is: Putative membrane lipoprotein (TAIR:AT5G62627.1); Has 14 Blast hits to 14 proteins in 3 species: Archae - 0; Bacteria - 0; Metazoa - 0; Fungi - 0; Plants - 14; Viruses - 0; Other Eukaryotes - 0 (source: NCBI BLink).	stress.biotic.PR-proteins.plant defensins	extracellular region								1	1
AT5G62627	AT5G62627	Putative membrane lipoprotein; LOCATED IN: endomembrane system; BEST Arabidopsis thaliana protein match is: Putative membrane lipoprotein (TAIR:AT5G62623.1); Has 13 Blast hits to 13 proteins in 2 species: Archae - 0; Bacteria - 0; Metazoa - 0; Fungi - 0; Plants - 13; Viruses - 0; Other Eukaryotes - 0 (source: NCBI BLink).	stress.biotic.PR-proteins.plant defensins	extracellular region								1	1
AT2G24693	AT2G24693	Protein of unknown function (PD694200); BEST Arabidopsis thaliana protein match is: Protein of unknown function (PD694200) (TAIR:AT5G55131.1); Has 35333 Blast hits to 34131 proteins in 2444 species: Archae - 798; Bacteria - 22429; Metazoa - 974; Fungi - 991; Plants - 531; Viruses - 0; Other Eukaryotes - 9610 (source: NCBI BLink).	stress.biotic.PR-proteins.plant defensins	extracellular region|membrane								1	1
AT5G04045	AT5G04045	Putative membrane lipoprotein; Has 35333 Blast hits to 34131 proteins in 2444 species: Archae - 798; Bacteria - 22429; Metazoa - 974; Fungi - 991; Plants - 531; Viruses - 0; Other Eukaryotes - 9610 (source: NCBI BLink).	stress.biotic.PR-proteins.plant defensins	extracellular region|membrane								1	1
AT5G42235	AT5G42235	Expressed protein; BEST Arabidopsis thaliana protein match is: Defensin-like (DEFL) family protein (TAIR:AT5G42232.1); Has 35333 Blast hits to 34131 proteins in 2444 species: Archae - 798; Bacteria - 22429; Metazoa - 974; Fungi - 991; Plants - 531; Viruses - 0; Other Eukaryotes - 9610 (source: NCBI BLink).	stress.biotic.PR-proteins.plant defensins	extracellular region|membrane								1	1
AT2G03933	AT2G03933	Cysteine-rich protein; LOCATED IN: endomembrane system; BEST Arabidopsis thaliana protein match is: Cysteine-rich protein (TAIR:AT2G03955.1); Has 35333 Blast hits to 34131 proteins in 2444 species: Archae - 798; Bacteria - 22429; Metazoa - 974; Fungi - 991; Plants - 531; Viruses - 0; Other Eukaryotes - 9610 (source: NCBI BLink).	stress.biotic.PR-proteins.plant defensins	extracellular region|plasmodesma								1	1
AT3G33187	AT3G33187	Defensin-like (DEFL) family protein; Has 35333 Blast hits to 34131 proteins in 2444 species: Archae - 798; Bacteria - 22429; Metazoa - 974; Fungi - 991; Plants - 531; Viruses - 0; Other Eukaryotes - 9610 (source: NCBI BLink).	stress.biotic.PR-proteins.plant defensins	mitochondrion								1	1
AT5G35195	AT5G35195	Defensin-like (DEFL) family protein; Has 0 Blast hits to 0 proteins in 0 species (source: NCBI BLink).	stress.biotic.PR-proteins.plant defensins	mitochondrion|integral component of membrane								1	1
AT2G25240	CCP3	Serine protease inhibitor (SERPIN) family protein; FUNCTIONS IN: serine-type endopeptidase inhibitor activity; INVOLVED IN: biological_process unknown; LOCATED IN: cellular_component unknown; CONTAINS InterPro DOMAIN/s: Protease inhibitor I4, serpin, plant (InterPro:IPR015554), Protease inhibitor I4, serpin (InterPro:IPR000215); BEST Arabidopsis thaliana protein match is: Serine protease inhibito…	stress.biotic.PR-proteins.proteinase inhibitors	extracellular region|extracellular space								1	1
AT1G72290	AT1G72290	Kunitz family trypsin and protease inhibitor protein; FUNCTIONS IN: endopeptidase inhibitor activity; INVOLVED IN: biological_process unknown; LOCATED IN: endomembrane system; EXPRESSED IN: 7 plant structures; EXPRESSED DURING: 4 anthesis, C globular stage, petal differentiation and expansion stage; CONTAINS InterPro DOMAIN/s: Proteinase inhibitor I3, Kunitz legume (InterPro:IPR002160), Kunitz in…	stress.biotic.PR-proteins.proteinase inhibitors.trypsin inhibitor	endoplasmic reticulum|apoplast|chloroplast|cell wall								1	1
AT1G47540	AT1G47540	Scorpion toxin-like knottin superfamily protein; FUNCTIONS IN: ion channel inhibitor activity; INVOLVED IN: defense response; LOCATED IN: endomembrane system, extracellular region; CONTAINS InterPro DOMAIN/s: Scorpion long chain toxin (InterPro:IPR002061), Knottin (InterPro:IPR003614); BEST Arabidopsis thaliana protein match is: trypsin inhibitor protein 2 (TAIR:AT2G43520.1); Has 146 Blast hits t…	stress.biotic.PR-proteins.proteinase inhibitors.trypsin inhibitor	extracellular region								1	1
AT3G04330	AT3G04330	Kunitz family trypsin and protease inhibitor protein; FUNCTIONS IN: endopeptidase inhibitor activity; INVOLVED IN: biological_process unknown; LOCATED IN: endomembrane system; CONTAINS InterPro DOMAIN/s: Proteinase inhibitor I3, Kunitz legume (InterPro:IPR002160), Kunitz inhibitor ST1-like (InterPro:IPR011065); BEST Arabidopsis thaliana protein match is: Kunitz family trypsin and protease inhibit…	stress.biotic.PR-proteins.proteinase inhibitors.trypsin inhibitor									1	1
AT4G11340	AT4G11340	Disease resistance protein (TIR-NBS-LRR class) family; FUNCTIONS IN: transmembrane receptor activity; INVOLVED IN: signal transduction, defense response, innate immune response; LOCATED IN: intrinsic to membrane; EXPRESSED IN: stem; CONTAINS InterPro DOMAIN/s: Toll-Interleukin receptor (InterPro:IPR000157); BEST Arabidopsis thaliana protein match is: Disease resistance protein (TIR-NBS-LRR class)…	stress.biotic.receptors	cytoplasm								1	1
AT5G44900	AT5G44900	Toll-Interleukin-Resistance (TIR) domain family protein; FUNCTIONS IN: transmembrane receptor activity; INVOLVED IN: signal transduction, N-terminal protein myristoylation, defense response, innate immune response; LOCATED IN: intrinsic to membrane; CONTAINS InterPro DOMAIN/s: Toll-Interleukin receptor (InterPro:IPR000157); BEST Arabidopsis thaliana protein match is: Disease resistance protein (T…	stress.biotic.receptors	cytoplasm|integral component of membrane								1	1
AT1G64070	RLM1	RESISTANCE TO LEPTOSPHAERIA MACULANS 1 (RLM1); FUNCTIONS IN: transmembrane receptor activity, ATP binding; INVOLVED IN: defense response to fungus, defense response; LOCATED IN: intrinsic to membrane; EXPRESSED IN: stem, sepal, flower, carpel, seed; EXPRESSED DURING: F mature embryo stage, petal differentiation and expansion stage; CONTAINS InterPro DOMAIN/s: NB-ARC (InterPro:IPR002182), Toll-Int…	stress.biotic.receptors									1	1
AT4G25090	AT4G25090	Riboflavin synthase-like superfamily protein; FUNCTIONS IN: in 7 functions; INVOLVED IN: oxidation reduction; LOCATED IN: cytosolic ribosome, vacuole; EXPRESSED IN: root; CONTAINS InterPro DOMAIN/s: Ferredoxin reductase-type FAD-binding domain (InterPro:IPR017927), Cytochrome b245, heavy chain (InterPro:IPR000778), EF-Hand 1, calcium-binding site (InterPro:IPR018247), EF-hand-like domain (InterPr…	stress.biotic.respiratory burst	integral component of membrane|cytosolic ribosome|vacuole		0.410736			-0.368963			1	1
AT4G11230	AT4G11230	Riboflavin synthase-like superfamily protein; FUNCTIONS IN: in 6 functions; INVOLVED IN: oxidation reduction; LOCATED IN: integral to membrane, membrane; EXPRESSED IN: root, flower; EXPRESSED DURING: petal differentiation and expansion stage; CONTAINS InterPro DOMAIN/s: Ferredoxin reductase-type FAD-binding domain (InterPro:IPR017927), NADPH oxidase Respiratory burst (InterPro:IPR013623), Ferric …	stress.biotic.respiratory burst	integral component of membrane|nucleus		0.734426			0.301311			1	1
AT1G09090	RBOHB	respiratory burst oxidase homolog B (RBOHB); FUNCTIONS IN: NAD(P)H oxidase activity; INVOLVED IN: response to heat, seed germination, defense response; LOCATED IN: integral to membrane, membrane; EXPRESSED IN: embryo, root; EXPRESSED DURING: imbibition; CONTAINS InterPro DOMAIN/s: Ferredoxin reductase-type FAD-binding domain (InterPro:IPR017927), Cytochrome b245, heavy chain (InterPro:IPR000778),…	stress.biotic.respiratory burst	integral component of membrane|plasma membrane		0.109413			1.59633			1	1
AT5G60010	AT5G60010	ferric reductase-like transmembrane component family protein; FUNCTIONS IN: in 8 functions; INVOLVED IN: oxidation reduction; LOCATED IN: integral to membrane, membrane; EXPRESSED IN: 7 plant structures; EXPRESSED DURING: L mature pollen stage, M germinated pollen stage, 4 anthesis, LP.10 ten leaves visible, petal differentiation and expansion stage; CONTAINS InterPro DOMAIN/s: Ferredoxin reducta…	stress.biotic.respiratory burst	nucleus|integral component of membrane								1	1
AT3G45810	AT3G45810	ferric reductase-like transmembrane component family protein; FUNCTIONS IN: in 8 functions; INVOLVED IN: oxidation reduction; LOCATED IN: membrane; EXPRESSED IN: male gametophyte, flower, pollen tube, leaf; EXPRESSED DURING: L mature pollen stage, M germinated pollen stage, 4 anthesis; CONTAINS InterPro DOMAIN/s: Ferredoxin reductase-type FAD-binding domain (InterPro:IPR017927), Cytochrome b245, …	stress.biotic.respiratory burst	nucleus|integral component of membrane|membrane								1	1
AT5G64890	PROPEP2	elicitor peptide 2 precursor (PROPEP2); BEST Arabidopsis thaliana protein match is: precursor of peptide 1 (TAIR:AT5G64900.1); Has 30201 Blast hits to 17322 proteins in 780 species: Archae - 12; Bacteria - 1396; Metazoa - 17338; Fungi - 3422; Plants - 5037; Viruses - 0; Other Eukaryotes - 2996 (source: NCBI BLink).	stress.biotic.signalling	cytoplasm								1	1
AT2G33670	MLO5	MILDEW RESISTANCE LOCUS O 5 (MLO5); FUNCTIONS IN: calmodulin binding; INVOLVED IN: cell death, defense response; LOCATED IN: integral to membrane, plasma membrane; EXPRESSED IN: 11 plant structures; EXPRESSED DURING: L mature pollen stage, M germinated pollen stage, 4 anthesis, petal differentiation and expansion stage; CONTAINS InterPro DOMAIN/s: Mlo-related protein (InterPro:IPR004326); BEST Ar…	stress.biotic.signalling.MLO-like	integral component of membrane|plasma membrane								1	1
AT1G26700	MLO14	MILDEW RESISTANCE LOCUS O 14 (MLO14); FUNCTIONS IN: calmodulin binding; INVOLVED IN: cell death, defense response; LOCATED IN: integral to membrane, plasma membrane; EXPRESSED IN: 12 plant structures; EXPRESSED DURING: 4 anthesis, LP.10 ten leaves visible, F mature embryo stage, 4 leaf senescence stage, LP.08 eight leaves visible; CONTAINS InterPro DOMAIN/s: Mlo-related protein (InterPro:IPR00432…	stress.biotic.signalling.MLO-like	integral component of membrane|plasma membrane|mitochondrion								1	1
AT1G42560	MLO9	MILDEW RESISTANCE LOCUS O 9 (MLO9); FUNCTIONS IN: calmodulin binding; INVOLVED IN: cell death, defense response; LOCATED IN: integral to membrane, plasma membrane; EXPRESSED IN: 8 plant structures; EXPRESSED DURING: 4 anthesis, petal differentiation and expansion stage; CONTAINS InterPro DOMAIN/s: Mlo-related protein (InterPro:IPR004326); BEST Arabidopsis thaliana protein match is: Seven transmem…	stress.biotic.signalling.MLO-like	nucleus|plasma membrane|integral component of membrane		0.48244			0.243403			1	1
AT2G44110	MLO15	MILDEW RESISTANCE LOCUS O 15 (MLO15); FUNCTIONS IN: calmodulin binding; INVOLVED IN: cell death, defense response; LOCATED IN: integral to membrane; EXPRESSED IN: male gametophyte, root tip, root, papillae; CONTAINS InterPro DOMAIN/s: Mlo-related protein (InterPro:IPR004326); BEST Arabidopsis thaliana protein match is: Seven transmembrane MLO family protein (TAIR:AT4G02600.2); Has 552 Blast hits …	stress.biotic.signalling.MLO-like	plasma membrane|integral component of membrane								1	1

## Sheet: Sheet1
					0.5	2
