# Supplementary material for: Combined Abiotic Stresses Repress Defense and Cell Wall Metabolic Genes and Render Plants More Susceptible to Pathogen Infection
Source: Plants (Basel). 2021 Sep 18;10(9):1946. doi: 10.3390/plants10091946 (PMC8473397; doi:10.3390/plants10091946)
Supplement: Supplementary file 1 [file plants-10-01946-s001.zip › plants-1372553-supplementary/Supplementary Table S2- All Cell wall genes.xlsx]

## Sheet: 190510_SupplementalDataset
	Expression levels (log2-FC) of cell wall related genes (Mapman Annotation) under abiotic stress treatments (obtained from RNA-seq analysis, Sewelam et al., 2020).
	Color code for the log2-FC expression level: -3 (blue) to 3 (red). Color code for q values: red, q ≤ 0.001; yellow, q ≤ 0.01; green, q ≤ 0.05.
	M= Mannitol (osmotic stress), H= Heat
Gene Ids	Araport 11 annotation		Mapman Annotation	GO term annotation (C = cellular component, F = molecular function, P = biological process)	PlnTFDB (3.0)
AGI	name	ComputationalDescription	MAPMAN.BIN	GOterms_C	TF_Family	qvalue_M	qvalue_H	qvalue_MH	M	H	MH	Fold Change MH
AT5G57550	XTH25	xyloglucan endotransglucosylase/hydrolase 25 (XTH25); FUNCTIONS IN: hydrolase activity, acting on glycosyl bonds, xyloglucan:xyloglucosyl transferase activity; INVOLVED IN: plant-type cell wall biogenesis; LOCATED IN: endomembrane system, cell wall, apoplast; EXPRESSED IN: 9 plant structures; EXPRESSED DURING: 8 growth stages; CONTAINS InterPro DOMAIN/s: Xyloglucan endotransglucosylase/hydrolase …	cell wall.modification	extracellular region|apoplast|cell wall		0.0159934	0.0768918	0.00211301	-2.30547	-0.956563	-3.36975	0.0967396	10.337
AT4G13410	ATCSLA15	ATCSLA15; FUNCTIONS IN: cellulose synthase activity, transferase activity, transferring glycosyl groups; INVOLVED IN: biological_process unknown; LOCATED IN: endomembrane system; EXPRESSED IN: 14 plant structures; EXPRESSED DURING: 9 growth stages; CONTAINS InterPro DOMAIN/s: Glycosyl transferase, family 2 (InterPro:IPR001173); BEST Arabidopsis thaliana protein match is: cellulose synthase-like A…	cell wall.cellulose synthesis	integral component of membrane|Golgi membrane|Golgi apparatus		0.00783495	0.000227475	0.000280307	-1.02288	-2.656	-3.08275	0.118032	8.47227
AT5G48070	XTH20	xyloglucan endotransglucosylase/hydrolase 20 (XTH20); FUNCTIONS IN: hydrolase activity, acting on glycosyl bonds, xyloglucan:xyloglucosyl transferase activity, hydrolase activity, hydrolyzing O-glycosyl compounds; INVOLVED IN: carbohydrate metabolic process, cellular glucan metabolic process; LOCATED IN: endomembrane system, cell wall, apoplast; EXPRESSED IN: 7 plant structures; EXPRESSED DURING:…	cell wall.modification	extracellular region|cell wall|apoplast		0.114865	0.00105849	0.00043591	-0.52632	-3.12397	-2.84456	0.13922	7.18287
AT4G15320	CSLB06	cellulose synthase-like B6 (CSLB06); FUNCTIONS IN: cellulose synthase activity, transferase activity, transferring glycosyl groups, transferase activity; INVOLVED IN: cellulose biosynthetic process, polysaccharide biosynthetic process; LOCATED IN: membrane; CONTAINS InterPro DOMAIN/s: Cellulose synthase (InterPro:IPR005150); BEST Arabidopsis thaliana protein match is: Cellulose synthase family pr…	cell wall.cellulose synthesis.cellulose synthase	plasma membrane|Golgi apparatus		0.114385	0.000921083	0.00393461	-0.756923	-2.79556	-2.43311	0.185165	5.40058
AT1G19940	GH9B5	glycosyl hydrolase 9B5 (GH9B5); FUNCTIONS IN: hydrolase activity, hydrolyzing O-glycosyl compounds, catalytic activity; INVOLVED IN: carbohydrate metabolic process; LOCATED IN: endomembrane system; EXPRESSED IN: 18 plant structures; EXPRESSED DURING: 11 growth stages; CONTAINS InterPro DOMAIN/s: Six-hairpin glycosidase (InterPro:IPR012341), Glycoside hydrolase, family 9, active site (InterPro:IPR…	cell wall.degradation.cellulases and beta -1,4-glucanases	extracellular region|integral component of membrane		0.182804	0.000759051	0.000221995	-0.212668	-2.21325	-2.24073	0.211579	4.72638
AT2G20870	AT2G20870	cell wall protein precursor, putative; FUNCTIONS IN: molecular_function unknown; INVOLVED IN: biological_process unknown; LOCATED IN: endomembrane system; EXPRESSED IN: 16 plant structures; EXPRESSED DURING: 7 growth stages; BEST Arabidopsis thaliana protein match is: hydroxyproline-rich glycoprotein family protein (TAIR:AT4G28160.1); Has 75 Blast hits to 75 proteins in 18 species: Archae - 0; Ba…	cell wall.cell wall proteins	cell wall|extracellular region|plasma membrane		0.376394	0.0067773	0.0176681	-0.39452	-1.3256	-2.13708	0.227339	4.39871
AT1G62440	LRX2	leucine-rich repeat/extensin 2 (LRX2); CONTAINS InterPro DOMAIN/s: Leucine-rich repeat-containing N-terminal domain, type 2 (InterPro:IPR013210), Leucine-rich repeat (InterPro:IPR001611); BEST Arabidopsis thaliana protein match is: leucine-rich repeat/extensin 1 (TAIR:AT1G12040.1); Has 394418 Blast hits to 112735 proteins in 3055 species: Archae - 811; Bacteria - 65245; Metazoa - 131456; Fungi - …	cell wall.cell wall proteins.LRR	nucleus|plant-type cell wall|cell wall|extracellular region		0.170063	1	0.00703564	-1.33885	0.108891	-1.89074	0.269669	3.70826
AT2G45220	AT2G45220	Plant invertase/pectin methylesterase inhibitor superfamily; FUNCTIONS IN: enzyme inhibitor activity, pectinesterase activity; INVOLVED IN: cell wall modification; LOCATED IN: membrane, plant-type cell wall; EXPRESSED IN: 9 plant structures; EXPRESSED DURING: 4 anthesis, C globular stage, petal differentiation and expansion stage; CONTAINS InterPro DOMAIN/s: Carbohydrate-binding/sugar hydrolysis …	cell wall.pectin*esterases.misc	extracellular region|plant-type cell wall|membrane|cell periphery|cell wall		0.143108	0.00604036	0.0022907	-1.27955	-1.13107	-1.87007	0.273561	3.6555
AT4G30280	XTH18	xyloglucan endotransglucosylase/hydrolase 18 (XTH18); FUNCTIONS IN: hydrolase activity, acting on glycosyl bonds, xyloglucan endotransglucosylase activity; INVOLVED IN: xyloglucan metabolic process; LOCATED IN: endomembrane system, apoplast, cell wall; EXPRESSED IN: 13 plant structures; EXPRESSED DURING: 7 growth stages; CONTAINS InterPro DOMAIN/s: Xyloglucan endotransglucosylase/hydrolase (Inter…	cell wall.modification	Golgi apparatus|cell wall|extracellular region|apoplast		0.0227541	0.33625	0.00174827	-1.01989	-0.353865	-1.62024	0.32528	3.07427
AT4G12730	FLA2	FASCICLIN-like arabinogalactan 2 (FLA2); INVOLVED IN: response to cyclopentenone; LOCATED IN: anchored to plasma membrane, plasma membrane, anchored to membrane, membrane; EXPRESSED IN: 25 plant structures; EXPRESSED DURING: 13 growth stages; CONTAINS InterPro DOMAIN/s: FAS1 domain (InterPro:IPR000782); BEST Arabidopsis thaliana protein match is: FASCICLIN-like arabinogalactan 1 (TAIR:AT5G55730.2…	cell wall.cell wall proteins.AGPs.AGP	plasma membrane|anchored component of plasma membrane|vacuolar membrane|membrane|anchored component of membrane		0.00797752	7.11e-05	0.000519018	-0.596981	-1.18881	-1.58578	0.333144	3.0017
AT1G14080	FUT6	fucosyltransferase 6 (FUT6); FUNCTIONS IN: transferase activity, transferring glycosyl groups, fucosyltransferase activity; INVOLVED IN: cell wall biogenesis; LOCATED IN: endomembrane system, membrane; EXPRESSED IN: stem, root, flower; CONTAINS InterPro DOMAIN/s: Xyloglucan fucosyltransferase (InterPro:IPR004938); BEST Arabidopsis thaliana protein match is: fucosyltransferase 4 (TAIR:AT2G15390.2)…	cell wall.cell wall proteins.AGPs.AGP Fucosyltransferase	Golgi cisterna membrane|Golgi apparatus|integral component of membrane		0.358577	0.012412	0.0131239	-0.51273	-1.95593	-1.56994	0.336823	2.96892
AT5G06870	PGIP2	polygalacturonase inhibiting protein 2 (PGIP2); FUNCTIONS IN: polygalacturonase inhibitor activity; INVOLVED IN: response to salt stress, signal transduction, defense response; LOCATED IN: cell wall, plant-type cell wall; EXPRESSED IN: 22 plant structures; EXPRESSED DURING: 13 growth stages; CONTAINS InterPro DOMAIN/s: Leucine-rich repeat-containing N-terminal domain, type 2 (InterPro:IPR013210),…	cell wall.degradation.pectate lyases and polygalacturonases	membrane|extracellular region|cell wall|plant-type cell wall|plasmodesma		0.0126269	0.00037278	7.45e-05	-1.02182	-0.983665	-1.51114	0.350833	2.85036
AT4G13210	AT4G13210	Pectin lyase-like superfamily protein; CONTAINS InterPro DOMAIN/s: Pectin lyase fold/virulence factor (InterPro:IPR011050), AmbAllergen (InterPro:IPR018082), Pectate lyase/Amb allergen (InterPro:IPR002022), Pectin lyase fold (InterPro:IPR012334); BEST Arabidopsis thaliana protein match is: Pectin lyase-like superfamily protein (TAIR:AT3G24670.1); Has 1682 Blast hits to 1675 proteins in 267 specie…	cell wall.degradation.pectate lyases and polygalacturonases	extracellular region		0.389046	0.00281457	0.00146609	-0.0956281	-1.39046	-1.49726	0.354225	2.82306
AT5G55720	AT5G55720	Pectin lyase-like superfamily protein; FUNCTIONS IN: lyase activity, pectate lyase activity; INVOLVED IN: biological_process unknown; LOCATED IN: endomembrane system; EXPRESSED IN: 13 plant structures; EXPRESSED DURING: 6 growth stages; CONTAINS InterPro DOMAIN/s: Pectin lyase fold/virulence factor (InterPro:IPR011050), AmbAllergen (InterPro:IPR018082), Pectate lyase/Amb allergen (InterPro:IPR002…	cell wall.degradation.pectate lyases and polygalacturonases	plasma membrane		0.452047	0.0139375	0.00374878	0.017411	-0.617784	-1.48998	0.356017	2.80886
AT3G27400	AT3G27400	Pectin lyase-like superfamily protein; FUNCTIONS IN: pectate lyase activity; INVOLVED IN: biological_process unknown; LOCATED IN: endomembrane system; EXPRESSED IN: 17 plant structures; EXPRESSED DURING: 11 growth stages; CONTAINS InterPro DOMAIN/s: Pectin lyase fold/virulence factor (InterPro:IPR011050), AmbAllergen (InterPro:IPR018082), Pectate lyase/Amb allergen (InterPro:IPR002022), Pectin ly…	cell wall.degradation.pectate lyases and polygalacturonases	extracellular region		0.660403	0.000654993	0.00181379	-0.0797822	-1.66151	-1.48388	0.357526	2.797
AT5G26670	AT5G26670	Pectinacetylesterase family protein; FUNCTIONS IN: carboxylesterase activity; LOCATED IN: endomembrane system; CONTAINS InterPro DOMAIN/s: Pectinacetylesterase (InterPro:IPR004963); BEST Arabidopsis thaliana protein match is: Pectinacetylesterase family protein (TAIR:AT3G05910.1); Has 35333 Blast hits to 34131 proteins in 2444 species: Archae - 798; Bacteria - 22429; Metazoa - 974; Fungi - 991; P…	cell wall.pectin*esterases.acetyl esterase	extracellular region		0.115372	0.000369076	0.000609528	-0.261349	-1.26797	-1.44926	0.366208	2.73069
AT2G26440	AT2G26440	Plant invertase/pectin methylesterase inhibitor superfamily; FUNCTIONS IN: enzyme inhibitor activity, pectinesterase activity; INVOLVED IN: cell wall modification; LOCATED IN: endomembrane system, cell wall, plant-type cell wall; EXPRESSED IN: 20 plant structures; EXPRESSED DURING: 13 growth stages; CONTAINS InterPro DOMAIN/s: Pectinesterase, active site (InterPro:IPR018040), Pectin lyase fold/vi…	cell wall.pectin*esterases.PME	extracellular region|cell periphery|plant-type cell wall|cell wall		0.38088	0.00327883	0.00146566	0.301296	-1.29696	-1.44305	0.367789	2.71895
AT4G01630	EXPA17	expansin A17 (EXPA17); INVOLVED IN: plant-type cell wall modification involved in multidimensional cell growth, unidimensional cell growth, plant-type cell wall loosening; LOCATED IN: endomembrane system, extracellular region; EXPRESSED IN: hypocotyl, root; CONTAINS InterPro DOMAIN/s: Barwin-related endoglucanase (InterPro:IPR009009), Pollen allergen, N-terminal (InterPro:IPR014734), Expansin (In…	cell wall.modification	extracellular region|cell wall|membrane		0.474338	0.00646986	0.00493149	0.0303383	-2.06459	-1.43743	0.369224	2.70838
AT5G45280	AT5G45280	Pectinacetylesterase family protein; FUNCTIONS IN: carboxylesterase activity; INVOLVED IN: biological_process unknown; LOCATED IN: cell wall; EXPRESSED IN: 22 plant structures; EXPRESSED DURING: 13 growth stages; CONTAINS InterPro DOMAIN/s: Pectinacetylesterase (InterPro:IPR004963); BEST Arabidopsis thaliana protein match is: Pectinacetylesterase family protein (TAIR:AT4G19410.2); Has 552 Blast h…	cell wall.pectin*esterases.acetyl esterase	extracellular region|cytosol|plant-type cell wall|plasma membrane|cell wall|plasmodesma		0.129415	0.000133915	4.73e-05	-0.184663	-0.999596	-1.42941	0.371282	2.69337
AT1G53830	PME2	pectin methylesterase 2 (PME2); FUNCTIONS IN: pectinesterase activity; INVOLVED IN: cell wall modification; LOCATED IN: extracellular region, plant-type cell wall; EXPRESSED IN: sepal, flower, root, carpel; EXPRESSED DURING: 4 anthesis, petal differentiation and expansion stage; CONTAINS InterPro DOMAIN/s: Pectinesterase, active site (InterPro:IPR018040), Pectin lyase fold/virulence factor (Inter…	cell wall.pectin*esterases.PME	plant-type cell wall|extracellular region		0.0625662	0.071751	0.0633564	-0.980727	-0.524953	-1.41283	0.375574	2.66259
AT2G23130	AGP17	arabinogalactan protein 17 (AGP17); BEST Arabidopsis thaliana protein match is: arabinogalactan protein 18 (TAIR:AT4G37450.1); Has 67144 Blast hits to 32658 proteins in 1837 species: Archae - 189; Bacteria - 18272; Metazoa - 17078; Fungi - 7544; Plants - 7608; Viruses - 2133; Other Eukaryotes - 14320 (source: NCBI BLink).	cell wall.cell wall proteins.AGPs.AGP	anchored component of membrane|plasma membrane		0.110561	0.000267002	0.000120178	-0.480004	-0.89014	-1.35905	0.389838	2.56517
AT1G10550	XTH33	xyloglucan:xyloglucosyl transferase 33 (XTH33); FUNCTIONS IN: hydrolase activity, acting on glycosyl bonds, hydrolase activity, hydrolyzing O-glycosyl compounds, xyloglucan:xyloglucosyl transferase activity; INVOLVED IN: plant-type cell wall modification involved in multidimensional cell growth; LOCATED IN: integral to plasma membrane; EXPRESSED IN: 14 plant structures; EXPRESSED DURING: 7 growth…	cell wall.modification	integral component of plasma membrane|apoplast|extracellular region|cell wall		0.175884	0.108067	0.00931566	-0.713894	-0.283244	-1.33473	0.396467	2.52228
AT4G19410	AT4G19410	Pectinacetylesterase family protein; FUNCTIONS IN: carboxylesterase activity; LOCATED IN: cell wall, membrane, plant-type cell wall; EXPRESSED IN: 24 plant structures; EXPRESSED DURING: 14 growth stages; CONTAINS InterPro DOMAIN/s: Pectinacetylesterase (InterPro:IPR004963); BEST Arabidopsis thaliana protein match is: Pectinacetylesterase family protein (TAIR:AT5G45280.2); Has 30201 Blast hits to …	cell wall.pectin*esterases.acetyl esterase	extracellular region|membrane|cell wall|plant-type cell wall|plasmodesma		0.0823524	0.000277784	2.6e-05	-0.287348	-0.782579	-1.29913	0.40637	2.46081
AT1G02730	CSLD5	cellulose synthase-like D5 (CSLD5); CONTAINS InterPro DOMAIN/s: Cellulose synthase (InterPro:IPR005150); BEST Arabidopsis thaliana protein match is: cellulose synthase-like D3 (TAIR:AT3G03050.1); Has 3375 Blast hits to 3003 proteins in 709 species: Archae - 13; Bacteria - 1269; Metazoa - 102; Fungi - 19; Plants - 1879; Viruses - 2; Other Eukaryotes - 91 (source: NCBI BLink).	cell wall.cellulose synthesis.cellulose synthase	Golgi apparatus|Golgi membrane|integral component of membrane		1	0.00488005	0.00520766	-0.0166398	-1.00988	-1.29211	0.408352	2.44887
AT2G47550	AT2G47550	Plant invertase/pectin methylesterase inhibitor superfamily; FUNCTIONS IN: enzyme inhibitor activity, pectinesterase activity; INVOLVED IN: cell wall modification; LOCATED IN: endomembrane system, cell wall, plant-type cell wall; EXPRESSED IN: 20 plant structures; EXPRESSED DURING: 9 growth stages; CONTAINS InterPro DOMAIN/s: Pectinesterase, active site (InterPro:IPR018040), Pectin lyase fold/vir…	cell wall.pectin*esterases.PME	extracellular region|plant-type cell wall|cell wall		0.0559389	0.347041	0.0123514	-1.34213	-0.425622	-1.2894	0.40912	2.44427
AT2G04780	FLA7	FASCICLIN-like arabinoogalactan 7 (FLA7); LOCATED IN: anchored to plasma membrane, plasma membrane, anchored to membrane, membrane; EXPRESSED IN: 22 plant structures; EXPRESSED DURING: 13 growth stages; CONTAINS InterPro DOMAIN/s: FAS1 domain (InterPro:IPR000782); BEST Arabidopsis thaliana protein match is: FASCICLIN-like arabinogalactan 6 (TAIR:AT2G20520.1); Has 713 Blast hits to 707 proteins in…	cell wall.cell wall proteins.AGPs.AGP	membrane|plasma membrane|anchored component of plasma membrane|anchored component of membrane		0.162793	0.00014164	0.000304518	-0.156241	-1.18549	-1.23499	0.424846	2.35379
AT1G11580	PMEPCRA	methylesterase PCR A (PMEPCRA); FUNCTIONS IN: enzyme inhibitor activity, pectinesterase activity; INVOLVED IN: cell wall modification; LOCATED IN: cell wall, plasma membrane, plant-type cell wall; EXPRESSED IN: 25 plant structures; EXPRESSED DURING: 13 growth stages; CONTAINS InterPro DOMAIN/s: Pectinesterase, active site (InterPro:IPR018040), Pectin lyase fold/virulence factor (InterPro:IPR01105…	cell wall.pectin*esterases.PME	extracellular region|vacuolar membrane|plant-type cell wall|cytosol|integral component of membrane|cell wall		0.0172474	0.00051036	0.000127059	-0.513242	-0.799261	-1.218	0.429877	2.32624
AT4G14130	XTH15	xyloglucan endotransglucosylase/hydrolase 15 (XTH15); FUNCTIONS IN: hydrolase activity, acting on glycosyl bonds, xyloglucan:xyloglucosyl transferase activity, hydrolase activity, hydrolyzing O-glycosyl compounds; INVOLVED IN: N-terminal protein myristoylation, carbohydrate metabolic process, cellular glucan metabolic process; LOCATED IN: endomembrane system, apoplast, cell wall; EXPRESSED IN: 23…	cell wall.modification	extracellular region|apoplast|cell wall		0.0331193	0.0489244	0.00111361	-0.631999	0.0781183	-1.18316	0.440386	2.27073
AT5G39320	UDG4	UDP-glucose 6-dehydrogenase family protein; FUNCTIONS IN: in 6 functions; INVOLVED IN: oxidation reduction, metabolic process; LOCATED IN: cytosol, nucleus; EXPRESSED IN: 24 plant structures; EXPRESSED DURING: 15 growth stages; CONTAINS InterPro DOMAIN/s: UDP-glucose/GDP-mannose dehydrogenase, N-terminal (InterPro:IPR001732), 6-phosphogluconate dehydrogenase, C-terminal-like (InterPro:IPR008927),…	cell wall.precursor synthesis.UDP-Glc dehydrogenase (UGD)	nucleus|apoplast|cytosol|cytoplasm		0.0320317	0.000184429	0.000780747	-0.270446	-1.08169	-1.17857	0.441788	2.26353
AT1G26240	AT1G26240	Proline-rich extensin-like family protein; FUNCTIONS IN: structural constituent of cell wall; INVOLVED IN: plant-type cell wall organization; LOCATED IN: endomembrane system; EXPRESSED IN: root; CONTAINS InterPro DOMAIN/s: Extensin-like repeat (InterPro:IPR006706); BEST Arabidopsis thaliana protein match is: Proline-rich extensin-like family protein (TAIR:AT4G08370.1); Has 364257 Blast hits to 37…	cell wall.cell wall proteins.HRGP			0.172934	0.04413	0.00702736	-1.42091	-0.794697	-1.14165	0.453241	2.20633
AT1G69530	EXPA1	expansin A1 (EXPA1); CONTAINS InterPro DOMAIN/s: Pollen allergen, N-terminal (InterPro:IPR014734), Rare lipoprotein A (InterPro:IPR005132), Pollen allergen/expansin, C-terminal (InterPro:IPR007117), Barwin-related endoglucanase (InterPro:IPR009009), Expansin (InterPro:IPR002963), Expansin/Lol pI (InterPro:IPR007118), Expansin 45, endoglucanase-like (InterPro:IPR007112); BEST Arabidopsis thaliana …	cell wall.modification	extracellular region|cell wall|plant-type cell wall|membrane		1	0.00051036	0.0123237	-0.0797716	-1.07741	-1.1317	0.456377	2.19117
AT5G65730	XTH6	xyloglucan endotransglucosylase/hydrolase 6 (XTH6); FUNCTIONS IN: hydrolase activity, acting on glycosyl bonds, hydrolase activity, hydrolyzing O-glycosyl compounds, xyloglucan:xyloglucosyl transferase activity; INVOLVED IN: response to water deprivation; LOCATED IN: endomembrane system, cell wall, apoplast; EXPRESSED IN: 21 plant structures; EXPRESSED DURING: 14 growth stages; CONTAINS InterPro …	cell wall.modification	cell wall|extracellular region|apoplast		0.0352489	0.192853	0.000233731	-1.09556	0.045905	-1.13133	0.456496	2.1906
AT5G53250	AGP22	arabinogalactan protein 22 (AGP22); CONTAINS InterPro DOMAIN/s: Protein of unknown function DUF1070 (InterPro:IPR009424); BEST Arabidopsis thaliana protein match is: arabinogalactan protein 20 (TAIR:AT3G61640.1); Has 1807 Blast hits to 1807 proteins in 277 species: Archae - 0; Bacteria - 0; Metazoa - 736; Fungi - 347; Plants - 385; Viruses - 0; Other Eukaryotes - 339 (source: NCBI BLink).	cell wall.cell wall proteins.AGPs.AGP	plasma membrane|anchored component of membrane		0.530145	0.423995	0.165617	-0.0514566	-0.617084	-1.1179	0.460763	2.17031
AT3G14790	RHM3	rhamnose biosynthesis 3 (RHM3); CONTAINS InterPro DOMAIN/s: NAD-dependent epimerase/dehydratase (InterPro:IPR001509), NAD(P)-binding domain (InterPro:IPR016040), dTDP-4-dehydrorhamnose reductase (InterPro:IPR005913); BEST Arabidopsis thaliana protein match is: NAD-dependent epimerase/dehydratase family protein (TAIR:AT1G53500.1); Has 53605 Blast hits to 53390 proteins in 3033 species: Archae - 94…	cell wall.precursor synthesis.UDP-glucose 4,6-dehydratase	plasmodesma|cytosol|chloroplast		0.260136	6.91e-05	9.85e-05	-0.0621301	-0.997384	-1.10435	0.465112	2.15002
AT4G23820	AT4G23820	Pectin lyase-like superfamily protein; FUNCTIONS IN: polygalacturonase activity; INVOLVED IN: carbohydrate metabolic process; LOCATED IN: endomembrane system; EXPRESSED IN: 22 plant structures; EXPRESSED DURING: 13 growth stages; CONTAINS InterPro DOMAIN/s: Pectin lyase fold/virulence factor (InterPro:IPR011050), Glycoside hydrolase, family 28 (InterPro:IPR000743), Pectin lyase fold (InterPro:IPR…	cell wall.degradation.pectate lyases and polygalacturonases	extracellular region		0.0723177	0.00732244	0.00099237	-0.711217	-0.398962	-1.0511	0.482599	2.07211
AT4G38400	EXLA2	expansin-like A2 (EXLA2); INVOLVED IN: response to cyclopentenone, plant-type cell wall organization, unidimensional cell growth, plant-type cell wall loosening; LOCATED IN: endomembrane system, extracellular region; EXPRESSED IN: 18 plant structures; EXPRESSED DURING: 13 growth stages; CONTAINS InterPro DOMAIN/s: Barwin-related endoglucanase (InterPro:IPR009009), Pollen allergen, N-terminal (Int…	cell wall.modification	extracellular region		0.185535	0.0293933	0.00115317	-0.416561	-0.274866	-1.0324	0.488896	2.04543
AT3G23730	XTH16	xyloglucan endotransglucosylase/hydrolase 16 (XTH16); FUNCTIONS IN: hydrolase activity, acting on glycosyl bonds, hydrolase activity, hydrolyzing O-glycosyl compounds, xyloglucan:xyloglucosyl transferase activity; INVOLVED IN: carbohydrate metabolic process, cellular glucan metabolic process; LOCATED IN: endomembrane system, cell wall, apoplast; EXPRESSED IN: 22 plant structures; EXPRESSED DURING…	cell wall.modification	cell wall|apoplast|extracellular region		0.0587454	0.0589718	0.000870505	-0.498215	-0.0577307	-1.03212	0.48899	2.04503
AT3G02230	RGP1	reversibly glycosylated polypeptide 1 (RGP1); FUNCTIONS IN: cellulose synthase (UDP-forming) activity; INVOLVED IN: response to salt stress, plant-type cell wall biogenesis; LOCATED IN: cytosolic ribosome, Golgi stack, cell wall, plasma membrane, Golgi trans cisterna; EXPRESSED IN: 7 plant structures; EXPRESSED DURING: L mature pollen stage, M germinated pollen stage, seed development stages; CON…	cell wall.cell wall proteins.RGP	vacuolar membrane|cytosol|Golgi apparatus|Golgi stack|Golgi trans cisterna|cytosolic ribosome|nucleus|cell wall		0.103674	0.000126937	0.000849223	0.245082	-0.944783	-0.997804	0.500762	1.99696
AT4G24780	AT4G24780	Pectin lyase-like superfamily protein; FUNCTIONS IN: lyase activity, pectate lyase activity; INVOLVED IN: biological_process unknown; LOCATED IN: membrane; EXPRESSED IN: 23 plant structures; EXPRESSED DURING: 13 growth stages; CONTAINS InterPro DOMAIN/s: Pectin lyase fold/virulence factor (InterPro:IPR011050), AmbAllergen (InterPro:IPR018082), Pectate lyase/Amb allergen (InterPro:IPR002022), Pect…	cell wall.degradation.pectate lyases and polygalacturonases	extracellular region|membrane		0.499768	0.000506026	0.00596716	-0.0868981	-1.13976	-0.97121	0.510078	1.96048
AT2G43050	ATPMEPCRD	ATPMEPCRD; FUNCTIONS IN: enzyme inhibitor activity, pectinesterase activity; INVOLVED IN: cell wall modification; LOCATED IN: cell wall, plant-type cell wall; EXPRESSED IN: 9 plant structures; EXPRESSED DURING: 4 anthesis, petal differentiation and expansion stage; CONTAINS InterPro DOMAIN/s: Pectinesterase, active site (InterPro:IPR018040), Pectin lyase fold/virulence factor (InterPro:IPR011050)…	cell wall.pectin*esterases.PME	extracellular region|plant-type cell wall|cell periphery|cell wall		0.0364199	0.107298	0.00268397	-0.697912	-0.0249087	-0.965611	0.512061	1.95289
AT1G11545	XTH8	xyloglucan endotransglucosylase/hydrolase 8 (XTH8); FUNCTIONS IN: hydrolase activity, acting on glycosyl bonds, xyloglucan:xyloglucosyl transferase activity, hydrolase activity, hydrolyzing O-glycosyl compounds; INVOLVED IN: carbohydrate metabolic process, cellular glucan metabolic process; LOCATED IN: endomembrane system, cell wall, apoplast; EXPRESSED IN: 21 plant structures; EXPRESSED DURING: …	cell wall.modification	apoplast|extracellular region|cell wall		0.0680764	0.0558061	0.00541739	-0.496937	-0.21595	-0.96009	0.514025	1.94543
AT2G21140	PRP2	proline-rich protein 2 (PRP2); CONTAINS InterPro DOMAIN/s: Pollen Ole e 1 allergen/extensin (InterPro:IPR006041); BEST Arabidopsis thaliana protein match is: proline-rich protein 4 (TAIR:AT4G38770.1); Has 15440 Blast hits to 6990 proteins in 709 species: Archae - 42; Bacteria - 1645; Metazoa - 5634; Fungi - 879; Plants - 4869; Viruses - 674; Other Eukaryotes - 1697 (source: NCBI BLink).	cell wall.cell wall proteins.proline rich proteins	cell wall|extracellular region		0.0530297	0.0118013	0.000497162	-0.310375	-0.360176	-0.953449	0.516397	1.9365
AT4G13340	LRX3	Leucine-rich repeat (LRR) family protein; FUNCTIONS IN: structural constituent of cell wall; LOCATED IN: cell wall, plant-type cell wall; EXPRESSED IN: 23 plant structures; EXPRESSED DURING: 13 growth stages; CONTAINS InterPro DOMAIN/s: Leucine-rich repeat-containing N-terminal domain, type 2 (InterPro:IPR013210); BEST Arabidopsis thaliana protein match is: Leucine-rich repeat (LRR) family protei…	cell wall.cell wall proteins.LRR	plant-type cell wall|plasmodesma|cell wall|extracellular region		0.0520962	0.0379386	0.00219838	-0.607933	-0.388642	-0.951391	0.517134	1.93374
AT3G22800	AT3G22800	Leucine-rich repeat (LRR) family protein; FUNCTIONS IN: structural constituent of cell wall; LOCATED IN: endomembrane system; EXPRESSED IN: 8 plant structures; EXPRESSED DURING: petal differentiation and expansion stage; CONTAINS InterPro DOMAIN/s: Leucine-rich repeat-containing N-terminal domain, type 2 (InterPro:IPR013210), Leucine-rich repeat (InterPro:IPR001611); BEST Arabidopsis thaliana pro…	cell wall.cell wall proteins.LRR	cell wall|extracellular region		0.235413	0.0204077	0.00180909	-0.240039	-0.484364	-0.94689	0.51875	1.92771
AT2G28100	FUC1	alpha-L-fucosidase 1 (FUC1); FUNCTIONS IN: alpha-L-fucosidase activity; INVOLVED IN: glycoprotein catabolic process; LOCATED IN: vacuole; EXPRESSED IN: 17 plant structures; EXPRESSED DURING: 11 growth stages; CONTAINS InterPro DOMAIN/s: Glycoside hydrolase, family 29 (InterPro:IPR000933), Glycoside hydrolase, catalytic core (InterPro:IPR017853), Glycoside hydrolase, subgroup, catalytic core (Inte…	cell wall.degradation.mannan-xylose-arabinose-fucose	apoplast|vacuole|extracellular region		0.0235713	9.82e-05	0.000137963	-0.281663	-0.980923	-0.946484	0.518896	1.92717
AT4G16120	COBL7	COBRA-like protein-7 precursor (COBL7); FUNCTIONS IN: molecular_function unknown; INVOLVED IN: biological_process unknown; LOCATED IN: anchored to plasma membrane, Golgi apparatus, anchored to membrane; EXPRESSED IN: 25 plant structures; EXPRESSED DURING: 13 growth stages; CONTAINS InterPro DOMAIN/s: Glycosyl-phosphatidyl inositol-anchored, plant (InterPro:IPR006918); BEST Arabidopsis thaliana pr…	cell wall.cellulose synthesis.COBRA	plasmodesma|anchored component of membrane|trans-Golgi network|Golgi apparatus|endosome|anchored component of plasma membrane|plasma membrane		0.333528	0.000160472	0.00188203	-0.0187505	-0.78787	-0.926546	0.526116	1.90072
AT1G23480	CSLA03	cellulose synthase-like A3 (CSLA03); FUNCTIONS IN: cellulose synthase activity, transferase activity, transferring glycosyl groups; INVOLVED IN: biological_process unknown; LOCATED IN: endomembrane system; EXPRESSED IN: 19 plant structures; EXPRESSED DURING: 10 growth stages; CONTAINS InterPro DOMAIN/s: Glycosyl transferase, family 2 (InterPro:IPR001173); BEST Arabidopsis thaliana protein match i…	cell wall.cellulose synthesis.cellulose synthase	integral component of membrane|Golgi membrane|Golgi apparatus		0.0687013	0.000632629	0.000172565	-0.599291	-0.60188	-0.916095	0.529941	1.887
AT3G45960	EXLA3	expansin-like A3 (EXLA3); INVOLVED IN: plant-type cell wall organization, unidimensional cell growth, plant-type cell wall loosening; LOCATED IN: membrane, plant-type cell wall; EXPRESSED IN: leaf apex, hypocotyl, root, flower, leaf; EXPRESSED DURING: petal differentiation and expansion stage; CONTAINS InterPro DOMAIN/s: Barwin-related endoglucanase (InterPro:IPR009009), Pollen allergen, N-termin…	cell wall.modification	cytosol|membrane|extracellular region|plant-type cell wall|plasmodesma		0.194109	0.116309	0.0207966	-0.448307	-0.21201	-0.890756	0.539331	1.85415
AT3G54590	HRGP1	hydroxyproline-rich glycoprotein (HRGP1); FUNCTIONS IN: structural constituent of cell wall; INVOLVED IN: plant-type cell wall organization; LOCATED IN: endomembrane system; EXPRESSED IN: 24 plant structures; EXPRESSED DURING: 15 growth stages; CONTAINS InterPro DOMAIN/s: Extensin-like repeat (InterPro:IPR006706); BEST Arabidopsis thaliana protein match is: Proline-rich extensin-like family prote…	cell wall.cell wall proteins.HRGP	extracellular region|primary cell wall		0.0764943	1	0.0251214	-0.930868	-0.218147	-0.883997	0.541864	1.84548
AT4G23990	CSLG3	cellulose synthase like G3 (CSLG3); FUNCTIONS IN: cellulose synthase activity, transferase activity, transferring glycosyl groups, transferase activity; INVOLVED IN: cellulose biosynthetic process, polysaccharide biosynthetic process; LOCATED IN: membrane; EXPRESSED IN: 13 plant structures; EXPRESSED DURING: 8 growth stages; CONTAINS InterPro DOMAIN/s: Cellulose synthase (InterPro:IPR005150); BES…	cell wall.cellulose synthesis.cellulose synthase	Golgi membrane|plasma membrane|integral component of membrane|Golgi apparatus		0.0163284	0.00747416	0.0022666	-0.677333	-0.573731	-0.877123	0.544452	1.83671
AT3G02570	MEE31	MATERNAL EFFECT EMBRYO ARREST 31 (MEE31); CONTAINS InterPro DOMAIN/s: Mannose-6-phosphate isomerase (InterPro:IPR016305), Cupin, RmlC-type (InterPro:IPR011051), Mannose-6-phosphate isomerase, type I (InterPro:IPR001250), RmlC-like jelly roll fold (InterPro:IPR014710), Phosphomannose isomerase, type I, conserved site (InterPro:IPR018050); BEST Arabidopsis thaliana protein match is: Mannose-6-phosp…	cell wall.precursor synthesis.phosphomannose isomerase	cytoplasm		0.00504298	0.000420572	0.000185346	-0.552835	-0.619761	-0.86782	0.547974	1.8249
AT5G56320	EXPA14	expansin A14 (EXPA14); INVOLVED IN: plant-type cell wall modification involved in multidimensional cell growth, unidimensional cell growth, plant-type cell wall loosening; LOCATED IN: endomembrane system, extracellular region; EXPRESSED IN: root, stamen; EXPRESSED DURING: petal differentiation and expansion stage; CONTAINS InterPro DOMAIN/s: Barwin-related endoglucanase (InterPro:IPR009009), Poll…	cell wall.modification	extracellular region|cell wall|membrane		0.477187	0.0151692	0.0253515	0.0329626	-0.860312	-0.862354	0.550054	1.818
AT1G05310	AT1G05310	Pectin lyase-like superfamily protein; FUNCTIONS IN: pectinesterase activity; INVOLVED IN: cell wall modification; LOCATED IN: endomembrane system, cell wall, plant-type cell wall; EXPRESSED IN: 12 plant structures; EXPRESSED DURING: 6 growth stages; CONTAINS InterPro DOMAIN/s: Pectinesterase, active site (InterPro:IPR018040), Pectin lyase fold/virulence factor (InterPro:IPR011050), Pectinesteras…	cell wall.pectin*esterases.PME	cell wall|extracellular region|plant-type cell wall		0.522227	0.000532787	0.000850755	-0.0915473	-0.936115	-0.859225	0.551249	1.81406
AT2G46330	AGP16	arabinogalactan protein 16 (AGP16); CONTAINS InterPro DOMAIN/s: Protein of unknown function DUF1070 (InterPro:IPR009424); BEST Arabidopsis thaliana protein match is: arabinogalactan protein 20 (TAIR:AT3G61640.1); Has 35333 Blast hits to 34131 proteins in 2444 species: Archae - 798; Bacteria - 22429; Metazoa - 974; Fungi - 991; Plants - 531; Viruses - 0; Other Eukaryotes - 9610 (source: NCBI BLink…	cell wall.cell wall proteins.AGPs.AGP	anchored component of membrane|plasma membrane		0.188331	0.000866044	0.000579542	-0.231786	-0.638464	-0.849154	0.55511	1.80144
AT1G76930	EXT4	extensin 4 (EXT4); FUNCTIONS IN: structural constituent of cell wall; INVOLVED IN: response to jasmonic acid stimulus, response to wounding, response to abscisic acid stimulus, response to salicylic acid stimulus; LOCATED IN: endomembrane system; EXPRESSED IN: 10 plant structures; EXPRESSED DURING: 6 growth stages; BEST Arabidopsis thaliana protein match is: extensin 3 (TAIR:AT1G21310.1); Has 705…	cell wall.cell wall proteins.HRGP	nucleus|primary cell wall|extracellular region		0.431221	0.0320646	0.0293286	-0.359476	-0.838654	-0.844321	0.556973	1.79542
AT1G23200	AT1G23200	Plant invertase/pectin methylesterase inhibitor superfamily; FUNCTIONS IN: enzyme inhibitor activity, pectinesterase activity; INVOLVED IN: cell wall modification; LOCATED IN: endomembrane system, cell wall, plant-type cell wall; EXPRESSED IN: 8 plant structures; EXPRESSED DURING: 4 anthesis, petal differentiation and expansion stage; CONTAINS InterPro DOMAIN/s: Pectinesterase, active site (Inter…	cell wall.pectin*esterases.misc	cell periphery|extracellular region|plant-type cell wall|cell wall		1	0.00404843	0.00145755	-0.00229063	-0.6298	-0.830477	0.562343	1.77827
AT1G56550	RGXT3	RhamnoGalacturonan speci&#64257;c Xylosyltransferase 1 (RXGT1); FUNCTIONS IN: UDP-xylosyltransferase activity; INVOLVED IN: biological_process unknown; LOCATED IN: endoplasmic reticulum; EXPRESSED IN: rosette leaf, fruit distal end, cauline leaf, fruit proximal end, socket cell; CONTAINS InterPro DOMAIN/s: Reticulon (InterPro:IPR003388), Nucleotide-diphospho-sugar transferase, predicted (InterPro…	cell wall.pectin synthesis.rhamnogalacturonan II.Xylose Transferase with Fucose Acceptor	Golgi membrane|integral component of membrane|Golgi apparatus		0.0671576	0.0279875	0.0440587	1.0388	-0.84026	-0.828395	0.563155	1.77571
AT3G28180	CSLC04	Cellulose-synthase-like C4 (CSLC04); FUNCTIONS IN: cellulose synthase activity, transferase activity, transferring glycosyl groups; INVOLVED IN: biological_process unknown; LOCATED IN: plasma membrane; EXPRESSED IN: 24 plant structures; EXPRESSED DURING: 13 growth stages; CONTAINS InterPro DOMAIN/s: Glycosyl transferase, family 2 (InterPro:IPR001173); BEST Arabidopsis thaliana protein match is: C…	cell wall.cellulose synthesis	Golgi membrane|integral component of membrane|trans-Golgi network|Golgi apparatus|endosome|plasma membrane		0.0412981	0.000487599	0.00320852	-0.318275	-0.660818	-0.819865	0.566495	1.76524
AT4G20460	AT4G20460	NAD(P)-binding Rossmann-fold superfamily protein; FUNCTIONS IN: coenzyme binding, UDP-glucose 4-epimerase activity, binding, catalytic activity; INVOLVED IN: galactose metabolic process, cellular metabolic process, nucleotide-sugar metabolic process, metabolic process; EXPRESSED IN: 18 plant structures; EXPRESSED DURING: 9 growth stages; CONTAINS InterPro DOMAIN/s: NAD-dependent epimerase/dehydra…	cell wall.precursor synthesis.MUR4	Golgi cisterna membrane|Golgi apparatus|integral component of membrane		0.376413	0.0348372	0.00434921	-0.116048	-0.399488	-0.815759	0.568109	1.76022
AT5G49215	AT5G49215	Pectin lyase-like superfamily protein; FUNCTIONS IN: polygalacturonase activity; INVOLVED IN: carbohydrate metabolic process; LOCATED IN: endomembrane system; CONTAINS InterPro DOMAIN/s: Pectin lyase fold/virulence factor (InterPro:IPR011050), Glycoside hydrolase, family 28 (InterPro:IPR000743), Pectin lyase fold (InterPro:IPR012334), Parallel beta-helix repeat (InterPro:IPR006626); BEST Arabidop…	cell wall.degradation.pectate lyases and polygalacturonases	extracellular region		0.15703	0.000374582	0.00342261	-0.303273	-0.65648	-0.803081	0.573124	1.74482
AT1G09880	AT1G09880	Rhamnogalacturonate lyase family protein; CONTAINS InterPro DOMAIN/s: Rhamnogalacturonate lyase (InterPro:IPR010325), Carbohydrate-binding-like fold (InterPro:IPR013784), Galactose-binding domain-like (InterPro:IPR008979); BEST Arabidopsis thaliana protein match is: Rhamnogalacturonate lyase family protein (TAIR:AT1G09890.1); Has 288 Blast hits to 274 proteins in 61 species: Archae - 0; Bacteria …	cell wall.degradation.pectate lyases and polygalacturonases	extracellular region		0.466361	0.0309042	0.0574843	0.0145069	-0.66114	-0.802742	0.573259	1.74441
AT5G34940	GUS3	glucuronidase 3 (GUS3); FUNCTIONS IN: beta-glucuronidase activity; INVOLVED IN: biological_process unknown; LOCATED IN: plant-type cell wall; EXPRESSED IN: 22 plant structures; EXPRESSED DURING: 11 growth stages; CONTAINS InterPro DOMAIN/s: Glycoside hydrolase family 79, N-terminal (InterPro:IPR005199); BEST Arabidopsis thaliana protein match is: glucuronidase 1 (TAIR:AT5G61250.1); Has 353 Blast …	cell wall.degradation	lysosomal membrane|extracellular region|plant-type cell wall|membrane		0.0728424	0.0015322	0.000712264	-0.264176	-0.540938	-0.797673	0.575276	1.73829
AT4G16980	AT4G16980	arabinogalactan-protein family; INVOLVED IN: biological_process unknown; LOCATED IN: endomembrane system; EXPRESSED IN: 22 plant structures; EXPRESSED DURING: 13 growth stages; Has 61554 Blast hits to 29210 proteins in 1485 species: Archae - 170; Bacteria - 11775; Metazoa - 21955; Fungi - 6238; Plants - 10828; Viruses - 2421; Other Eukaryotes - 8167 (source: NCBI BLink).	cell wall.cell wall proteins.AGPs.AGP	plasma membrane		0.0710041	0.000285792	0.00026483	-0.477992	-0.592226	-0.793132	0.57709	1.73283
AT4G25810	XTR6	xyloglucan endotransglycosylase 6 (XTR6); FUNCTIONS IN: hydrolase activity, acting on glycosyl bonds, xyloglucan:xyloglucosyl transferase activity, hydrolase activity, hydrolyzing O-glycosyl compounds; INVOLVED IN: carbohydrate metabolic process, cellular glucan metabolic process; LOCATED IN: cell wall; EXPRESSED IN: 14 plant structures; EXPRESSED DURING: 8 growth stages; CONTAINS InterPro DOMAIN…	cell wall.modification	extracellular region|Golgi apparatus|cell wall|apoplast		0.18357	1	0.0408497	-0.818932	-0.127165	-0.773674	0.584926	1.70962
AT3G14310	PME3	pectin methylesterase 3 (PME3); FUNCTIONS IN: pectinesterase activity; INVOLVED IN: response to nematode; LOCATED IN: cell wall, apoplast, plasma membrane, cytoplasm; EXPRESSED IN: 23 plant structures; EXPRESSED DURING: 14 growth stages; CONTAINS InterPro DOMAIN/s: Pectinesterase, active site (InterPro:IPR018040), Pectin lyase fold/virulence factor (InterPro:IPR011050), Pectinesterase, catalytic …	cell wall.pectin*esterases.PME	apoplast|cytoplasm|cell wall|plasma membrane		0.0332137	0.00055903	0.000111683	-0.360977	-0.565177	-0.767246	0.587538	1.70202
AT1G08200	AXS2	UDP-D-apiose/UDP-D-xylose synthase 2 (AXS2); FUNCTIONS IN: UDP-glucuronate decarboxylase activity; INVOLVED IN: nucleotide-sugar biosynthetic process; LOCATED IN: apoplast, cytoplasm; EXPRESSED IN: fruit, guard cell, cultured cell, leaf; EXPRESSED DURING: seedling growth; CONTAINS InterPro DOMAIN/s: NAD-dependent epimerase/dehydratase (InterPro:IPR001509), NAD(P)-binding domain (InterPro:IPR01604…	cell wall.precursor synthesis.AXS	apoplast|cytosol|cytoplasm|nucleus		0.0161861	0.000334426	0.000111683	-0.292858	-0.774828	-0.760703	0.590209	1.69432
AT5G14650	AT5G14650	Pectin lyase-like superfamily protein; FUNCTIONS IN: polygalacturonase activity; INVOLVED IN: carbohydrate metabolic process; LOCATED IN: endomembrane system; EXPRESSED IN: 7 plant structures; EXPRESSED DURING: F mature embryo stage, LP.02 two leaves visible, petal differentiation and expansion stage; CONTAINS InterPro DOMAIN/s: Pectin lyase fold/virulence factor (InterPro:IPR011050), Glycoside h…	cell wall.degradation.pectate lyases and polygalacturonases	extracellular region		0.827731	0.00675966	0.00465347	-0.093381	-0.713791	-0.760253	0.590393	1.69379
AT1G24070	CSLA10	cellulose synthase-like A10 (CSLA10); FUNCTIONS IN: cellulose synthase activity, transferase activity, transferring glycosyl groups; LOCATED IN: endomembrane system; EXPRESSED IN: 22 plant structures; EXPRESSED DURING: 13 growth stages; CONTAINS InterPro DOMAIN/s: Glycosyl transferase, family 2 (InterPro:IPR001173); BEST Arabidopsis thaliana protein match is: Nucleotide-diphospho-sugar transferas…	cell wall.cellulose synthesis	integral component of membrane|Golgi membrane|Golgi apparatus		0.21804	0.00628283	0.0121436	-0.450909	-1.12325	-0.750118	0.594555	1.68193
AT3G51160	MUR1	MURUS 1 (MUR1); FUNCTIONS IN: GDP-mannose 4,6-dehydratase activity; INVOLVED IN: 'de novo' GDP-L-fucose biosynthetic process, unidimensional cell growth; LOCATED IN: cytosol; EXPRESSED IN: 26 plant structures; EXPRESSED DURING: 15 growth stages; CONTAINS InterPro DOMAIN/s: NAD-dependent epimerase/dehydratase (InterPro:IPR001509), NAD(P)-binding domain (InterPro:IPR016040), GDP-mannose 4,6-dehydra…	cell wall.precursor synthesis.GMD	Golgi apparatus|cytosol		0.18694	8.74e-05	0.000174298	0.140078	-0.760099	-0.742027	0.597899	1.67252
AT1G26570	UGD1	UDP-glucose dehydrogenase 1 (UGD1); FUNCTIONS IN: in 7 functions; INVOLVED IN: oxidation reduction, metabolic process; LOCATED IN: endomembrane system; EXPRESSED IN: 23 plant structures; EXPRESSED DURING: 13 growth stages; CONTAINS InterPro DOMAIN/s: UDP-glucose/GDP-mannose dehydrogenase, N-terminal (InterPro:IPR001732), 6-phosphogluconate dehydrogenase, C-terminal-like (InterPro:IPR008927), Dehy…	cell wall.precursor synthesis.UDP-Glc dehydrogenase (UGD)	cytosol|nucleus|cytoplasm		0.147327	0.00809776	0.00567773	-0.191075	-0.514036	-0.737575	0.599747	1.66737
AT5G15490	UGD3	UDP-glucose 6-dehydrogenase family protein; FUNCTIONS IN: in 7 functions; INVOLVED IN: oxidation reduction, metabolic process; LOCATED IN: cytosol, cell wall, nucleus; EXPRESSED IN: 24 plant structures; EXPRESSED DURING: 13 growth stages; CONTAINS InterPro DOMAIN/s: UDP-glucose/GDP-mannose dehydrogenase, N-terminal (InterPro:IPR001732), 6-phosphogluconate dehydrogenase, C-terminal-like (InterPro:…	cell wall.precursor synthesis.UDP-Glc dehydrogenase (UGD)	cytosol|cell wall|nucleus|cytoplasm		0.104962	0.000139369	0.000138155	0.121011	-0.867669	-0.733445	0.601466	1.6626
AT5G15650	RGP2	reversibly glycosylated polypeptide 2 (RGP2); FUNCTIONS IN: transferase activity, transferring hexosyl groups, glycogenin glucosyltransferase activity; INVOLVED IN: response to cadmium ion, response to salt stress; LOCATED IN: cytosolic ribosome, cell wall, membrane; EXPRESSED IN: male gametophyte, guard cell, root, cultured cell, leaf; EXPRESSED DURING: seedling growth, seed development stages; …	cell wall.cell wall proteins.RGP	Golgi apparatus|cytosolic ribosome|membrane|cytosol|nucleus|cell wall		0.159115	0.00066626	0.000768959	0.160763	-0.57154	-0.73177	0.602165	1.66067
AT3G60900	FLA10	FASCICLIN-like arabinogalactan-protein 10 (FLA10); LOCATED IN: anchored to plasma membrane, plasma membrane, anchored to membrane; EXPRESSED IN: 17 plant structures; EXPRESSED DURING: 8 growth stages; CONTAINS InterPro DOMAIN/s: FAS1 domain (InterPro:IPR000782); BEST Arabidopsis thaliana protein match is: FASCICLIN-like arabinogalactan protein 8 (TAIR:AT2G45470.1); Has 12874 Blast hits to 6768 pr…	cell wall.cell wall proteins.AGPs.AGP	anchored component of membrane|plasma membrane|anchored component of plasma membrane		0.367144	0.016345	0.00815564	-0.21542	-0.686836	-0.730691	0.602615	1.65943
AT3G54690	SETH3	Sugar isomerase (SIS) family protein; FUNCTIONS IN: isomerase activity, sugar binding; INVOLVED IN: carbohydrate metabolic process; EXPRESSED IN: 23 plant structures; EXPRESSED DURING: 15 growth stages; CONTAINS InterPro DOMAIN/s: KpsF/GutQ (InterPro:IPR004800), Sugar isomerase (SIS) (InterPro:IPR001347), Cystathionine beta-synthase, core (InterPro:IPR000644); Has 8722 Blast hits to 8719 proteins…	cell wall.precursor synthesis.KDO pathway.arabinose-5-phosphate isomerase	cytoplasm		0.0890444	0.00029093	0.000193489	-0.295998	-0.57537	-0.724167	0.605346	1.65195
AT1G63000	NRS/ER	nucleotide-rhamnose synthase/epimerase-reductase (NRS/ER); FUNCTIONS IN: UDP-4-keto-rhamnose-4-keto-reductase activity, dTDP-4-dehydrorhamnose reductase activity, UDP-4-keto-6-deoxy-glucose-3,5-epimerase activity, dTDP-4-dehydrorhamnose 3,5-epimerase activity; INVOLVED IN: dTDP-rhamnose biosynthetic process, UDP-rhamnose biosynthetic process; LOCATED IN: soluble fraction, plasma membrane; EXPRESS…	cell wall.precursor synthesis.UER	plasmodesma|cytosol|plasma membrane|apoplast		0.198524	7.38e-05	0.000257839	-0.027039	-0.773203	-0.7202	0.607013	1.64741
AT3G62110	AT3G62110	Pectin lyase-like superfamily protein; FUNCTIONS IN: polygalacturonase activity; INVOLVED IN: response to cyclopentenone, carbohydrate metabolic process; LOCATED IN: vacuole; EXPRESSED IN: 25 plant structures; EXPRESSED DURING: 15 growth stages; CONTAINS InterPro DOMAIN/s: Pectin lyase fold/virulence factor (InterPro:IPR011050), Glycoside hydrolase, family 28 (InterPro:IPR000743), Pectin lyase fo…	cell wall.degradation.pectate lyases and polygalacturonases	vacuole|extracellular region		0.0310824	0.00118462	0.000436481	-0.397918	-0.508158	-0.716643	0.608512	1.64335
AT2G40610	EXPA8	expansin A8 (EXPA8); INVOLVED IN: plant-type cell wall modification involved in multidimensional cell growth, syncytium formation, unidimensional cell growth, plant-type cell wall loosening; LOCATED IN: endomembrane system, extracellular region; EXPRESSED IN: 21 plant structures; EXPRESSED DURING: 10 growth stages; CONTAINS InterPro DOMAIN/s: Pollen allergen, N-terminal (InterPro:IPR014734), Rare…	cell wall.modification	extracellular region|cell wall|membrane		0.084615	0.146261	0.0635558	-0.980409	-0.260268	-0.71055	0.611087	1.63643
AT5G16510	RGP5	Alpha-1,4-glucan-protein synthase family protein; FUNCTIONS IN: transferase activity, transferring hexosyl groups, glycogenin glucosyltransferase activity; INVOLVED IN: response to salt stress; LOCATED IN: Golgi apparatus, cell junction, plant-type cell wall; EXPRESSED IN: 26 plant structures; EXPRESSED DURING: 16 growth stages; CONTAINS InterPro DOMAIN/s: Alpha-1,4-glucan-protein synthase, UDP-f…	cell wall.cell wall proteins.RGP	Golgi apparatus|cytosol|plasmodesma		0.23341	0.000139141	0.000224522	0.0510822	-0.736656	-0.707492	0.612384	1.63296
AT2G06850	XTH4	xyloglucan endotransglucosylase/hydrolase 4 (XTH4); FUNCTIONS IN: hydrolase activity, acting on glycosyl bonds, xyloglucan:xyloglucosyl transferase activity; INVOLVED IN: response to auxin stimulus, response to mechanical stimulus, response to low light intensity stimulus, unidimensional cell growth; LOCATED IN: in 6 components; EXPRESSED IN: 24 plant structures; EXPRESSED DURING: 15 growth stage…	cell wall.modification	cytoplasm|plant-type cell wall|membrane|cell wall|extracellular region|chloroplast|apoplast|plasmodesma		0.0827994	0.297048	0.01345	-0.585218	0.144591	-0.68429	0.622312	1.60691
AT2G19780	AT2G19780	Leucine-rich repeat (LRR) family protein; INVOLVED IN: signal transduction; LOCATED IN: endomembrane system; EXPRESSED IN: 14 plant structures; EXPRESSED DURING: 7 growth stages; CONTAINS InterPro DOMAIN/s: Leucine-rich repeat-containing N-terminal domain, type 2 (InterPro:IPR013210), Leucine-rich repeat (InterPro:IPR001611); BEST Arabidopsis thaliana protein match is: Leucine-rich repeat (LRR) f…	cell wall.cell wall proteins.LRR			0.0216011	0.000663457	0.000940141	-0.39084	-0.787979	-0.681148	0.623669	1.60341
AT4G24430	AT4G24430	Rhamnogalacturonate lyase family protein; FUNCTIONS IN: lyase activity; INVOLVED IN: biological_process unknown; LOCATED IN: plasma membrane; EXPRESSED IN: 9 plant structures; EXPRESSED DURING: 4 anthesis, petal differentiation and expansion stage; CONTAINS InterPro DOMAIN/s: Rhamnogalacturonate lyase (InterPro:IPR010325), Carbohydrate-binding-like fold (InterPro:IPR013784), Galactose-binding dom…	cell wall.degradation.pectate lyases and polygalacturonases	extracellular region|vacuolar membrane		0.405956	0.0195578	0.00952978	0.030277	-0.509684	-0.66867	0.629087	1.58961
AT3G10720	AT3G10720	Plant invertase/pectin methylesterase inhibitor superfamily; FUNCTIONS IN: pectinesterase activity; INVOLVED IN: cell wall modification; LOCATED IN: cell wall, plant-type cell wall; EXPRESSED IN: 21 plant structures; EXPRESSED DURING: 13 growth stages; CONTAINS InterPro DOMAIN/s: Pectinesterase, active site (InterPro:IPR018040), Pectin lyase fold/virulence factor (InterPro:IPR011050), Pectinester…	cell wall.pectin*esterases.PME	extracellular region|cell wall|plant-type cell wall		0.241413	0.0641087	0.0060166	-0.175385	-0.217752	-0.660355	0.632722	1.58047
AT3G45970	EXLA1	expansin-like A1 (EXLA1); INVOLVED IN: unidimensional cell growth, plant-type cell wall loosening; LOCATED IN: cell wall, plant-type cell wall; EXPRESSED IN: 20 plant structures; EXPRESSED DURING: 10 growth stages; CONTAINS InterPro DOMAIN/s: Barwin-related endoglucanase (InterPro:IPR009009), Pollen allergen, N-terminal (InterPro:IPR014734), Rare lipoprotein A (InterPro:IPR005132), Expansin/Lol p…	cell wall.modification	cell wall|extracellular region|plant-type cell wall|plasmodesma|Golgi apparatus|integral component of membrane		0.138587	0.120702	0.0265872	-0.582598	0.591321	-0.657157	0.634127	1.57697
AT2G35650	CSLA07	cellulose synthase like (CSLA07); CONTAINS InterPro DOMAIN/s: Glycosyl transferase, family 2 (InterPro:IPR001173); BEST Arabidopsis thaliana protein match is: Nucleotide-diphospho-sugar transferases superfamily protein (TAIR:AT5G03760.1); Has 5575 Blast hits to 5571 proteins in 1570 species: Archae - 229; Bacteria - 4378; Metazoa - 38; Fungi - 87; Plants - 496; Viruses - 11; Other Eukaryotes - 33…	cell wall.cellulose synthesis.cellulose synthase	Golgi membrane|integral component of membrane|Golgi apparatus		0.0276576	0.00994477	0.000425284	-0.361665	-0.312534	-0.656827	0.634272	1.57661
AT2G20750	EXPB1	expansin B1 (EXPB1); INVOLVED IN: plant-type cell wall organization, unidimensional cell growth, plant-type cell wall loosening; LOCATED IN: endomembrane system, extracellular region; EXPRESSED IN: 15 plant structures; EXPRESSED DURING: 10 growth stages; CONTAINS InterPro DOMAIN/s: Barwin-related endoglucanase (InterPro:IPR009009), Pollen allergen, N-terminal (InterPro:IPR014734), Rare lipoprotei…	cell wall.modification	extracellular region|membrane|cell wall|plasmodesma		0.108738	0.00362426	0.00556723	-0.310153	-0.9958	-0.65606	0.634609	1.57577
AT2G39770	CYT1	CYTOKINESIS DEFECTIVE 1 (CYT1); CONTAINS InterPro DOMAIN/s: Trimeric LpxA-like (InterPro:IPR011004), Bacterial transferase hexapeptide repeat (InterPro:IPR001451), Nucleotidyl transferase (InterPro:IPR005835); BEST Arabidopsis thaliana protein match is: Glucose-1-phosphate adenylyltransferase family protein (TAIR:AT3G55590.1); Has 29262 Blast hits to 29252 proteins in 3030 species: Archae - 1046;…	cell wall.precursor synthesis.NDP sugar pyrophosphorylase.GDP mannose	cytoplasm|cytosol|nucleus		0.0260668	0.000102873	0.000109215	-0.204028	-0.676525	-0.645767	0.639153	1.56457
AT5G40730	AGP24	arabinogalactan protein 24 (AGP24); Has 1807 Blast hits to 1807 proteins in 277 species: Archae - 0; Bacteria - 0; Metazoa - 736; Fungi - 347; Plants - 385; Viruses - 0; Other Eukaryotes - 339 (source: NCBI BLink).	cell wall.cell wall proteins.AGPs.AGP	anchored component of membrane|plasma membrane		0.406502	0.0413282	0.0109467	-0.0589991	-0.243756	-0.638315	0.642463	1.55651
AT5G06860	PGIP1	polygalacturonase inhibiting protein 1 (PGIP1); FUNCTIONS IN: polygalacturonase inhibitor activity; INVOLVED IN: signal transduction, defense response; LOCATED IN: cell wall, plant-type cell wall; EXPRESSED IN: 20 plant structures; EXPRESSED DURING: 13 growth stages; CONTAINS InterPro DOMAIN/s: Leucine-rich repeat-containing N-terminal domain, type 2 (InterPro:IPR013210), Leucine-rich repeat (Int…	cell wall.degradation.pectate lyases and polygalacturonases	plasmodesma|extracellular region|Golgi apparatus|membrane|plant-type cell wall|cell wall		1	1	0.0109884	-0.00229409	0.0677663	-0.631542	0.645486	1.54922
AT2G45470	FLA8	FASCICLIN-like arabinogalactan protein 8 (FLA8); LOCATED IN: anchored to plasma membrane, apoplast, plasma membrane, anchored to membrane, plant-type cell wall; EXPRESSED IN: 24 plant structures; EXPRESSED DURING: 14 growth stages; CONTAINS InterPro DOMAIN/s: FAS1 domain (InterPro:IPR000782); BEST Arabidopsis thaliana protein match is: FASCICLIN-like arabinogalactan-protein 10 (TAIR:AT3G60900.1);…	cell wall.cell wall proteins.AGPs.AGP	plasma membrane|anchored component of membrane|anchored component of plasma membrane|plant-type cell wall|apoplast		0.0241342	0.00680857	0.0064672	-0.482207	-0.737357	-0.626555	0.647721	1.54387
AT4G09030	AGP10	arabinogalactan protein 10 (AGP10); BEST Arabidopsis thaliana protein match is: arabinogalactan protein 5 (TAIR:AT1G35230.1); Has 48976 Blast hits to 22309 proteins in 1360 species: Archae - 353; Bacteria - 13758; Metazoa - 10045; Fungi - 3818; Plants - 7001; Viruses - 1838; Other Eukaryotes - 12163 (source: NCBI BLink).	cell wall.cell wall proteins.AGPs.AGP	anchored component of membrane|plasma membrane		0.0154835	0.114058	0.000589122	-0.498964	-0.276133	-0.618353	0.651414	1.53512
AT2G15390	FUT4	fucosyltransferase 4 (FUT4); FUNCTIONS IN: transferase activity, transferring glycosyl groups, fucosyltransferase activity; INVOLVED IN: cell wall biogenesis; LOCATED IN: endomembrane system, membrane; EXPRESSED IN: 13 plant structures; EXPRESSED DURING: 8 growth stages; CONTAINS InterPro DOMAIN/s: Xyloglucan fucosyltransferase (InterPro:IPR004938); BEST Arabidopsis thaliana protein match is: fuc…	cell wall.cell wall proteins.AGPs.AGP Fucosyltransferase	Golgi cisterna membrane|Golgi apparatus|integral component of membrane		0.12456	0.0103824	0.000963424	0.471479	-0.641601	-0.614288	0.653252	1.5308
AT3G07970	QRT2	QUARTET 2 (QRT2); FUNCTIONS IN: polygalacturonase activity; INVOLVED IN: in 6 processes; LOCATED IN: endomembrane system; EXPRESSED IN: 9 plant structures; EXPRESSED DURING: 4 anthesis, petal differentiation and expansion stage; CONTAINS InterPro DOMAIN/s: Pectin lyase fold/virulence factor (InterPro:IPR011050), Glycoside hydrolase, family 28 (InterPro:IPR000743), Parallel beta-helix repeat (Inte…	cell wall.degradation.pectate lyases and polygalacturonases	extracellular region|cell wall		0.110206	0.0708918	0.0203699	0.425928	-0.526154	-0.597656	0.660827	1.51326
AT1G67830	FXG1	alpha-fucosidase 1 (FXG1); FUNCTIONS IN: alpha-L-fucosidase activity, carboxylesterase activity; INVOLVED IN: lipid metabolic process; LOCATED IN: plant-type cell wall; EXPRESSED IN: 25 plant structures; EXPRESSED DURING: 13 growth stages; CONTAINS InterPro DOMAIN/s: Lipase, GDSL (InterPro:IPR001087); BEST Arabidopsis thaliana protein match is: GDSL-like Lipase/Acylhydrolase superfamily protein (…	cell wall.degradation.mannan-xylose-arabinose-fucose	apoplast|extracellular region|plant-type cell wall		0.687623	0.0131946	0.00285556	-0.0774256	-0.30467	-0.594778	0.662146	1.51024
AT5G09730	BXL3	beta-xylosidase 3 (BXL3); FUNCTIONS IN: hydrolase activity, hydrolyzing O-glycosyl compounds; INVOLVED IN: carbohydrate metabolic process; LOCATED IN: endomembrane system; EXPRESSED IN: 8 plant structures; EXPRESSED DURING: 4 anthesis, C globular stage, petal differentiation and expansion stage; CONTAINS InterPro DOMAIN/s: Glycoside hydrolase, family 3, N-terminal (InterPro:IPR001764), Glycoside …	cell wall.degradation.mannan-xylose-arabinose-fucose	proteinaceous extracellular matrix|extracellular region		0.460151	0.0336473	0.0680843	-0.304339	-1.04621	-0.586958	0.665745	1.50208
AT1G17890	GER2	GER2; FUNCTIONS IN: coenzyme binding, binding, catalytic activity; INVOLVED IN: GDP-L-fucose biosynthetic process, cellular metabolic process, metabolic process; LOCATED IN: cellular_component unknown; EXPRESSED IN: 23 plant structures; EXPRESSED DURING: 13 growth stages; CONTAINS InterPro DOMAIN/s: NAD-dependent epimerase/dehydratase (InterPro:IPR001509), NAD(P)-binding domain (InterPro:IPR01604…	cell wall.precursor synthesis.GER	cytoplasm		0.383346	0.000808783	0.000608404	0.0531957	-0.455555	-0.586253	0.666071	1.50134
AT1G04680	AT1G04680	Pectin lyase-like superfamily protein; FUNCTIONS IN: lyase activity, pectate lyase activity; INVOLVED IN: biological_process unknown; LOCATED IN: membrane; EXPRESSED IN: 23 plant structures; EXPRESSED DURING: 13 growth stages; CONTAINS InterPro DOMAIN/s: Pectin lyase fold/virulence factor (InterPro:IPR011050), AmbAllergen (InterPro:IPR018082), Pectate lyase/Amb allergen (InterPro:IPR002022), Pect…	cell wall.degradation.pectate lyases and polygalacturonases	extracellular region|membrane		0.0879084	0.004887	0.0143012	-0.29735	-0.513361	-0.581479	0.668278	1.49638
AT2G27860	AXS1	UDP-D-apiose/UDP-D-xylose synthase 1 (AXS1); FUNCTIONS IN: NAD or NADH binding, UDP-glucuronate decarboxylase activity; INVOLVED IN: nucleotide-sugar biosynthetic process; LOCATED IN: cytoplasm; EXPRESSED IN: 9 plant structures; EXPRESSED DURING: L mature pollen stage, M germinated pollen stage, seed development stages; CONTAINS InterPro DOMAIN/s: NAD-dependent epimerase/dehydratase (InterPro:IPR…	cell wall.precursor synthesis.AXS	cytosol|nucleus|cytoplasm		0.113547	0.000188919	0.000155154	-0.0979912	-0.486431	-0.575365	0.671116	1.49005
AT1G02810	AT1G02810	Plant invertase/pectin methylesterase inhibitor superfamily; FUNCTIONS IN: enzyme inhibitor activity, pectinesterase activity; INVOLVED IN: cell wall modification; LOCATED IN: endomembrane system, cell wall, plant-type cell wall; EXPRESSED IN: 14 plant structures; EXPRESSED DURING: 6 growth stages; CONTAINS InterPro DOMAIN/s: Pectinesterase, active site (InterPro:IPR018040), Pectin lyase fold/vir…	cell wall.pectin*esterases.PME	extracellular region|plant-type cell wall|cell wall		0.304916	0.0568857	0.063401	-0.425238	-0.631068	-0.572384	0.672505	1.48698
AT3G53520	UXS1	UDP-glucuronic acid decarboxylase 1 (UXS1); FUNCTIONS IN: UDP-glucuronate decarboxylase activity, catalytic activity; INVOLVED IN: nucleotide-sugar metabolic process, D-xylose metabolic process; LOCATED IN: Golgi apparatus, membrane; EXPRESSED IN: 25 plant structures; EXPRESSED DURING: 14 growth stages; CONTAINS InterPro DOMAIN/s: NAD-dependent epimerase/dehydratase (InterPro:IPR001509), NAD(P)-b…	cell wall.precursor synthesis.UXS	Golgi apparatus|membrane|integral component of membrane|trans-Golgi network|Golgi cisterna membrane|plasma membrane|endosome		0.20101	0.000192895	0.00170468	0.029247	-0.517551	-0.570258	0.673496	1.48479
AT4G32410	CESA1	cellulose synthase 1 (CESA1); FUNCTIONS IN: cellulose synthase activity, transferase activity, transferring glycosyl groups; INVOLVED IN: primary cell wall biogenesis, cellulose biosynthetic process, plant-type cell wall biogenesis, hyperosmotic salinity response; LOCATED IN: Golgi apparatus, plasma membrane; EXPRESSED IN: 26 plant structures; EXPRESSED DURING: 16 growth stages; CONTAINS InterPro…	cell wall.cellulose synthesis.cellulose synthase	plasma membrane|integral component of membrane|trans-Golgi network|Golgi apparatus|endosome		0.0224483	0.00108787	0.00022648	-0.254119	-0.672537	-0.569485	0.673857	1.48399
AT3G29360	UGD2	UDP-glucose 6-dehydrogenase family protein; FUNCTIONS IN: in 6 functions; INVOLVED IN: oxidation reduction, metabolic process; LOCATED IN: cytosol, nucleus; EXPRESSED IN: 25 plant structures; EXPRESSED DURING: 16 growth stages; CONTAINS InterPro DOMAIN/s: UDP-glucose/GDP-mannose dehydrogenase, N-terminal (InterPro:IPR001732), 6-phosphogluconate dehydrogenase, C-terminal-like (InterPro:IPR008927),…	cell wall.precursor synthesis.UDP-Glc dehydrogenase (UGD)	nucleus|cytoplasm|cytosol		0.238981	0.000390548	0.000176217	-0.0116157	-0.480037	-0.568455	0.674339	1.48293
AT4G24010	CSLG1	cellulose synthase like G1 (CSLG1); FUNCTIONS IN: cellulose synthase activity, transferase activity, transferring glycosyl groups, transferase activity; INVOLVED IN: cellulose biosynthetic process, polysaccharide biosynthetic process; LOCATED IN: membrane; EXPRESSED IN: hypocotyl, sepal, male gametophyte, flower, carpel; EXPRESSED DURING: 4 anthesis, petal differentiation and expansion stage; CON…	cell wall.cellulose synthesis.cellulose synthase	Golgi membrane|Golgi apparatus|integral component of membrane|plasma membrane		0.0579145	0.00391185	0.00974365	-0.458024	-0.819949	-0.566764	0.675129	1.4812
AT1G03870	FLA9	FASCICLIN-like arabinoogalactan 9 (FLA9); LOCATED IN: anchored to plasma membrane, plasma membrane, anchored to membrane; EXPRESSED IN: 23 plant structures; EXPRESSED DURING: 14 growth stages; CONTAINS InterPro DOMAIN/s: FAS1 domain (InterPro:IPR000782); BEST Arabidopsis thaliana protein match is: FASCICLIN-like arabinogalactan protein 13 precursor (TAIR:AT5G44130.1); Has 1005 Blast hits to 985 p…	cell wall.cell wall proteins.AGPs.AGP	plasma membrane|anchored component of plasma membrane|anchored component of membrane		0.148405	0.384417	0.00854833	-0.643327	0.174375	-0.566072	0.675453	1.48049
AT2G45790	PMM	phosphomannomutase (PMM); FUNCTIONS IN: protein binding, phosphomannomutase activity; INVOLVED IN: L-ascorbic acid biosynthetic process, response to salt stress, mannose biosynthetic process; LOCATED IN: cytoplasm; EXPRESSED IN: 24 plant structures; EXPRESSED DURING: 13 growth stages; CONTAINS InterPro DOMAIN/s: Eukaryotic phosphomannomutase (InterPro:IPR005002), HAD-superfamily hydrolase, subfam…	cell wall.precursor synthesis.phosphomannomutase	cytosol|cytoplasm		0.178208	0.000281083	0.000224497	-0.0932469	-0.49363	-0.561572	0.677563	1.47588
AT1G30620	MUR4	MURUS 4 (MUR4); FUNCTIONS IN: UDP-arabinose 4-epimerase activity, catalytic activity; INVOLVED IN: plant-type cell wall biogenesis, arabinose biosynthetic process, nucleotide-sugar metabolic process; LOCATED IN: Golgi apparatus; EXPRESSED IN: 24 plant structures; EXPRESSED DURING: 15 growth stages; CONTAINS InterPro DOMAIN/s: NAD-dependent epimerase/dehydratase (InterPro:IPR001509), NAD(P)-bindin…	cell wall.precursor synthesis.MUR4	Golgi apparatus|Golgi cisterna membrane|integral component of membrane		0.12247	0.00361578	0.000921774	0.190007	-0.494625	-0.560608	0.678016	1.47489
AT4G40090	AGP3	arabinogalactan protein 3 (AGP3); INVOLVED IN: multicellular organismal development; LOCATED IN: endomembrane system; EXPRESSED IN: shoot apex, hypocotyl, root, egg cell; BEST Arabidopsis thaliana protein match is: arabinogalactan protein 2 (TAIR:AT2G22470.1); Has 53677 Blast hits to 24644 proteins in 1622 species: Archae - 295; Bacteria - 15288; Metazoa - 12859; Fungi - 4384; Plants - 9001; Viru…	cell wall.cell wall proteins.AGPs.AGP	plasma membrane|anchored component of membrane				0.198925			-0.560027	0.67829	1.4743
AT4G37450	AGP18	arabinogalactan protein 18 (AGP18); BEST Arabidopsis thaliana protein match is: arabinogalactan protein 17 (TAIR:AT2G23130.1); Has 30201 Blast hits to 17322 proteins in 780 species: Archae - 12; Bacteria - 1396; Metazoa - 17338; Fungi - 3422; Plants - 5037; Viruses - 0; Other Eukaryotes - 2996 (source: NCBI BLink).	cell wall.cell wall proteins.AGPs.AGP	plasma membrane|integral component of membrane|anchored component of membrane		0.0432391	0.00287145	0.00245222	-0.208245	-0.341751	-0.553715	0.681264	1.46786
AT1G78570	RHM1	rhamnose biosynthesis 1 (RHM1); CONTAINS InterPro DOMAIN/s: NAD-dependent epimerase/dehydratase (InterPro:IPR001509), NAD(P)-binding domain (InterPro:IPR016040), dTDP-4-dehydrorhamnose reductase (InterPro:IPR005913); BEST Arabidopsis thaliana protein match is: rhamnose biosynthesis 3 (TAIR:AT3G14790.1); Has 54880 Blast hits to 54585 proteins in 3085 species: Archae - 917; Bacteria - 31981; Metazo…	cell wall.precursor synthesis.UDP-glucose 4,6-dehydratase	cytosol|chloroplast|plasmodesma		0.238321	0.000154132	0.000247898	-0.0591312	-0.597556	-0.553222	0.681496	1.46736
AT5G44480	DUR	DEFECTIVE UGE IN ROOT (DUR); FUNCTIONS IN: coenzyme binding, UDP-glucose 4-epimerase activity, binding, catalytic activity; INVOLVED IN: galactose metabolic process, cellular metabolic process, nucleotide-sugar metabolic process, metabolic process; EXPRESSED IN: 14 plant structures; EXPRESSED DURING: 4 anthesis, C globular stage, petal differentiation and expansion stage; CONTAINS InterPro DOMAIN…	cell wall.precursor synthesis.MUR4	integral component of membrane|Golgi cisterna membrane|Golgi apparatus		0.263069	0.0576208	0.0600961	-0.331588	-0.456997	-0.550644	0.682715	1.46474
AT5G10560	AT5G10560	Glycosyl hydrolase family protein; FUNCTIONS IN: xylan 1,4-beta-xylosidase activity, hydrolase activity, hydrolyzing O-glycosyl compounds; INVOLVED IN: carbohydrate metabolic process; LOCATED IN: plasma membrane, vacuole; EXPRESSED IN: 24 plant structures; EXPRESSED DURING: 13 growth stages; CONTAINS InterPro DOMAIN/s: Glycoside hydrolase, family 3, N-terminal (InterPro:IPR001764), Glycoside hydr…	cell wall.degradation.mannan-xylose-arabinose-fucose	vacuole|proteinaceous extracellular matrix|extracellular region|vacuolar membrane		0.0651194	0.000374518	0.000761126	-0.188028	-0.490376	-0.54427	0.685738	1.45828
AT1G26770	EXPA10	expansin A10 (EXPA10); CONTAINS InterPro DOMAIN/s: Pollen allergen, N-terminal (InterPro:IPR014734), Rare lipoprotein A (InterPro:IPR005132), Pollen allergen/expansin, C-terminal (InterPro:IPR007117), Barwin-related endoglucanase (InterPro:IPR009009), Expansin (InterPro:IPR002963), Expansin/Lol pI (InterPro:IPR007118), Expansin 45, endoglucanase-like (InterPro:IPR007112); BEST Arabidopsis thalian…	cell wall.modification	extracellular region|plant-type cell wall|integral component of membrane|membrane|cell wall		0.247963	0.292173	0.0703794	0.210936	-0.145034	-0.542828	0.686424	1.45683
AT3G07010	AT3G07010	Pectin lyase-like superfamily protein; FUNCTIONS IN: lyase activity, pectate lyase activity; INVOLVED IN: biological_process unknown; LOCATED IN: endomembrane system; EXPRESSED IN: 22 plant structures; EXPRESSED DURING: 13 growth stages; CONTAINS InterPro DOMAIN/s: Pectin lyase fold/virulence factor (InterPro:IPR011050), AmbAllergen (InterPro:IPR018082), Pectate lyase/Amb allergen (InterPro:IPR00…	cell wall.degradation.pectate lyases and polygalacturonases	extracellular region		0.0668918	0.0821304	0.0143145	-0.575604	-0.258651	-0.52995	0.692579	1.44388
AT4G30270	XTH24	xyloglucan endotransglucosylase/hydrolase 24 (XTH24); FUNCTIONS IN: hydrolase activity, acting on glycosyl bonds, xyloglucan:xyloglucosyl transferase activity; INVOLVED IN: aging, response to gibberellin stimulus, gibberellic acid mediated signaling pathway, response to brassinosteroid stimulus, plant-type cell wall loosening; LOCATED IN: cell wall, plasma membrane, cytoplasm, plant-type cell wal…	cell wall.degradation.mannan-xylose-arabinose-fucose	plant-type cell wall|plasma membrane|cell wall|apoplast|cytoplasm|Golgi apparatus|extracellular region		0.0311192	0.358453	0.00797795	-0.396309	0.1711	-0.52953	0.69278	1.44346
AT1G23760	JP630	JP630; CONTAINS InterPro DOMAIN/s: BURP (InterPro:IPR004873); BEST Arabidopsis thaliana protein match is: polygalacturonase 2 (TAIR:AT1G70370.2); Has 1783 Blast hits to 1423 proteins in 248 species: Archae - 0; Bacteria - 362; Metazoa - 287; Fungi - 197; Plants - 556; Viruses - 4; Other Eukaryotes - 377 (source: NCBI BLink).	cell wall.degradation.pectate lyases and polygalacturonases	apoplast|extracellular region|cell wall		0.542854	0.154204	0.186566	0.158193	-0.0958449	-0.524795	0.695058	1.43873
AT3G05910	AT3G05910	Pectinacetylesterase family protein; FUNCTIONS IN: carboxylesterase activity; INVOLVED IN: biological_process unknown; LOCATED IN: endomembrane system; EXPRESSED IN: 22 plant structures; EXPRESSED DURING: 13 growth stages; CONTAINS InterPro DOMAIN/s: Pectinacetylesterase (InterPro:IPR004963); BEST Arabidopsis thaliana protein match is: Pectinacetylesterase family protein (TAIR:AT5G26670.1); Has 5…	cell wall.pectin*esterases.acetyl esterase	extracellular region|cell wall		0.059621	0.000448362	0.00163483	-0.264199	-0.442463	-0.51388	0.700337	1.42788
AT4G03210	XTH9	xyloglucan endotransglucosylase/hydrolase 9 (XTH9); FUNCTIONS IN: hydrolase activity, acting on glycosyl bonds, xyloglucan:xyloglucosyl transferase activity; INVOLVED IN: carbohydrate metabolic process, cellular glucan metabolic process; LOCATED IN: endomembrane system, apoplast, cell wall; EXPRESSED IN: 27 plant structures; EXPRESSED DURING: 13 growth stages; CONTAINS InterPro DOMAIN/s: Xylogluc…	cell wall.modification	apoplast|extracellular region|cell wall		0.168181	0.0537838	0.00482526	-0.321059	0.161691	-0.512568	0.700973	1.42659
AT5G63180	AT5G63180	Pectin lyase-like superfamily protein; CONTAINS InterPro DOMAIN/s: Pectin lyase fold/virulence factor (InterPro:IPR011050), AmbAllergen (InterPro:IPR018082), Pectate lyase/Amb allergen (InterPro:IPR002022), Pectin lyase fold (InterPro:IPR012334), Parallel beta-helix repeat (InterPro:IPR006626); BEST Arabidopsis thaliana protein match is: Pectin lyase-like superfamily protein (TAIR:AT4G24780.2); H…	cell wall.degradation.pectate lyases and polygalacturonases	extracellular region		0.0290325	0.0119645	0.0630537	-0.638449	-0.386506	-0.509759	0.70234	1.42381
AT3G06770	AT3G06770	Pectin lyase-like superfamily protein; FUNCTIONS IN: polygalacturonase activity; INVOLVED IN: response to cyclopentenone, carbohydrate metabolic process; EXPRESSED IN: 24 plant structures; EXPRESSED DURING: 15 growth stages; CONTAINS InterPro DOMAIN/s: Pectin lyase fold/virulence factor (InterPro:IPR011050), Glycoside hydrolase, family 28 (InterPro:IPR000743), Pectin lyase fold (InterPro:IPR01233…	cell wall.degradation.pectate lyases and polygalacturonases	nucleus|extracellular region		0.210559	0.0561308	0.012262	-0.336936	-0.191826	-0.50774	0.703323	1.42182
AT2G32990	GH9B8	glycosyl hydrolase 9B8 (GH9B8); FUNCTIONS IN: hydrolase activity, hydrolyzing O-glycosyl compounds, catalytic activity; INVOLVED IN: carbohydrate metabolic process; LOCATED IN: endomembrane system; EXPRESSED IN: 17 plant structures; EXPRESSED DURING: 11 growth stages; CONTAINS InterPro DOMAIN/s: Six-hairpin glycosidase (InterPro:IPR012341), Glycoside hydrolase, family 9, active site (InterPro:IPR…	cell wall.degradation.cellulases and beta -1,4-glucanases	extracellular region		0.00923685	0.00158549	0.0261302	-0.414565	-0.889254	-0.504474	0.704917	1.41861
AT3G29030	EXPA5	expansin A5 (EXPA5); INVOLVED IN: plant-type cell wall modification involved in multidimensional cell growth, unidimensional cell growth, plant-type cell wall loosening; LOCATED IN: endomembrane system, extracellular region; EXPRESSED IN: 21 plant structures; EXPRESSED DURING: 13 growth stages; CONTAINS InterPro DOMAIN/s: Pollen allergen, N-terminal (InterPro:IPR014734), Rare lipoprotein A (Inter…	cell wall.modification	cell wall|membrane|extracellular region		0.0339291	0.00128791	0.00960118	-0.473626	-0.505776	-0.500894	0.706669	1.41509
AT2G24630	ATCSLC08	ATCSLC08; CONTAINS InterPro DOMAIN/s: Glycosyl transferase, family 2 (InterPro:IPR001173); BEST Arabidopsis thaliana protein match is: Cellulose-synthase-like C5 (TAIR:AT4G31590.1); Has 5319 Blast hits to 5316 proteins in 1532 species: Archae - 206; Bacteria - 4134; Metazoa - 30; Fungi - 95; Plants - 510; Viruses - 14; Other Eukaryotes - 330 (source: NCBI BLink).	cell wall.cellulose synthesis	Golgi membrane|Golgi apparatus|integral component of membrane		0.0703554	0.00252508	0.00560802	-0.237661	-0.517808	-0.495658	0.709238	1.40996
AT1G20190	EXPA11	expansin 11 (EXPA11); INVOLVED IN: plant-type cell wall modification involved in multidimensional cell growth, unidimensional cell growth, plant-type cell wall loosening; LOCATED IN: cell wall; EXPRESSED IN: 14 plant structures; EXPRESSED DURING: 9 growth stages; CONTAINS InterPro DOMAIN/s: Barwin-related endoglucanase (InterPro:IPR009009), Pollen allergen, N-terminal (InterPro:IPR014734), Expans…	cell wall.modification	extracellular region|membrane|cell wall		0.558534	0.0402612	0.0723948	-0.191289	-0.374298	-0.491509	0.711281	1.40591
AT1G67070	DIN9	DARK INDUCIBLE 9 (DIN9); CONTAINS InterPro DOMAIN/s: Mannose-6-phosphate isomerase (InterPro:IPR016305), Cupin, RmlC-type (InterPro:IPR011051), Mannose-6-phosphate isomerase, type I (InterPro:IPR001250), RmlC-like jelly roll fold (InterPro:IPR014710), Phosphomannose isomerase, type I, conserved site (InterPro:IPR018050); BEST Arabidopsis thaliana protein match is: Mannose-6-phosphate isomerase, t…	cell wall.precursor synthesis.phosphomannose isomerase	cytoplasm		0.113794	0.163484	0.0325902	-0.451827	-0.146546	-0.479772	0.717091	1.39452
AT4G33220	PME44	pectin methylesterase 44 (PME44); FUNCTIONS IN: enzyme inhibitor activity, pectinesterase activity; INVOLVED IN: cell wall modification; LOCATED IN: endomembrane system, cell wall, plant-type cell wall; EXPRESSED IN: 22 plant structures; EXPRESSED DURING: 13 growth stages; CONTAINS InterPro DOMAIN/s: Pectinesterase, active site (InterPro:IPR018040), Pectin lyase fold/virulence factor (InterPro:IP…	cell wall.pectin*esterases.PME	extracellular region|cell wall|cell periphery|plant-type cell wall		1	0.00014256	0.003164	0.0246089	-0.798263	-0.478769	0.71759	1.39355
AT5G22940	F8H	FRA8 homolog (F8H); CONTAINS InterPro DOMAIN/s: Exostosin-like (InterPro:IPR004263); BEST Arabidopsis thaliana protein match is: Exostosin family protein (TAIR:AT2G28110.1); Has 1434 Blast hits to 1412 proteins in 109 species: Archae - 0; Bacteria - 10; Metazoa - 314; Fungi - 4; Plants - 998; Viruses - 0; Other Eukaryotes - 108 (source: NCBI BLink).	cell wall.hemicellulose synthesis.glucuronoxylan	integral component of membrane|Golgi membrane|membrane|Golgi apparatus		0.0213622	0.0215773	0.0288857	-0.584951	0.0947188	-0.471313	0.721308	1.38637
AT4G28250	EXPB3	expansin B3 (EXPB3); INVOLVED IN: response to cyclopentenone, syncytium formation, plant-type cell wall organization, unidimensional cell growth, plant-type cell wall loosening; LOCATED IN: endomembrane system, extracellular region; EXPRESSED IN: 21 plant structures; EXPRESSED DURING: 13 growth stages; CONTAINS InterPro DOMAIN/s: Pollen allergen, N-terminal (InterPro:IPR014734), Rare lipoprotein …	cell wall.modification	extracellular region|plasmodesma|cell wall|membrane		0.235808	0.00351475	0.0359098	-0.0160071	-0.916279	-0.471095	0.721417	1.38616
AT3G47010	AT3G47010	Glycosyl hydrolase family protein; FUNCTIONS IN: hydrolase activity, hydrolyzing O-glycosyl compounds; INVOLVED IN: carbohydrate metabolic process; LOCATED IN: cellular_component unknown; EXPRESSED IN: 19 plant structures; EXPRESSED DURING: 12 growth stages; CONTAINS InterPro DOMAIN/s: Glycoside hydrolase, family 3, N-terminal (InterPro:IPR001764), Glycoside hydrolase, family 3, C-terminal (Inter…	cell wall.degradation.cellulases and beta -1,4-glucanases	extracellular region		0.0136313	0.0640833	0.00487716	-0.543953	-0.0246121	-0.469337	0.722296	1.38447
AT5G49360	BXL1	beta-xylosidase 1 (BXL1); FUNCTIONS IN: alpha-N-arabinofuranosidase activity, hydrolase activity, hydrolyzing O-glycosyl compounds; INVOLVED IN: seed coat development; LOCATED IN: apoplast, plant-type cell wall; EXPRESSED IN: 25 plant structures; EXPRESSED DURING: 13 growth stages; CONTAINS InterPro DOMAIN/s: Glycoside hydrolase, family 3, N-terminal (InterPro:IPR001764), Glycoside hydrolase, fam…	cell wall.degradation.mannan-xylose-arabinose-fucose	proteinaceous extracellular matrix|apoplast|plant-type cell wall|extracellular region		0.179224	0.425705	0.0374758	-0.313819	0.189802	-0.467634	0.723149	1.38284
AT1G58370	RXF12	RXF12; FUNCTIONS IN: endo-1,4-beta-xylanase activity, hydrolase activity, hydrolyzing O-glycosyl compounds; INVOLVED IN: carbohydrate metabolic process; LOCATED IN: cell wall; EXPRESSED IN: 24 plant structures; EXPRESSED DURING: 10 growth stages; CONTAINS InterPro DOMAIN/s: Glycoside hydrolase, family 10 (InterPro:IPR001000), Carbohydrate-binding, CenC-like (InterPro:IPR003305), Glycoside hydrola…	cell wall.degradation.mannan-xylose-arabinose-fucose	extracellular region|cell wall		0.157699	0.0189347	0.0118537	-0.36097	-0.337323	-0.461986	0.725986	1.37744
AT4G02330	ATPMEPCRB	ATPMEPCRB; FUNCTIONS IN: pectinesterase activity; INVOLVED IN: response to salt stress; LOCATED IN: endomembrane system, cell wall; EXPRESSED IN: 20 plant structures; EXPRESSED DURING: 13 growth stages; CONTAINS InterPro DOMAIN/s: Pectinesterase, active site (InterPro:IPR018040), Pectin lyase fold/virulence factor (InterPro:IPR011050), Pectinesterase, catalytic (InterPro:IPR000070), Pectinesteras…	cell wall.pectin*esterases.PME	extracellular region|cell periphery|cell wall		0.00863636	0.00820897	0.0217505	0.926912	-0.751155	-0.456061	0.728974	1.37179
AT4G38770	PRP4	proline-rich protein 4 (PRP4); CONTAINS InterPro DOMAIN/s: Pollen Ole e 1 allergen/extensin (InterPro:IPR006041); BEST Arabidopsis thaliana protein match is: proline-rich protein 2 (TAIR:AT2G21140.1); Has 142477 Blast hits to 44863 proteins in 2266 species: Archae - 463; Bacteria - 33947; Metazoa - 50713; Fungi - 14839; Plants - 19672; Viruses - 4087; Other Eukaryotes - 18756 (source: NCBI BLink).	cell wall.cell wall proteins.proline rich proteins	cell wall|extracellular region		0.0138669	0.0303945	0.00616851	-0.563053	-0.439404	-0.454842	0.72959	1.37063
AT1G60390	PG1	polygalacturonase 1 (PG1); FUNCTIONS IN: polygalacturonase activity; INVOLVED IN: biological_process unknown; LOCATED IN: endomembrane system; EXPRESSED IN: 23 plant structures; EXPRESSED DURING: 14 growth stages; CONTAINS InterPro DOMAIN/s: BURP (InterPro:IPR004873); BEST Arabidopsis thaliana protein match is: polygalacturonase 2 (TAIR:AT1G70370.2); Has 3094 Blast hits to 2364 proteins in 384 sp…	cell wall.degradation.pectate lyases and polygalacturonases	extracellular region|apoplast|cell wall		0.332294	0.0232594	0.00511411	0.00452892	-0.526357	-0.453191	0.730425	1.36907
AT4G39350	CESA2	cellulose synthase A2 (CESA2); FUNCTIONS IN: cellulose synthase activity, transferase activity, transferring glycosyl groups; INVOLVED IN: primary cell wall biogenesis, cellulose biosynthetic process; LOCATED IN: plasma membrane; EXPRESSED IN: 26 plant structures; EXPRESSED DURING: 15 growth stages; CONTAINS InterPro DOMAIN/s: Cellulose synthase (InterPro:IPR005150), Zinc finger, RING-type (Inter…	cell wall.cellulose synthesis.cellulose synthase	plasma membrane|Golgi apparatus|integral component of membrane		0.184014	0.00352549	0.00231154	-0.0900036	-0.61858	-0.451607	0.731228	1.36756
AT1G32170	XTH30	xyloglucan endotransglucosylase/hydrolase 30 (XTH30); FUNCTIONS IN: hydrolase activity, acting on glycosyl bonds, xyloglucan:xyloglucosyl transferase activity, hydrolase activity, hydrolyzing O-glycosyl compounds; INVOLVED IN: carbohydrate metabolic process, cellular glucan metabolic process; LOCATED IN: endomembrane system, cell wall, apoplast; EXPRESSED IN: 23 plant structures; EXPRESSED DURING…	cell wall.modification	cell wall|apoplast		0.338435	0.542976	0.0445294	0.285661	-0.00342233	-0.451158	0.731455	1.36714
AT3G16850	AT3G16850	Pectin lyase-like superfamily protein; FUNCTIONS IN: polygalacturonase activity; INVOLVED IN: carbohydrate metabolic process; LOCATED IN: vacuole, plant-type cell wall; EXPRESSED IN: 23 plant structures; EXPRESSED DURING: 13 growth stages; CONTAINS InterPro DOMAIN/s: Pectin lyase fold/virulence factor (InterPro:IPR011050), Glycoside hydrolase, family 28 (InterPro:IPR000743), Pectin lyase fold (In…	cell wall.degradation.pectate lyases and polygalacturonases	vacuole|extracellular region|plant-type cell wall		0.0531315	0.00408057	0.000424435	-0.334556	-0.347723	-0.447528	0.733298	1.3637
AT1G01220	FKGP	L-fucokinase/GDP-L-fucose pyrophosphorylase (FKGP); FUNCTIONS IN: fucose-1-phosphate guanylyltransferase activity, fucokinase activity, ATP binding, galactokinase activity; INVOLVED IN: GDP-L-fucose salvage; LOCATED IN: cytoplasm; EXPRESSED IN: 22 plant structures; EXPRESSED DURING: 13 growth stages; CONTAINS InterPro DOMAIN/s: Mevalonate/galactokinase (InterPro:IPR006206), Ribosomal protein S5 d…	cell wall.precursor synthesis.NDP sugar pyrophosphorylase.GDP fucose and fucokinase	cytoplasm		0.197766	0.0105173	0.000502575	-0.071639	-0.309968	-0.443752	0.73522	1.36014
AT5G05170	CEV1	CONSTITUTIVE EXPRESSION OF VSP 1 (CEV1); FUNCTIONS IN: cellulose synthase activity, transferase activity, transferring glycosyl groups; INVOLVED IN: primary cell wall biogenesis, cellulose biosynthetic process, defense response; LOCATED IN: Golgi apparatus, plasma membrane; EXPRESSED IN: 27 plant structures; EXPRESSED DURING: 14 growth stages; CONTAINS InterPro DOMAIN/s: Cellulose synthase (Inter…	cell wall.cellulose synthesis.cellulose synthase	trans-Golgi network|endosome|plasma membrane|Golgi apparatus|plasmodesma|integral component of membrane		0.124249	0.00331854	0.000744858	-0.120615	-0.410156	-0.438625	0.737837	1.35531
AT4G31590	CSLC5	Cellulose-synthase-like C5 (CSLC5); FUNCTIONS IN: cellulose synthase activity, transferase activity, transferring glycosyl groups; INVOLVED IN: biological_process unknown; LOCATED IN: nucleus; EXPRESSED IN: 23 plant structures; EXPRESSED DURING: 13 growth stages; CONTAINS InterPro DOMAIN/s: Glycosyl transferase, family 2 (InterPro:IPR001173); BEST Arabidopsis thaliana protein match is: Glycosyl t…	cell wall.cellulose synthesis	integral component of membrane|nucleus|Golgi membrane|Golgi apparatus		0.0218558	0.00193335	0.0125159	-0.296369	-0.655643	-0.430646	0.74193	1.34784
AT5G09760	AT5G09760	Plant invertase/pectin methylesterase inhibitor superfamily; FUNCTIONS IN: enzyme inhibitor activity, pectinesterase activity; INVOLVED IN: cell wall modification; LOCATED IN: cell wall, chloroplast, plant-type cell wall; EXPRESSED IN: 23 plant structures; EXPRESSED DURING: 13 growth stages; CONTAINS InterPro DOMAIN/s: Pectin lyase fold/virulence factor (InterPro:IPR011050), Pectinesterase, catal…	cell wall.pectin*esterases.PME	extracellular region|cell wall|plant-type cell wall|chloroplast|integral component of membrane		0.342722	0.00898768	0.000867205	0.00594438	-0.288087	-0.426141	0.74425	1.34363
AT3G53190	AT3G53190	Pectin lyase-like superfamily protein; CONTAINS InterPro DOMAIN/s: Pectin lyase fold/virulence factor (InterPro:IPR011050), AmbAllergen (InterPro:IPR018082), Pectate lyase/Amb allergen (InterPro:IPR002022), Pectin lyase fold (InterPro:IPR012334); BEST Arabidopsis thaliana protein match is: Pectin lyase-like superfamily protein (TAIR:AT5G04310.1); Has 1735 Blast hits to 1728 proteins in 275 specie…	cell wall.degradation.pectate lyases and polygalacturonases	anchored component of membrane|plasma membrane		0.0913205	0.0455211	0.025101	-0.182845	-0.317792	-0.419287	0.747794	1.33727
AT4G01220	MGP4	Nucleotide-diphospho-sugar transferase family protein; FUNCTIONS IN: molecular_function unknown; INVOLVED IN: biological_process unknown; LOCATED IN: endoplasmic reticulum; EXPRESSED IN: 22 plant structures; EXPRESSED DURING: 13 growth stages; CONTAINS InterPro DOMAIN/s: Reticulon (InterPro:IPR003388), Nucleotide-diphospho-sugar transferase, predicted (InterPro:IPR005069); BEST Arabidopsis thalia…	cell wall.pectin synthesis.rhamnogalacturonan II.Xylose Transferase with Fucose Acceptor	chloroplast|Golgi membrane|Golgi apparatus|integral component of membrane		0.272948	0.00843053	0.00515815	-0.117075	-0.377526	-0.412293	0.751428	1.3308
AT5G54690	GAUT12	galacturonosyltransferase 12 (GAUT12); CONTAINS InterPro DOMAIN/s: Glycosyl transferase, family 8 (InterPro:IPR002495); BEST Arabidopsis thaliana protein match is: galacturonosyltransferase 13 (TAIR:AT3G01040.2); Has 1807 Blast hits to 1807 proteins in 277 species: Archae - 0; Bacteria - 0; Metazoa - 736; Fungi - 347; Plants - 385; Viruses - 0; Other Eukaryotes - 339 (source: NCBI BLink).	cell wall.hemicellulose synthesis.glucuronoxylan	Golgi membrane|Golgi apparatus|integral component of membrane		0.466747	0.0309167	0.0178795	0.0341356	-0.318143	-0.411482	0.75185	1.33005
AT1G79500	AtkdsA1	AtkdsA1; FUNCTIONS IN: 3-deoxy-8-phosphooctulonate synthase activity; INVOLVED IN: metabolic process, rhamnogalacturonan II biosynthetic process; LOCATED IN: endomembrane system, cytoplasm; EXPRESSED IN: 22 plant structures; EXPRESSED DURING: 13 growth stages; CONTAINS InterPro DOMAIN/s: DAHP synthetase I/KDSA (InterPro:IPR006218), Aldolase-type TIM barrel (InterPro:IPR013785), 3-deoxy-8-phosphoo…	cell wall.precursor synthesis.KDO pathway.KDO-8-Phosphate Synthase	cytosol|cytoplasm		0.12035	0.00944507	0.00149452	-0.257194	-0.332606	-0.40435	0.755577	1.32349
AT3G24480	AT3G24480	Leucine-rich repeat (LRR) family protein; FUNCTIONS IN: structural constituent of cell wall; LOCATED IN: cell wall, plant-type cell wall; EXPRESSED IN: 22 plant structures; EXPRESSED DURING: 13 growth stages; CONTAINS InterPro DOMAIN/s: Leucine-rich repeat-containing N-terminal domain, type 2 (InterPro:IPR013210), Leucine-rich repeat (InterPro:IPR001611); BEST Arabidopsis thaliana protein match i…	cell wall.cell wall proteins.LRR	cell wall|extracellular region|plant-type cell wall|plasmodesma		0.064688	0.00872649	0.0177339	-0.213079	-0.438762	-0.398118	0.758848	1.31779
AT2G43150	AT2G43150	Proline-rich extensin-like family protein; FUNCTIONS IN: structural constituent of cell wall; INVOLVED IN: plant-type cell wall organization; LOCATED IN: endomembrane system; EXPRESSED IN: 16 plant structures; EXPRESSED DURING: 12 growth stages; CONTAINS InterPro DOMAIN/s: Extensin-like repeat (InterPro:IPR006706); Has 134937 Blast hits to 39196 proteins in 1663 species: Archae - 308; Bacteria - …	cell wall.cell wall proteins.HRGP			0.2172	0.10556	0.0471108	-0.339309	-0.321489	-0.397302	0.759277	1.31704
AT5G64570	XYL4	beta-D-xylosidase 4 (XYL4); FUNCTIONS IN: xylan 1,4-beta-xylosidase activity, hydrolase activity, hydrolyzing O-glycosyl compounds; INVOLVED IN: xylan catabolic process; LOCATED IN: apoplast, cell wall; EXPRESSED IN: 24 plant structures; EXPRESSED DURING: 13 growth stages; CONTAINS InterPro DOMAIN/s: Glycoside hydrolase, family 3, N-terminal (InterPro:IPR001764), Glycoside hydrolase, family 3, C-…	cell wall.degradation.mannan-xylose-arabinose-fucose	cell wall|extracellular region|apoplast		0.161067	0.0164846	0.00697257	-0.248561	-0.180419	-0.397032	0.759419	1.3168
AT1G35230	AGP5	arabinogalactan protein 5 (AGP5); BEST Arabidopsis thaliana protein match is: arabinogalactan protein 10 (TAIR:AT4G09030.1); Has 52009 Blast hits to 24079 proteins in 1500 species: Archae - 200; Bacteria - 14022; Metazoa - 11286; Fungi - 4612; Plants - 7669; Viruses - 1962; Other Eukaryotes - 12258 (source: NCBI BLink).	cell wall.cell wall proteins.AGPs.AGP	plasma membrane|anchored component of membrane		0.0153163	0.012814	0.185556	1.52521	-1.47543	-0.393913	0.761062	1.31395
AT2G28950	EXPA6	expansin A6 (EXPA6); CONTAINS InterPro DOMAIN/s: Barwin-related endoglucanase (InterPro:IPR009009), Pollen allergen, N-terminal (InterPro:IPR014734), Expansin (InterPro:IPR002963), Rare lipoprotein A (InterPro:IPR005132), Expansin/Lol pI (InterPro:IPR007118), Expansin 45, endoglucanase-like (InterPro:IPR007112), Pollen allergen/expansin, C-terminal (InterPro:IPR007117); BEST Arabidopsis thaliana …	cell wall.modification	extracellular region|plant-type cell wall|membrane		0.153228	0.0181602	0.0123648	-0.323954	-0.267862	-0.393584	0.761236	1.31365
AT2G14890	AGP9	arabinogalactan protein 9 (AGP9); Has 285298 Blast hits to 106417 proteins in 3252 species: Archae - 851; Bacteria - 74147; Metazoa - 98199; Fungi - 38441; Plants - 27968; Viruses - 7387; Other Eukaryotes - 38305 (source: NCBI BLink).	cell wall.cell wall proteins.AGPs.AGP	plasma membrane|anchored component of membrane		0.222597	0.00374032	0.000835597	-0.156206	-0.2271	-0.392975	0.761558	1.3131
AT5G22130	PNT1	PEANUT 1 (PNT1); FUNCTIONS IN: mannosyltransferase activity, transferase activity, transferring glycosyl groups, alpha-1,4-mannosyltransferase activity; INVOLVED IN: GPI anchor biosynthetic process, cellulose biosynthetic process, plant-type cell wall biogenesis, embryo development, cell division; LOCATED IN: integral to membrane, endoplasmic reticulum membrane; CONTAINS InterPro DOMAIN/s: Mannos…	cell wall.cellulose synthesis	endoplasmic reticulum membrane|integral component of membrane|mitochondrion		0.252828	0.00216549	0.00724027	0.121983	-0.584751	-0.392684	0.761711	1.31283
AT4G10960	UGE5	UDP-D-glucose/UDP-D-galactose 4-epimerase 5 (UGE5); FUNCTIONS IN: UDP-glucose 4-epimerase activity, protein dimerization activity; INVOLVED IN: response to stress; LOCATED IN: endomembrane system; EXPRESSED IN: male gametophyte, root, guard cell, leaf, pollen tube; EXPRESSED DURING: L mature pollen stage, M germinated pollen stage; CONTAINS InterPro DOMAIN/s: NAD-dependent epimerase/dehydratase (…	cell wall.precursor synthesis.UGE	Golgi apparatus		0.0954636	1	0.0370764	0.580376	-0.0938858	-0.38877	0.76378	1.30928
AT5G44130	FLA13	FASCICLIN-like arabinogalactan protein 13 precursor (FLA13); FUNCTIONS IN: molecular_function unknown; LOCATED IN: anchored to plasma membrane, plasma membrane, anchored to membrane, plant-type cell wall; EXPRESSED IN: 23 plant structures; EXPRESSED DURING: 14 growth stages; CONTAINS InterPro DOMAIN/s: FAS1 domain (InterPro:IPR000782); BEST Arabidopsis thaliana protein match is: FASCICLIN-like ar…	cell wall.cell wall proteins.AGPs.AGP	anchored component of plasma membrane|plasma membrane|Golgi apparatus|plant-type cell wall|anchored component of membrane|plasmodesma		0.028003	0.0080853	0.00782658	-0.250111	-0.178511	-0.382497	0.767109	1.3036
AT5G16190	CSLA11	cellulose synthase like A11 (CSLA11); CONTAINS InterPro DOMAIN/s: Glycosyl transferase, family 2 (InterPro:IPR001173); BEST Arabidopsis thaliana protein match is: cellulose synthase-like A10 (TAIR:AT1G24070.1); Has 4862 Blast hits to 4856 proteins in 1449 species: Archae - 192; Bacteria - 3834; Metazoa - 9; Fungi - 83; Plants - 479; Viruses - 11; Other Eukaryotes - 254 (source: NCBI BLink).	cell wall.cellulose synthesis	integral component of membrane|Golgi membrane|Golgi apparatus		0.00863636	0.0588602	0.0222037	-0.774951	-0.45588	-0.377989	0.769509	1.29953
AT5G16910	CSLD2	cellulose-synthase like D2 (CSLD2); FUNCTIONS IN: cellulose synthase activity, transferase activity, transferring glycosyl groups; INVOLVED IN: plant-type cell wall biogenesis, response to cold, polysaccharide biosynthetic process, root hair elongation; LOCATED IN: Golgi apparatus, plasma membrane, integral to Golgi membrane; EXPRESSED IN: 23 plant structures; EXPRESSED DURING: 13 growth stages; …	cell wall.cellulose synthesis.cellulose synthase	endosome|trans-Golgi network|integral component of Golgi membrane|plasma membrane|Golgi apparatus		0.117785	0.00125674	0.00118335	0.190776	-0.353455	-0.37352	0.771897	1.29551
AT5G02260	EXPA9	expansin A9 (EXPA9); INVOLVED IN: plant-type cell wall modification involved in multidimensional cell growth, unidimensional cell growth, plant-type cell wall loosening; LOCATED IN: chloroplast; EXPRESSED IN: 22 plant structures; EXPRESSED DURING: 11 growth stages; CONTAINS InterPro DOMAIN/s: Barwin-related endoglucanase (InterPro:IPR009009), Pollen allergen, N-terminal (InterPro:IPR014734), Expa…	cell wall.modification	extracellular region|cell wall|membrane|chloroplast		0.0601493	0.0552764	0.022173	0.546965	-0.415104	-0.370367	0.773586	1.29268
AT3G52840	BGAL2	beta-galactosidase 2 (BGAL2); FUNCTIONS IN: cation binding, beta-galactosidase activity, hydrolase activity, hydrolyzing O-glycosyl compounds, catalytic activity; INVOLVED IN: lactose catabolic process, using glucoside 3-dehydrogenase, carbohydrate metabolic process, lactose catabolic process via UDP-galactose, lactose catabolic process; LOCATED IN: apoplast; EXPRESSED IN: 26 plant structures; EX…	cell wall.degradation.mannan-xylose-arabinose-fucose	integral component of membrane|apoplast|plant-type cell wall|vacuole|extracellular region		0.0583505	0.0111664	0.00181921	-0.256968	-0.287889	-0.369188	0.774218	1.29163
AT3G24670	AT3G24670	Pectin lyase-like superfamily protein; FUNCTIONS IN: pectate lyase activity; INVOLVED IN: biological_process unknown; LOCATED IN: endomembrane system; EXPRESSED IN: 23 plant structures; EXPRESSED DURING: 14 growth stages; CONTAINS InterPro DOMAIN/s: Pectin lyase fold/virulence factor (InterPro:IPR011050), AmbAllergen (InterPro:IPR018082), Pectate lyase/Amb allergen (InterPro:IPR002022), Pectin ly…	cell wall.degradation.pectate lyases and polygalacturonases	extracellular region		0.174526	0.0118772	0.00723911	-0.175987	-0.320261	-0.367651	0.775043	1.29025
AT1G70500	AT1G70500	Pectin lyase-like superfamily protein; FUNCTIONS IN: polygalacturonase activity; INVOLVED IN: carbohydrate metabolic process; LOCATED IN: endomembrane system; EXPRESSED IN: 6 plant structures; EXPRESSED DURING: 4 anthesis, C globular stage, petal differentiation and expansion stage; CONTAINS InterPro DOMAIN/s: Pectin lyase fold/virulence factor (InterPro:IPR011050), Pectin lyase fold (InterPro:IP…	cell wall.degradation.pectate lyases and polygalacturonases	extracellular region		0.422451	0.074481	0.06229	-0.116272	-0.156385	-0.366266	0.775788	1.28901
AT3G47000	AT3G47000	Glycosyl hydrolase family protein; FUNCTIONS IN: hydrolase activity, hydrolyzing O-glycosyl compounds; INVOLVED IN: carbohydrate metabolic process; LOCATED IN: cellular_component unknown; EXPRESSED IN: 23 plant structures; EXPRESSED DURING: 13 growth stages; CONTAINS InterPro DOMAIN/s: Glycoside hydrolase, family 3, N-terminal (InterPro:IPR001764), Glycoside hydrolase, family 3, C-terminal (Inter…	cell wall.degradation.cellulases and beta -1,4-glucanases	extracellular region|cytosol		0.093824	0.00485053	0.00117965	-0.14507	-0.281953	-0.357086	0.78074	1.28084
AT2G28760	UXS6	UDP-XYL synthase 6 (UXS6); FUNCTIONS IN: coenzyme binding, binding, catalytic activity; INVOLVED IN: cellular metabolic process, nucleotide-sugar metabolic process, metabolic process; LOCATED IN: plasma membrane; EXPRESSED IN: 25 plant structures; EXPRESSED DURING: 13 growth stages; CONTAINS InterPro DOMAIN/s: NAD-dependent epimerase/dehydratase (InterPro:IPR001509), NAD(P)-binding domain (InterP…	cell wall.precursor synthesis.UXS	cytoplasm|plasma membrane		0.0123135	0.00987073	0.00414914	0.398897	-0.455636	-0.356105	0.781271	1.27997
AT5G09870	CESA5	cellulose synthase 5 (CESA5); FUNCTIONS IN: cellulose synthase activity, transferase activity, transferring glycosyl groups; INVOLVED IN: response to cyclopentenone, plant-type cell wall biogenesis; LOCATED IN: plasma membrane; EXPRESSED IN: 25 plant structures; EXPRESSED DURING: 13 growth stages; CONTAINS InterPro DOMAIN/s: Cellulose synthase (InterPro:IPR005150), Zinc finger, RING-type (InterPr…	cell wall.cellulose synthesis.cellulose synthase	Golgi apparatus|plasma membrane|integral component of membrane		0.101201	0.00574024	0.01249	-0.16892	-0.506647	-0.344749	0.787445	1.26993
AT5G10430	AGP4	arabinogalactan protein 4 (AGP4); Has 1807 Blast hits to 1807 proteins in 277 species: Archae - 0; Bacteria - 0; Metazoa - 736; Fungi - 347; Plants - 385; Viruses - 0; Other Eukaryotes - 339 (source: NCBI BLink).	cell wall.cell wall proteins.AGPs.AGP	plasma membrane|anchored component of membrane		1	0.0105325	0.05571	-0.0164925	-0.458216	-0.340205	0.789929	1.26594
AT3G57790	AT3G57790	Pectin lyase-like superfamily protein; FUNCTIONS IN: polygalacturonase activity; INVOLVED IN: carbohydrate metabolic process; LOCATED IN: plasma membrane; EXPRESSED IN: 23 plant structures; EXPRESSED DURING: 14 growth stages; CONTAINS InterPro DOMAIN/s: Pectin lyase fold/virulence factor (InterPro:IPR011050), Pectin lyase fold (InterPro:IPR012334), Glycoside hydrolase, family 28 (InterPro:IPR0007…	cell wall.degradation.pectate lyases and polygalacturonases	vacuolar membrane|extracellular region		0.235396	0.00446563	0.00736528	-0.112245	-0.295015	-0.339944	0.790072	1.26571
AT1G48100	AT1G48100	Pectin lyase-like superfamily protein; FUNCTIONS IN: polygalacturonase activity; INVOLVED IN: carbohydrate metabolic process; EXPRESSED IN: 19 plant structures; EXPRESSED DURING: 10 growth stages; CONTAINS InterPro DOMAIN/s: Pectin lyase fold/virulence factor (InterPro:IPR011050), Pectin lyase fold (InterPro:IPR012334), Glycoside hydrolase, family 28 (InterPro:IPR000743), Parallel beta-helix repe…	cell wall.degradation.pectate lyases and polygalacturonases	cell wall|extracellular region		0.200432	0.0144636	0.0480569	0.228699	-0.404548	-0.33972	0.790195	1.26551
AT5G14470	AT5G14470	GHMP kinase family protein; FUNCTIONS IN: kinase activity, phosphotransferase activity, alcohol group as acceptor, galactokinase activity, ATP binding; INVOLVED IN: metabolic process, phosphorylation; LOCATED IN: cytoplasm; EXPRESSED IN: inflorescence meristem, flower, carpel, pollen tube; EXPRESSED DURING: 4 anthesis, petal differentiation and expansion stage; CONTAINS InterPro DOMAIN/s: Mevalon…	cell wall.precursor synthesis.sugar kinases.glucuronic acid kinase	cytosol		0.522374	0.203341	0.179673	-0.208197	-0.222971	-0.333418	0.793654	1.25999
AT5G06390	FLA17	FASCICLIN-like arabinogalactan protein 17 precursor (FLA17); FUNCTIONS IN: molecular_function unknown; INVOLVED IN: cell adhesion; LOCATED IN: vacuole; EXPRESSED IN: guard cell; CONTAINS InterPro DOMAIN/s: FAS1 domain (InterPro:IPR000782); BEST Arabidopsis thaliana protein match is: FASCICLIN-like arabinogalactan protein 18 precursor (TAIR:AT3G11700.1); Has 803 Blast hits to 777 proteins in 229 s…	cell wall.cell wall proteins.AGPs.AGP	vacuole|extracellular region		0.00881919	0.0039382	0.00730655	-0.348244	-0.329409	-0.330395	0.795318	1.25736
AT1G53500	MUM4	MUCILAGE-MODIFIED 4 (MUM4); FUNCTIONS IN: UDP-4-keto-rhamnose-4-keto-reductase activity, UDP-4-keto-6-deoxy-glucose-3,5-epimerase activity, catalytic activity, UDP-glucose 4,6-dehydratase activity, UDP-L-rhamnose synthase activity; INVOLVED IN: seed coat development, UDP-rhamnose biosynthetic process, mucilage biosynthetic process, metabolic process; LOCATED IN: soluble fraction; EXPRESSED IN: 28…	cell wall.precursor synthesis.UDP-glucose 4,6-dehydratase	cytosol		0.173348	0.0027218	0.00132096	-0.054885	-0.413434	-0.329401	0.795867	1.25649
AT3G05620	AT3G05620	Plant invertase/pectin methylesterase inhibitor superfamily; FUNCTIONS IN: enzyme inhibitor activity, pectinesterase activity; INVOLVED IN: cell wall modification; LOCATED IN: endomembrane system, cell wall, plant-type cell wall; EXPRESSED IN: shoot, leaf apex, hypocotyl, flower, pollen tube; EXPRESSED DURING: petal differentiation and expansion stage; CONTAINS InterPro DOMAIN/s: Pectinesterase, …	cell wall.pectin*esterases.PME	plant-type cell wall|extracellular region|cell wall		0.434987	0.0613158	0.0367949	-0.0808424	-0.160289	-0.327874	0.79671	1.25516
AT1G64670	BDG1	BODYGUARD1 (BDG1); CONTAINS InterPro DOMAIN/s: Alpha/beta hydrolase fold-1 (InterPro:IPR000073); BEST Arabidopsis thaliana protein match is: alpha/beta-Hydrolases superfamily protein (TAIR:AT5G41900.1); Has 7923 Blast hits to 7922 proteins in 1350 species: Archae - 58; Bacteria - 5093; Metazoa - 308; Fungi - 248; Plants - 246; Viruses - 4; Other Eukaryotes - 1966 (source: NCBI BLink).	cell wall	cytoplasm|plant-type cell wall		0.0139687	0.0116044	0.0038648	-0.560228	-0.23054	-0.326143	0.797666	1.25366
AT2G47650	UXS4	UDP-xylose synthase 4 (UXS4); FUNCTIONS IN: UDP-glucuronate decarboxylase activity, catalytic activity; INVOLVED IN: nucleotide-sugar metabolic process, D-xylose metabolic process; LOCATED IN: Golgi apparatus, plasma membrane, vacuole, membrane; EXPRESSED IN: cotyledon, male gametophyte, cultured cell, pollen tube, leaf; EXPRESSED DURING: L mature pollen stage, M germinated pollen stage; CONTAINS…	cell wall.precursor synthesis.UXS	trans-Golgi network|integral component of membrane|vacuole|Golgi cisterna membrane|Golgi apparatus|plasma membrane|membrane|endosome|vacuolar membrane		0.12237	0.00870045	0.00274213	0.199737	-0.273285	-0.318207	0.802066	1.24678
AT2G03090	EXPA15	expansin A15 (EXPA15); INVOLVED IN: plant-type cell wall modification involved in multidimensional cell growth, syncytium formation, unidimensional cell growth, plant-type cell wall loosening; LOCATED IN: endomembrane system, extracellular region; EXPRESSED IN: 25 plant structures; EXPRESSED DURING: 13 growth stages; CONTAINS InterPro DOMAIN/s: Pollen allergen, N-terminal (InterPro:IPR014734), Ra…	cell wall.modification	membrane|cell wall|extracellular region		0.00753703	0.00782805	0.159305	0.524077	-0.683961	-0.317852	0.802263	1.24647
AT5G55730	FLA1	FASCICLIN-like arabinogalactan 1 (FLA1); LOCATED IN: anchored to plasma membrane, cell wall, plasma membrane, anchored to membrane; EXPRESSED IN: 23 plant structures; EXPRESSED DURING: 14 growth stages; CONTAINS InterPro DOMAIN/s: FAS1 domain (InterPro:IPR000782); BEST Arabidopsis thaliana protein match is: FASCICLIN-like arabinogalactan 2 (TAIR:AT4G12730.1); Has 1807 Blast hits to 1807 proteins …	cell wall.cell wall proteins.AGPs.AGP	plasma membrane|anchored component of membrane|apoplast|anchored component of plasma membrane|cell wall		0.0112113	0.0330343	0.0940718	-0.37483	-0.36283	-0.316935	0.802773	1.24568
AT5G18690	AGP25	arabinogalactan protein 25 (AGP25); Has 1807 Blast hits to 1807 proteins in 277 species: Archae - 0; Bacteria - 0; Metazoa - 736; Fungi - 347; Plants - 385; Viruses - 0; Other Eukaryotes - 339 (source: NCBI BLink).	cell wall.cell wall proteins.AGPs.AGP	plasma membrane|anchored component of membrane		0.156869	0.0394117	0.0333274	-0.264469	-0.258844	-0.311837	0.805615	1.24129
AT4G33330	PGSIP3	plant glycogenin-like starch initiation protein 3 (PGSIP3); FUNCTIONS IN: transferase activity, transferring glycosyl groups; INVOLVED IN: biosynthetic process; LOCATED IN: endomembrane system; EXPRESSED IN: inflorescence meristem, sperm cell, root, flower; EXPRESSED DURING: petal differentiation and expansion stage; CONTAINS InterPro DOMAIN/s: Glycosyl transferase, family 8 (InterPro:IPR002495);…	cell wall.hemicellulose synthesis.glucuronoxylan	Golgi membrane|Golgi apparatus|integral component of membrane		0.40994	0.112733	0.0326189	0.0774193	-0.287396	-0.310292	0.806478	1.23996
AT5G64640	AT5G64640	Plant invertase/pectin methylesterase inhibitor superfamily; FUNCTIONS IN: enzyme inhibitor activity, pectinesterase activity; INVOLVED IN: cell wall modification; LOCATED IN: plasma membrane, plant-type cell wall; EXPRESSED IN: 24 plant structures; EXPRESSED DURING: 15 growth stages; CONTAINS InterPro DOMAIN/s: Pectin lyase fold/virulence factor (InterPro:IPR011050), Pectinesterase, catalytic (I…	cell wall.pectin*esterases.misc	cell wall|chloroplast|integral component of membrane|plasma membrane|plant-type cell wall		0.30034	0.00285896	0.00676607	0.0229032	-0.449345	-0.308453	0.807507	1.23838
AT4G01750	RGXT2	rhamnogalacturonan xylosyltransferase 2 (RGXT2); CONTAINS InterPro DOMAIN/s: Reticulon (InterPro:IPR003388), Nucleotide-diphospho-sugar transferase, predicted (InterPro:IPR005069); BEST Arabidopsis thaliana protein match is: rhamnogalacturonan xylosyltransferase 1 (TAIR:AT4G01770.1); Has 310 Blast hits to 306 proteins in 29 species: Archae - 0; Bacteria - 0; Metazoa - 2; Fungi - 0; Plants - 281; …	cell wall.pectin synthesis.rhamnogalacturonan II.Xylose Transferase with Fucose Acceptor	Golgi membrane|chloroplast|integral component of membrane|Golgi apparatus		0.0415353	0.0510024	0.0755376	0.64694	-0.187281	-0.307455	0.808066	1.23752
AT5G33290	XGD1	xylogalacturonan deficient 1 (XGD1); CONTAINS InterPro DOMAIN/s: Exostosin-like (InterPro:IPR004263); BEST Arabidopsis thaliana protein match is: Exostosin family protein (TAIR:AT3G42180.1); Has 35333 Blast hits to 34131 proteins in 2444 species: Archae - 798; Bacteria - 22429; Metazoa - 974; Fungi - 991; Plants - 531; Viruses - 0; Other Eukaryotes - 9610 (source: NCBI BLink).	cell wall.pectin synthesis.Xylogalacturonan.Xylose Transferase	Golgi membrane|trans-Golgi network|Golgi apparatus|integral component of membrane|endosome|membrane		1	0.00510338	0.029202	0.0603935	-0.39328	-0.305342	0.80925	1.23571
AT4G02320	AT4G02320	Plant invertase/pectin methylesterase inhibitor superfamily; FUNCTIONS IN: enzyme inhibitor activity, pectinesterase activity; INVOLVED IN: cell wall modification; LOCATED IN: endomembrane system, cell wall, plant-type cell wall; EXPRESSED IN: flower; CONTAINS InterPro DOMAIN/s: Pectinesterase, active site (InterPro:IPR018040), Pectin lyase fold/virulence factor (InterPro:IPR011050), Pectinestera…	cell wall.pectin*esterases.misc	extracellular region|plant-type cell wall|cell wall		0.285583	0.153337	0.103493	-0.492402	0.177637	-0.304957	0.809466	1.23538
AT3G15720	AT3G15720	Pectin lyase-like superfamily protein; FUNCTIONS IN: polygalacturonase activity; INVOLVED IN: response to cyclopentenone, carbohydrate metabolic process; LOCATED IN: anchored to plasma membrane, anchored to membrane, plant-type cell wall; EXPRESSED IN: 21 plant structures; EXPRESSED DURING: 13 growth stages; CONTAINS InterPro DOMAIN/s: Pectin lyase fold/virulence factor (InterPro:IPR011050), Glyc…	cell wall.degradation.pectate lyases and polygalacturonases	anchored component of membrane|extracellular region|anchored component of plasma membrane|plant-type cell wall|integral component of membrane		0.337541	0.14437	0.117259	-0.229055	-0.30097	-0.30414	0.809925	1.23468
AT5G04310	AT5G04310	Pectin lyase-like superfamily protein; CONTAINS InterPro DOMAIN/s: Pectin lyase fold/virulence factor (InterPro:IPR011050), AmbAllergen (InterPro:IPR018082), Pectate lyase/Amb allergen (InterPro:IPR002022), Pectin lyase fold (InterPro:IPR012334); BEST Arabidopsis thaliana protein match is: Pectin lyase-like superfamily protein (TAIR:AT3G54920.1); Has 1753 Blast hits to 1747 proteins in 285 specie…	cell wall.degradation.pectate lyases and polygalacturonases	anchored component of membrane|plasma membrane		0.439561	0.0762551	0.046516	-0.17992	-0.0923831	-0.301643	0.811328	1.23255
AT4G14900	AT4G14900	FRIGIDA-like protein; CONTAINS InterPro DOMAIN/s: Frigida-like (InterPro:IPR012474); BEST Arabidopsis thaliana protein match is: FRIGIDA-like protein (TAIR:AT3G22440.1); Has 30201 Blast hits to 17322 proteins in 780 species: Archae - 12; Bacteria - 1396; Metazoa - 17338; Fungi - 3422; Plants - 5037; Viruses - 0; Other Eukaryotes - 2996 (source: NCBI BLink).	cell wall.cell wall proteins.HRGP	nucleus		0.226003	0.00144006	0.00364918	0.0459271	-0.346933	-0.300777	0.811815	1.23181
AT3G43270	AT3G43270	Plant invertase/pectin methylesterase inhibitor superfamily; FUNCTIONS IN: enzyme inhibitor activity, pectinesterase activity; INVOLVED IN: cell wall modification; LOCATED IN: plant-type cell wall; EXPRESSED IN: 21 plant structures; EXPRESSED DURING: 10 growth stages; CONTAINS InterPro DOMAIN/s: Pectinesterase, active site (InterPro:IPR018040), Pectin lyase fold/virulence factor (InterPro:IPR0110…	cell wall.pectin*esterases.PME	plant-type cell wall|extracellular region		0.0265068	0.0581711	0.0159121	-0.399895	0.173434	-0.300128	0.81218	1.23125
AT3G52370	FLA15	FASCICLIN-like arabinogalactan protein 15 precursor (FLA15); INVOLVED IN: cell adhesion; LOCATED IN: endomembrane system; EXPRESSED IN: 21 plant structures; EXPRESSED DURING: 13 growth stages; CONTAINS InterPro DOMAIN/s: FAS1 domain (InterPro:IPR000782); BEST Arabidopsis thaliana protein match is: FASCICLIN-like arabinogalactan protein 16 precursor (TAIR:AT2G35860.1); Has 1194 Blast hits to 1139 …	cell wall.cell wall proteins.AGPs.AGP	extracellular region		0.013295	0.0211242	0.0313261	-0.389093	-0.466064	-0.299259	0.81267	1.23051
AT5G53370	PMEPCRF	pectin methylesterase PCR fragment F (PMEPCRF); FUNCTIONS IN: pectinesterase activity; INVOLVED IN: cell wall modification; LOCATED IN: cell wall; EXPRESSED IN: 22 plant structures; EXPRESSED DURING: 13 growth stages; CONTAINS InterPro DOMAIN/s: Pectinesterase, active site (InterPro:IPR018040), Pectin lyase fold/virulence factor (InterPro:IPR011050), Pectinesterase, catalytic (InterPro:IPR000070)…	cell wall.pectin*esterases.PME	integral component of membrane|cell wall|nucleus|cell periphery		0.194612	0.0132363	0.0735299	-0.178806	-0.309544	-0.29728	0.813785	1.22883
AT1G10640	AT1G10640	Pectin lyase-like superfamily protein; FUNCTIONS IN: polygalacturonase activity; INVOLVED IN: carbohydrate metabolic process; LOCATED IN: cellular_component unknown; EXPRESSED IN: 18 plant structures; EXPRESSED DURING: 11 growth stages; CONTAINS InterPro DOMAIN/s: Pectin lyase fold/virulence factor (InterPro:IPR011050), Parallel beta-helix repeat (InterPro:IPR006626), Glycoside hydrolase, family …	cell wall.degradation.pectate lyases and polygalacturonases	extracellular region		0.0309648	0.0356832	0.0139671	-0.268929	-0.426862	-0.29632	0.814327	1.22801
AT3G07330	CSLC6	Cellulose-synthase-like C6 (CSLC6); FUNCTIONS IN: cellulose synthase activity, transferase activity, transferring glycosyl groups; INVOLVED IN: pollen tube development; LOCATED IN: Golgi apparatus; EXPRESSED IN: 24 plant structures; EXPRESSED DURING: 15 growth stages; CONTAINS InterPro DOMAIN/s: Glycosyl transferase, family 2 (InterPro:IPR001173); BEST Arabidopsis thaliana protein match is: Glyco…	cell wall.cellulose synthesis	Golgi apparatus|integral component of membrane|trans-Golgi network|Golgi membrane|endosome		0.187337	0.00712058	0.00336409	-0.088561	-0.271606	-0.291805	0.816879	1.22417
AT5G22740	CSLA02	cellulose synthase-like A02 (CSLA02); CONTAINS InterPro DOMAIN/s: Glycosyl transferase, family 2 (InterPro:IPR001173); BEST Arabidopsis thaliana protein match is: Nucleotide-diphospho-sugar transferases superfamily protein (TAIR:AT5G03760.1); Has 5133 Blast hits to 5129 proteins in 1484 species: Archae - 200; Bacteria - 4017; Metazoa - 35; Fungi - 91; Plants - 482; Viruses - 11; Other Eukaryotes …	cell wall.cellulose synthesis	Golgi membrane|Golgi apparatus|integral component of membrane		0.24949	0.0244129	0.00271923	-0.0395668	-0.230194	-0.287195	0.819494	1.22027
AT2G01850	EXGT-A3	endoxyloglucan transferase A3 (EXGT-A3); FUNCTIONS IN: hydrolase activity, acting on glycosyl bonds, xyloglucan:xyloglucosyl transferase activity; INVOLVED IN: phloem or xylem histogenesis; LOCATED IN: endomembrane system, cell wall, apoplast; EXPRESSED IN: 25 plant structures; EXPRESSED DURING: 13 growth stages; CONTAINS InterPro DOMAIN/s: Xyloglucan endotransglucosylase/hydrolase (InterPro:IPR0…	cell wall.modification	extracellular region|apoplast|cell wall		0.148158	0.269317	0.0238609	-0.240261	-0.143862	-0.287076	0.819561	1.22016
AT2G20370	MUR3	MURUS 3 (MUR3); CONTAINS InterPro DOMAIN/s: Exostosin-like (InterPro:IPR004263); BEST Arabidopsis thaliana protein match is: Exostosin family protein (TAIR:AT2G29040.1); Has 481 Blast hits to 480 proteins in 27 species: Archae - 0; Bacteria - 0; Metazoa - 8; Fungi - 4; Plants - 455; Viruses - 0; Other Eukaryotes - 14 (source: NCBI BLink).	cell wall.hemicellulose synthesis.xyloglucan.XXXG galactose Transferase	Golgi apparatus|membrane|integral component of Golgi membrane|Golgi cisterna membrane|endosome|trans-Golgi network		0.233307	0.000767216	0.00542881	-0.062946	-0.41501	-0.28198	0.822461	1.21586
AT2G46930	AT2G46930	Pectinacetylesterase family protein; FUNCTIONS IN: carboxylesterase activity; LOCATED IN: endomembrane system; EXPRESSED IN: 22 plant structures; EXPRESSED DURING: 13 growth stages; CONTAINS InterPro DOMAIN/s: Pectinacetylesterase (InterPro:IPR004963); BEST Arabidopsis thaliana protein match is: Pectinacetylesterase family protein (TAIR:AT3G62060.1); Has 557 Blast hits to 549 proteins in 96 speci…	cell wall.pectin*esterases.acetyl esterase	plant-type cell wall|extracellular region		0.0746374	0.0128451	0.00619618	-0.179097	-0.0396643	-0.278122	0.824664	1.21262
AT4G33810	AT4G33810	Glycosyl hydrolase superfamily protein; FUNCTIONS IN: cation binding, hydrolase activity, hydrolyzing O-glycosyl compounds, catalytic activity; INVOLVED IN: carbohydrate metabolic process; LOCATED IN: cell wall; EXPRESSED IN: 21 plant structures; EXPRESSED DURING: 12 growth stages; CONTAINS InterPro DOMAIN/s: Glycoside hydrolase, family 10 (InterPro:IPR001000), Glycoside hydrolase, catalytic core…	cell wall.degradation.mannan-xylose-arabinose-fucose	extracellular region|cell wall		0.368967	0.0216041	0.0279415	0.0627015	-0.296747	-0.276127	0.825805	1.21094
AT3G11700	FLA18	FASCICLIN-like arabinogalactan protein 18 precursor (FLA18); FUNCTIONS IN: molecular_function unknown; INVOLVED IN: response to cyclopentenone, cell adhesion; LOCATED IN: vacuole; EXPRESSED IN: 23 plant structures; EXPRESSED DURING: 15 growth stages; CONTAINS InterPro DOMAIN/s: FAS1 domain (InterPro:IPR000782); BEST Arabidopsis thaliana protein match is: FASCICLIN-like arabinogalactan protein 17 …	cell wall.cell wall proteins.AGPs.AGP	vacuole|extracellular region		0.023859	0.0062752	0.00210373	-0.395686	-0.214349	-0.274664	0.826643	1.20971
AT1G53840	PME1	pectin methylesterase 1 (PME1); FUNCTIONS IN: pectinesterase activity; INVOLVED IN: cell wall modification; LOCATED IN: extracellular region, plasma membrane, membrane, plant-type cell wall; EXPRESSED IN: 24 plant structures; EXPRESSED DURING: 13 growth stages; CONTAINS InterPro DOMAIN/s: Pectinesterase, active site (InterPro:IPR018040), Pectin lyase fold/virulence factor (InterPro:IPR011050), Pe…	cell wall.pectin*esterases.PME	trans-Golgi network|Golgi membrane|plant-type cell wall|plasmodesma|nucleus|vacuolar membrane|cell wall|plasma membrane|endosome|Golgi apparatus|extracellular region|membrane		0.0311761	0.00477837	0.014311	-0.306497	-0.246862	-0.274101	0.826965	1.20924
AT1G73250	GER1	GDP-4-keto-6-deoxymannose-3,5-epimerase-4-reductase 1\ (GER1); CONTAINS InterPro DOMAIN/s: NAD-dependent epimerase/dehydratase (InterPro:IPR001509), NAD(P)-binding domain (InterPro:IPR016040); BEST Arabidopsis thaliana protein match is: NAD(P)-binding Rossmann-fold superfamily protein (TAIR:AT1G17890.1); Has 26333 Blast hits to 26329 proteins in 2769 species: Archae - 655; Bacteria - 15410; Metaz…	cell wall.precursor synthesis.GER	cytoplasm		0.309175	0.0419377	0.00873391	-0.0437256	-0.0573175	-0.273666	0.827215	1.20888
AT5G57560	TCH4	Touch 4 (TCH4); CONTAINS InterPro DOMAIN/s: Xyloglucan endotransglucosylase/hydrolase (InterPro:IPR016455), Xyloglucan endo-transglycosylase, C-terminal (InterPro:IPR010713), Concanavalin A-like lectin/glucanase, subgroup (InterPro:IPR013320), Concanavalin A-like lectin/glucanase (InterPro:IPR008985), Glycoside hydrolase, family 16 (InterPro:IPR000757), Glycoside hydrolase, family 16, active site…	cell wall.modification	chloroplast|apoplast|cell wall|Golgi apparatus		0.47858	1	0.362917	-0.235671	-0.0821383	-0.270766	0.828879	1.20645
AT3G46550	SOS5	salt overly sensitive 5 (SOS5); FUNCTIONS IN: polysaccharide binding; INVOLVED IN: multidimensional cell growth, cell adhesion, response to stress; LOCATED IN: anchored to plasma membrane, plasma membrane, external side of plasma membrane, anchored to membrane; EXPRESSED IN: cultured cell; CONTAINS InterPro DOMAIN/s: FAS1 domain (InterPro:IPR000782); BEST Arabidopsis thaliana protein match is: FA…	cell wall.cell wall proteins.AGPs.AGP	plasma membrane|anchored component of plasma membrane|anchored component of membrane|external side of plasma membrane		0.0287291	0.00314608	0.00841407	-0.227867	-0.498426	-0.265775	0.831752	1.20228
AT1G02405	AT1G02405	proline-rich family protein; BEST Arabidopsis thaliana protein match is: proline-rich family protein (TAIR:AT1G70990.1); Has 45319 Blast hits to 18313 proteins in 1048 species: Archae - 86; Bacteria - 6513; Metazoa - 15272; Fungi - 3775; Plants - 11142; Viruses - 2024; Other Eukaryotes - 6507 (source: NCBI BLink).	cell wall.cell wall proteins.LRR	plasma membrane|anchored component of membrane|integral component of membrane		0.23816	0.558883	0.244805	0.778277	-0.191381	-0.26574	0.831772	1.20225
AT1G41830	SKS6	SKU5-similar 6 (SKS6); FUNCTIONS IN: pectinesterase activity; INVOLVED IN: oxidation reduction; LOCATED IN: apoplast, cell wall, membrane, plant-type cell wall; EXPRESSED IN: 23 plant structures; EXPRESSED DURING: 13 growth stages; CONTAINS InterPro DOMAIN/s: Cupredoxin (InterPro:IPR008972), Multicopper oxidase, type 2 (InterPro:IPR011706), Multicopper oxidase, type 3 (InterPro:IPR011707), Multic…	cell wall.pectin*esterases.PME	extracellular region|cell wall|plasmodesma|membrane|apoplast|plant-type cell wall		0.0567201	0.0250721	0.0171609	-0.155713	-0.257691	-0.264279	0.832615	1.20104
AT1G17270	AT1G17270	O-fucosyltransferase family protein; CONTAINS InterPro DOMAIN/s: GDP-fucose protein O-fucosyltransferase (InterPro:IPR019378); BEST Arabidopsis thaliana protein match is: O-fucosyltransferase family protein (TAIR:AT5G50420.1); Has 98 Blast hits to 96 proteins in 33 species: Archae - 0; Bacteria - 0; Metazoa - 42; Fungi - 0; Plants - 52; Viruses - 0; Other Eukaryotes - 4 (source: NCBI BLink).	cell wall.precursor synthesis	integral component of membrane|nucleus		0.308728	0.0246748	0.0234485	-0.0647022	-0.0887719	-0.249742	0.841047	1.18899
AT3G56000	CSLA14	cellulose synthase like A14 (CSLA14); CONTAINS InterPro DOMAIN/s: Glycosyl transferase, family 2 (InterPro:IPR001173); BEST Arabidopsis thaliana protein match is: cellulose synthase-like A3 (TAIR:AT1G23480.2); Has 4532 Blast hits to 4528 proteins in 1325 species: Archae - 200; Bacteria - 3460; Metazoa - 7; Fungi - 93; Plants - 478; Viruses - 11; Other Eukaryotes - 283 (source: NCBI BLink).	cell wall.cellulose synthesis	integral component of membrane|Golgi apparatus|Golgi membrane		0.170063	0.0498044	0.0723405	-0.290249	0.101113	-0.243231	0.844851	1.18364
AT3G62830	AUD1	AUD1; FUNCTIONS IN: UDP-glucuronate decarboxylase activity, dTDP-glucose 4,6-dehydratase activity, catalytic activity; INVOLVED IN: dTDP-rhamnose biosynthetic process, nucleotide-sugar metabolic process, D-xylose metabolic process; LOCATED IN: plasma membrane, Golgi membrane, membrane; EXPRESSED IN: guard cell, cultured cell; CONTAINS InterPro DOMAIN/s: NAD-dependent epimerase/dehydratase (InterP…	cell wall.precursor synthesis.UXS	Golgi apparatus|trans-Golgi network|endosome|Golgi membrane|membrane|plasma membrane|Golgi cisterna membrane|integral component of membrane		0.298941	0.00580993	0.00361167	0.0409651	-0.171643	-0.242492	0.845284	1.18303
AT2G47930	AGP26	arabinogalactan protein 26 (AGP26); Has 1583 Blast hits to 406 proteins in 105 species: Archae - 2; Bacteria - 56; Metazoa - 101; Fungi - 52; Plants - 160; Viruses - 60; Other Eukaryotes - 1152 (source: NCBI BLink).	cell wall.cell wall proteins.AGPs.AGP	plasma membrane|anchored component of membrane		1	0.0262856	0.0648844	-0.0596592	-0.183812	-0.242464	0.8453	1.18301
AT1G21310	EXT3	extensin 3 (EXT3); FUNCTIONS IN: structural constituent of cell wall; INVOLVED IN: plant-type cell wall organization; LOCATED IN: endomembrane system; EXPRESSED IN: 7 plant structures; EXPRESSED DURING: 4 anthesis, F mature embryo stage, petal differentiation and expansion stage, E expanded cotyledon stage, D bilateral stage; CONTAINS InterPro DOMAIN/s: Extensin-like repeat (InterPro:IPR006706); …	cell wall.cell wall proteins.HRGP	extracellular region|primary cell wall		0.589509	0.429374	0.704387	-0.325436	-0.353197	-0.240506	0.846449	1.18141
AT3G42950	AT3G42950	Pectin lyase-like superfamily protein; FUNCTIONS IN: polygalacturonase activity; INVOLVED IN: carbohydrate metabolic process; LOCATED IN: endomembrane system; EXPRESSED IN: 18 plant structures; EXPRESSED DURING: 8 growth stages; CONTAINS InterPro DOMAIN/s: Pectin lyase fold/virulence factor (InterPro:IPR011050), Glycoside hydrolase, family 28 (InterPro:IPR000743), Pectin lyase fold (InterPro:IPR0…	cell wall.degradation.pectate lyases and polygalacturonases	chloroplast|integral component of membrane|extracellular region		0.210339	0.00585101	0.00649752	0.104627	-0.28522	-0.236669	0.848702	1.17827
AT5G20860	AT5G20860	Plant invertase/pectin methylesterase inhibitor superfamily; FUNCTIONS IN: enzyme inhibitor activity, pectinesterase activity; INVOLVED IN: cell wall modification; LOCATED IN: endomembrane system, cell wall, plant-type cell wall; EXPRESSED IN: flower; CONTAINS InterPro DOMAIN/s: Pectinesterase, active site (InterPro:IPR018040), Pectin lyase fold/virulence factor (InterPro:IPR011050), Pectinestera…	cell wall.pectin*esterases.PME	extracellular region|cell wall|plant-type cell wall		0.211142	0.159213	0.111025	0.482801	-0.174641	-0.233335	0.850666	1.17555
AT5G64740	CESA6	cellulose synthase 6 (CESA6); FUNCTIONS IN: cellulose synthase activity, transferase activity, transferring glycosyl groups; INVOLVED IN: in 6 processes; LOCATED IN: cortical microtubule, transverse to long axis, Golgi apparatus, cellulose synthase complex, plasma membrane, membrane; EXPRESSED IN: 25 plant structures; EXPRESSED DURING: 15 growth stages; CONTAINS InterPro DOMAIN/s: Cellulose synth…	cell wall.cellulose synthesis.cellulose synthase	membrane|plasma membrane|integral component of plasma membrane|cortical microtubule, transverse to long axis|Golgi apparatus|cellulose synthase complex		0.0443299	0.015095	0.0109502	-0.187485	-0.307353	-0.229552	0.852899	1.17247
AT5G48900	AT5G48900	Pectin lyase-like superfamily protein; FUNCTIONS IN: lyase activity, pectate lyase activity; LOCATED IN: endomembrane system; EXPRESSED IN: 22 plant structures; EXPRESSED DURING: 14 growth stages; CONTAINS InterPro DOMAIN/s: Pectin lyase fold/virulence factor (InterPro:IPR011050), AmbAllergen (InterPro:IPR018082), Pectate lyase/Amb allergen (InterPro:IPR002022), Pectin lyase fold (InterPro:IPR012…	cell wall.degradation.pectate lyases and polygalacturonases	extracellular region		0.0560486	0.386627	0.179351	-0.445079	-0.124213	-0.226602	0.854646	1.17008
AT1G63180	UGE3	UDP-D-glucose/UDP-D-galactose 4-epimerase 3 (UGE3); CONTAINS InterPro DOMAIN/s: NAD-dependent epimerase/dehydratase (InterPro:IPR001509), NAD(P)-binding domain (InterPro:IPR016040), UDP-glucose 4-epimerase (InterPro:IPR005886); BEST Arabidopsis thaliana protein match is: UDP-D-glucose/UDP-D-galactose 4-epimerase 1 (TAIR:AT1G12780.1); Has 41147 Blast hits to 41136 proteins in 2978 species: Archae …	cell wall.precursor synthesis.UGE	Golgi apparatus		0.367608	0.0661879	0.0645339	-0.15735	0.289401	-0.225477	0.855312	1.16916
AT1G70370	PG2	polygalacturonase 2 (PG2); FUNCTIONS IN: polygalacturonase activity; INVOLVED IN: biological_process unknown; LOCATED IN: endomembrane system; EXPRESSED IN: 23 plant structures; EXPRESSED DURING: 13 growth stages; CONTAINS InterPro DOMAIN/s: BURP (InterPro:IPR004873); BEST Arabidopsis thaliana protein match is: BURP domain-containing protein (TAIR:AT1G23760.1); Has 2933 Blast hits to 2085 protein…	cell wall.degradation.pectate lyases and polygalacturonases	extracellular region|apoplast|cell wall		0.0958698	0.0215314	0.0189103	-0.195567	-0.101659	-0.225181	0.855488	1.16892
AT4G36890	IRX14	irregular xylem 14 (IRX14); CONTAINS InterPro DOMAIN/s: Glycosyl transferase, family 43 (InterPro:IPR005027); BEST Arabidopsis thaliana protein match is: Nucleotide-diphospho-sugar transferases superfamily protein (TAIR:AT5G67230.1); Has 636 Blast hits to 635 proteins in 91 species: Archae - 0; Bacteria - 2; Metazoa - 399; Fungi - 0; Plants - 221; Viruses - 0; Other Eukaryotes - 14 (source: NCBI …	cell wall.hemicellulose synthesis.glucuronoxylan	Golgi membrane|Golgi apparatus|integral component of membrane|endosome|trans-Golgi network		0.318076	0.00778853	0.0100776	-0.00417592	-0.357615	-0.218141	0.859672	1.16323
AT5G66280	GMD1	GDP-D-mannose 4,6-dehydratase 1\ (GMD1); FUNCTIONS IN: protein binding, GDP-mannose 4,6-dehydratase activity; INVOLVED IN: cellular metabolic process, GDP-mannose metabolic process, nucleotide-sugar metabolic process, metabolic process; LOCATED IN: intracellular; EXPRESSED IN: inflorescence meristem, root, flower; EXPRESSED DURING: 4 anthesis, petal differentiation and expansion stage; CONTAINS I…	cell wall.precursor synthesis.GMD	Golgi apparatus		0.417148	0.0563138	0.0555903	-0.124019	0.191481	-0.217997	0.859758	1.16312
AT2G41850	PGAZAT	polygalacturonase abscission zone A. thaliana (PGAZAT); FUNCTIONS IN: polygalacturonase activity; INVOLVED IN: cell wall modification involved in abscission, fruit dehiscence, floral organ abscission, anther dehiscence, carbohydrate metabolic process; LOCATED IN: endomembrane system; EXPRESSED IN: 6 plant structures; EXPRESSED DURING: 4 anthesis; CONTAINS InterPro DOMAIN/s: Pectin lyase fold/viru…	cell wall.degradation.pectate lyases and polygalacturonases	extracellular region|cell wall		0.26133	1	1	-0.567442	0.00086734	-0.216751	0.860501	1.16211
AT2G46630	AT2G46630	unknown protein; LOCATED IN: chloroplast; EXPRESSED IN: 22 plant structures; EXPRESSED DURING: 13 growth stages; Has 110095 Blast hits to 59224 proteins in 2216 species: Archae - 177; Bacteria - 15429; Metazoa - 38345; Fungi - 18843; Plants - 13341; Viruses - 3084; Other Eukaryotes - 20876 (source: NCBI BLink).	cell wall.cell wall proteins.LRR	nucleus		0.0551449	0.795568	0.00473181	-0.353007	-0.0807482	-0.216547	0.860623	1.16195
AT1G02640	BXL2	beta-xylosidase 2 (BXL2); FUNCTIONS IN: hydrolase activity, hydrolyzing O-glycosyl compounds; INVOLVED IN: carbohydrate metabolic process; LOCATED IN: plant-type cell wall; EXPRESSED IN: 23 plant structures; EXPRESSED DURING: 13 growth stages; CONTAINS InterPro DOMAIN/s: Glycoside hydrolase, family 3, N-terminal (InterPro:IPR001764), Glycoside hydrolase, family 3, C-terminal (InterPro:IPR002772),…	cell wall.degradation.mannan-xylose-arabinose-fucose	extracellular region|proteinaceous extracellular matrix|PcG protein complex|plant-type cell wall		0.0695939	0.194257	0.0146323	-0.545302	0.113599	-0.207777	0.86587	1.15491
AT3G61130	GAUT1	galacturonosyltransferase 1 (GAUT1); CONTAINS InterPro DOMAIN/s: Glycosyl transferase, family 8 (InterPro:IPR002495); BEST Arabidopsis thaliana protein match is: galacturonosyltransferase 3 (TAIR:AT4G38270.2); Has 1521 Blast hits to 1503 proteins in 273 species: Archae - 4; Bacteria - 491; Metazoa - 148; Fungi - 2; Plants - 840; Viruses - 0; Other Eukaryotes - 36 (source: NCBI BLink).	cell wall.pectin synthesis.homogalacturonan.Galacturonic Acid Trnasferase	Golgi apparatus|endosome|Golgi membrane|trans-Golgi network|integral component of membrane		0.123207	0.002286	0.00282376	-0.106856	-0.32564	-0.206939	0.866374	1.15424
AT3G55140	AT3G55140	Pectin lyase-like superfamily protein; CONTAINS InterPro DOMAIN/s: Pectin lyase fold/virulence factor (InterPro:IPR011050), AmbAllergen (InterPro:IPR018082), Pectate lyase/Amb allergen (InterPro:IPR002022), Pectin lyase fold (InterPro:IPR012334); BEST Arabidopsis thaliana protein match is: Pectin lyase-like superfamily protein (TAIR:AT3G09540.1); Has 1866 Blast hits to 1858 proteins in 295 specie…	cell wall.degradation.pectate lyases and polygalacturonases	plasma membrane		0.170561	0.0200281	0.00765154	-0.115428	-0.102437	-0.206152	0.866846	1.15361
AT1G26250	AT1G26250	Proline-rich extensin-like family protein; FUNCTIONS IN: structural constituent of cell wall; INVOLVED IN: plant-type cell wall organization; LOCATED IN: endomembrane system; CONTAINS InterPro DOMAIN/s: Extensin-like repeat (InterPro:IPR006706); BEST Arabidopsis thaliana protein match is: Proline-rich extensin-like family protein (TAIR:AT4G08370.1); Has 289174 Blast hits to 44674 proteins in 1767…	cell wall.cell wall proteins.LRR			0.412192	0.0720284	0.204313	-0.155423	-0.713785	-0.205757	0.867084	1.15329
AT3G13520	AGP12	arabinogalactan protein 12 (AGP12); BEST Arabidopsis thaliana protein match is: arabinogalactan protein 14 (TAIR:AT5G56540.1); Has 50 Blast hits to 50 proteins in 9 species: Archae - 0; Bacteria - 0; Metazoa - 0; Fungi - 0; Plants - 50; Viruses - 0; Other Eukaryotes - 0 (source: NCBI BLink).	cell wall.cell wall proteins.AGPs.AGP	anchored component of membrane|plasma membrane		0.0667544	0.121922	0.0355611	-0.315432	0.257336	-0.200351	0.870339	1.14898
AT3G09540	AT3G09540	Pectin lyase-like superfamily protein; FUNCTIONS IN: lyase activity, pectate lyase activity; INVOLVED IN: N-terminal protein myristoylation; EXPRESSED IN: 22 plant structures; EXPRESSED DURING: 12 growth stages; CONTAINS InterPro DOMAIN/s: Pectin lyase fold/virulence factor (InterPro:IPR011050), AmbAllergen (InterPro:IPR018082), Pectate lyase/Amb allergen (InterPro:IPR002022), Pectin lyase fold (…	cell wall.degradation.pectate lyases and polygalacturonases	plasma membrane		0.477368	0.000946805	0.147864	0.0534509	-0.625144	-0.193776	0.874315	1.14375
AT5G48450	sks3	SKU5 similar 3 (sks3); FUNCTIONS IN: oxidoreductase activity, copper ion binding; INVOLVED IN: oxidation reduction; LOCATED IN: plasma membrane; EXPRESSED IN: 23 plant structures; EXPRESSED DURING: 13 growth stages; CONTAINS InterPro DOMAIN/s: Multicopper oxidase, type 2 (InterPro:IPR011706), Multicopper oxidase, type 3 (InterPro:IPR011707), Cupredoxin (InterPro:IPR008972), Multicopper oxidase, t…	cell wall.pectin*esterases.misc	anchored component of plasma membrane|extracellular region|plasmodesma|plasma membrane		1	0.0179649	0.453221	0.0229535	0.248253	-0.190086	0.876553	1.14083
AT3G03050	CSLD3	cellulose synthase-like D3 (CSLD3); FUNCTIONS IN: cellulose synthase activity, transferase activity, transferring glycosyl groups; INVOLVED IN: response to cyclopentenone, plant-type cell wall biogenesis, response to cold, polysaccharide biosynthetic process; LOCATED IN: Golgi apparatus, endoplasmic reticulum, plasma membrane; EXPRESSED IN: 24 plant structures; EXPRESSED DURING: 13 growth stages;…	cell wall.cellulose synthesis.cellulose synthase	Golgi apparatus|trans-Golgi network|plasma membrane|integral component of membrane|Golgi membrane|endoplasmic reticulum|endosome		0.282298	0.0259379	0.0574568	0.00346395	-0.108758	-0.187988	0.877829	1.13917
AT1G02000	GAE2	UDP-D-glucuronate 4-epimerase 2 (GAE2); FUNCTIONS IN: UDP-glucuronate 4-epimerase activity, catalytic activity; INVOLVED IN: cellular metabolic process, carbohydrate metabolic process, nucleotide-sugar metabolic process, metabolic process; LOCATED IN: cellular_component unknown; EXPRESSED IN: 25 plant structures; EXPRESSED DURING: 15 growth stages; CONTAINS InterPro DOMAIN/s: NAD-dependent epimer…	cell wall.precursor synthesis.GAE	Golgi apparatus|Golgi cisterna membrane|integral component of membrane		0.130283	0.0040066	0.0122049	-0.211402	-0.375974	-0.177902	0.883987	1.13124
AT5G52560	USP	UDP-sugar pyrophosphorylase (USP); FUNCTIONS IN: in 6 functions; INVOLVED IN: in 6 processes; LOCATED IN: endomembrane system; EXPRESSED IN: 30 plant structures; EXPRESSED DURING: 16 growth stages; CONTAINS InterPro DOMAIN/s: UTP--glucose-1-phosphate uridylyltransferase (InterPro:IPR002618); BEST Arabidopsis thaliana protein match is: N-acetylglucosamine-1-phosphate uridylyltransferase 1 (TAIR:AT…	cell wall.precursor synthesis.NDP sugar pyrophosphorylase.multiple NDP-Sugars	chloroplast|cytosol|pollen tube		0.116355	0.0113386	0.0118333	-0.115778	-0.0799019	-0.176243	0.885005	1.12994
AT3G45400	AT3G45400	exostosin family protein; FUNCTIONS IN: catalytic activity; INVOLVED IN: biological_process unknown; LOCATED IN: endomembrane system, membrane; CONTAINS InterPro DOMAIN/s: Exostosin-like (InterPro:IPR004263); BEST Arabidopsis thaliana protein match is: Exostosin family protein (TAIR:AT3G03650.1); Has 1358 Blast hits to 1353 proteins in 108 species: Archae - 0; Bacteria - 4; Metazoa - 218; Fungi -…	cell wall.hemicellulose synthesis	integral component of membrane|Golgi apparatus|membrane		0.292735	0.011411	0.0178457	-0.0856553	-0.279455	-0.171255	0.88807	1.12604
AT4G07960	CSLC12	Cellulose-synthase-like C12 (CSLC12); FUNCTIONS IN: cellulose synthase activity, transferase activity, transferring glycosyl groups; INVOLVED IN: biological_process unknown; LOCATED IN: cellular_component unknown; EXPRESSED IN: 24 plant structures; EXPRESSED DURING: 15 growth stages; CONTAINS InterPro DOMAIN/s: Glycosyl transferase, family 2 (InterPro:IPR001173); BEST Arabidopsis thaliana protein…	cell wall.cellulose synthesis	plasmodesma|integral component of membrane|Golgi membrane|Golgi apparatus		0.277762	0.0754058	0.0651237	-0.303699	-0.217424	-0.169	0.889459	1.12428
AT3G01640	GLCAK	glucuronokinase G (GLCAK); FUNCTIONS IN: poly(U) RNA binding, glucuronokinase activity, ATP binding; INVOLVED IN: cell wall biogenesis, inositol metabolic process, pollen tube development; LOCATED IN: cytoplasm; EXPRESSED IN: 24 plant structures; EXPRESSED DURING: 15 growth stages; CONTAINS InterPro DOMAIN/s: Mevalonate/galactokinase (InterPro:IPR006206), Ribosomal protein S5 domain 2-type fold (…	cell wall.precursor synthesis.sugar kinases.glucuronic acid kinase	cytosol|cytoplasm		0.311832	0.148494	0.0259436	0.0194704	0.0685612	-0.168931	0.889501	1.12423
AT2G21770	CESA9	cellulose synthase A9 (CESA9); FUNCTIONS IN: cellulose synthase activity, transferase activity, transferring glycosyl groups; INVOLVED IN: seed coat development, plant-type cell wall biogenesis; LOCATED IN: plasma membrane; EXPRESSED IN: 18 plant structures; EXPRESSED DURING: 8 growth stages; CONTAINS InterPro DOMAIN/s: Cellulose synthase (InterPro:IPR005150), Zinc finger, RING-type (InterPro:IPR…	cell wall.cellulose synthesis.cellulose synthase	plasma membrane|Golgi apparatus|integral component of membrane		0.295541	0.105784	0.0700815	0.249955	-0.154634	-0.160932	0.894447	1.11801
AT3G55500	EXPA16	expansin A16 (EXPA16); INVOLVED IN: plant-type cell wall modification involved in multidimensional cell growth, syncytium formation, unidimensional cell growth, plant-type cell wall loosening; LOCATED IN: endomembrane system, extracellular region; EXPRESSED IN: 19 plant structures; EXPRESSED DURING: 10 growth stages; CONTAINS InterPro DOMAIN/s: Barwin-related endoglucanase (InterPro:IPR009009), P…	cell wall.modification	extracellular region|cell wall|membrane		1	0.260889	1	-0.103711	0.386286	-0.156915	0.896941	1.1149
AT5G62150	AT5G62150	peptidoglycan-binding LysM domain-containing protein; FUNCTIONS IN: molecular_function unknown; INVOLVED IN: cell wall macromolecule catabolic process; LOCATED IN: endomembrane system; EXPRESSED IN: 15 plant structures; EXPRESSED DURING: 6 growth stages; BEST Arabidopsis thaliana protein match is: peptidoglycan-binding LysM domain-containing protein (TAIR:AT4G25433.1); Has 63 Blast hits to 63 pro…	cell wall.degradation	mitochondrion		0.0426119	0.69773	0.13325	1.12184	-0.186585	-0.154096	0.898695	1.11272
AT5G47500	PME5	Pectin lyase-like superfamily protein; FUNCTIONS IN: pectinesterase activity; INVOLVED IN: cell wall modification; LOCATED IN: endomembrane system, cell wall, plant-type cell wall; EXPRESSED IN: 18 plant structures; EXPRESSED DURING: 12 growth stages; CONTAINS InterPro DOMAIN/s: Pectinesterase, active site (InterPro:IPR018040), Pectin lyase fold/virulence factor (InterPro:IPR011050), Pectinestera…	cell wall.pectin*esterases.PME	extracellular region|cell wall|plant-type cell wall		0.0786818	0.00412388	0.298888	-0.364708	0.583057	-0.150921	0.900675	1.11028
AT4G00110	GAE3	UDP-D-glucuronate 4-epimerase 3 (GAE3); FUNCTIONS IN: UDP-glucuronate 4-epimerase activity, catalytic activity; INVOLVED IN: cellular metabolic process, carbohydrate metabolic process, nucleotide-sugar metabolic process, metabolic process; LOCATED IN: membrane; EXPRESSED IN: 23 plant structures; EXPRESSED DURING: 15 growth stages; CONTAINS InterPro DOMAIN/s: NAD-dependent epimerase/dehydratase (I…	cell wall.precursor synthesis.GAE	Golgi apparatus|Golgi cisterna membrane|membrane|integral component of membrane		1	0.0307217	0.157461	-0.0104886	-0.412666	-0.133019	0.911921	1.09659
AT2G14620	XTH10	xyloglucan endotransglucosylase/hydrolase 10 (XTH10); FUNCTIONS IN: hydrolase activity, acting on glycosyl bonds, xyloglucan:xyloglucosyl transferase activity, hydrolase activity, hydrolyzing O-glycosyl compounds; INVOLVED IN: carbohydrate metabolic process, cellular glucan metabolic process; LOCATED IN: endomembrane system, apoplast, cell wall; EXPRESSED IN: 9 plant structures; EXPRESSED DURING:…	cell wall.modification	extracellular region|integral component of membrane|apoplast|cell wall		0.151886	0.789721	0.804425	-0.610387	-0.244502	-0.132844	0.912032	1.09645
AT5G49720	GH9A1	glycosyl hydrolase 9A1 (GH9A1); FUNCTIONS IN: cellulase activity, hydrolase activity, hydrolyzing O-glycosyl compounds; INVOLVED IN: in 6 processes; LOCATED IN: Golgi apparatus, plasma membrane, cell plate, early endosome; EXPRESSED IN: 24 plant structures; EXPRESSED DURING: 13 growth stages; CONTAINS InterPro DOMAIN/s: Six-hairpin glycosidase (InterPro:IPR012341), Glycoside hydrolase, family 9, …	cell wall.cellulose synthesis	early endosome|endosome|Golgi apparatus|trans-Golgi network|plasma membrane|integral component of membrane|cell plate		0.0827572	0.0140608	0.00446441	-0.139369	-0.112316	-0.129723	0.914007	1.09408
AT4G19420	AT4G19420	Pectinacetylesterase family protein; FUNCTIONS IN: carboxylesterase activity; INVOLVED IN: biological_process unknown; LOCATED IN: endomembrane system; EXPRESSED IN: 23 plant structures; EXPRESSED DURING: 13 growth stages; CONTAINS InterPro DOMAIN/s: Pectinacetylesterase (InterPro:IPR004963); BEST Arabidopsis thaliana protein match is: Pectinacetylesterase family protein (TAIR:AT4G19410.1); Has 3…	cell wall.pectin*esterases.acetyl esterase	extracellular region|plant-type cell wall|cell wall|integral component of membrane		0.468115	0.0164227	0.0128178	-0.0539864	0.0608961	-0.129467	0.914169	1.09389
AT3G61640	AGP20	arabinogalactan protein 20 (AGP20); CONTAINS InterPro DOMAIN/s: Protein of unknown function DUF1070 (InterPro:IPR009424); BEST Arabidopsis thaliana protein match is: arabinogalactan protein 16 (TAIR:AT2G46330.1); Has 106 Blast hits to 106 proteins in 13 species: Archae - 0; Bacteria - 0; Metazoa - 0; Fungi - 0; Plants - 106; Viruses - 0; Other Eukaryotes - 0 (source: NCBI BLink).	cell wall.cell wall proteins.AGPs.AGP	plasma membrane|anchored component of membrane		0.378858	0.0237661	0.032057	0.00796966	-0.0439847	-0.12829	0.914915	1.093
AT5G64310	AGP1	arabinogalactan protein 1 (AGP1); Has 1807 Blast hits to 1807 proteins in 277 species: Archae - 0; Bacteria - 0; Metazoa - 736; Fungi - 347; Plants - 385; Viruses - 0; Other Eukaryotes - 339 (source: NCBI BLink).	cell wall.cell wall proteins.AGPs.AGP	anchored component of membrane|plasma membrane		0.286231	0.0533802	0.0170359	-0.107641	0.483796	-0.12827	0.914928	1.09298
AT5G59290	UXS3	UDP-glucuronic acid decarboxylase 3 (UXS3); FUNCTIONS IN: UDP-glucuronate decarboxylase activity, catalytic activity; INVOLVED IN: nucleotide-sugar metabolic process, D-xylose metabolic process; LOCATED IN: cytosol; EXPRESSED IN: 25 plant structures; EXPRESSED DURING: 16 growth stages; CONTAINS InterPro DOMAIN/s: NAD-dependent epimerase/dehydratase (InterPro:IPR001509), NAD(P)-binding domain (Int…	cell wall.precursor synthesis.UXS	cytosol|plasma membrane|cytoplasm		0.161482	0.0083991	0.00492552	-0.0787524	-0.0733541	-0.125857	0.91646	1.09116
AT3G62060	AT3G62060	Pectinacetylesterase family protein; FUNCTIONS IN: carboxylesterase activity; INVOLVED IN: biological_process unknown; LOCATED IN: endomembrane system; EXPRESSED IN: 22 plant structures; EXPRESSED DURING: 13 growth stages; CONTAINS InterPro DOMAIN/s: Pectinacetylesterase (InterPro:IPR004963); BEST Arabidopsis thaliana protein match is: Pectinacetylesterase family protein (TAIR:AT2G46930.1); Has 5…	cell wall.pectin*esterases.acetyl esterase	extracellular region|cell wall|plant-type cell wall		0.358258	0.0333681	0.0783304	0.0132998	0.0772369	-0.119673	0.920396	1.08649
AT3G46440	UXS5	UDP-XYL synthase 5 (UXS5); FUNCTIONS IN: UDP-glucuronate decarboxylase activity, catalytic activity; INVOLVED IN: nucleotide-sugar metabolic process, D-xylose metabolic process; LOCATED IN: chloroplast; EXPRESSED IN: 26 plant structures; EXPRESSED DURING: 15 growth stages; CONTAINS InterPro DOMAIN/s: NAD-dependent epimerase/dehydratase (InterPro:IPR001509), NAD(P)-binding domain (InterPro:IPR0160…	cell wall.precursor synthesis.UXS	cytosol|plasma membrane		0.223356	0.0290726	0.0207809	0.106971	0.0267862	-0.117622	0.921705	1.08495
AT4G16130	ARA1	arabinose kinase (ARA1); FUNCTIONS IN: L-arabinokinase activity, ATP binding, galactokinase activity; INVOLVED IN: arabinose metabolic process; LOCATED IN: cytoplasm; EXPRESSED IN: 23 plant structures; EXPRESSED DURING: 13 growth stages; CONTAINS InterPro DOMAIN/s: Mevalonate/galactokinase (InterPro:IPR006206), Galactokinase galactose-binding domain (InterPro:IPR019539), Ribosomal protein S5 doma…	cell wall.precursor synthesis.sugar kinases.arabinose-1-kinase	cytoplasm|plasmodesma|integral component of membrane|cytosol		0.0463274	0.0147794	0.00657068	-0.183047	-0.0516763	-0.116217	0.922604	1.08389
AT3G59010	PME61	pectin methylesterase 61 (PME61); FUNCTIONS IN: enzyme inhibitor activity, pectinesterase activity; INVOLVED IN: cell wall modification; LOCATED IN: cell wall, plant-type cell wall; EXPRESSED IN: 19 plant structures; EXPRESSED DURING: 13 growth stages; CONTAINS InterPro DOMAIN/s: Pectinesterase, active site (InterPro:IPR018040), Pectin lyase fold/virulence factor (InterPro:IPR011050), Pectinester…	cell wall.pectin*esterases.misc	cell periphery|extracellular region|cell wall|plant-type cell wall		0.133575	0.138542	0.0849039	-0.129379	-0.161853	-0.114816	0.9235	1.08284
AT5G60920	COB	COBRA (COB); FUNCTIONS IN: molecular_function unknown; INVOLVED IN: response to salt stress, multidimensional cell growth, cellulose microfibril organization; LOCATED IN: in 6 components; EXPRESSED IN: 23 plant structures; EXPRESSED DURING: 13 growth stages; CONTAINS InterPro DOMAIN/s: Glycosyl-phosphatidyl inositol-anchored, plant (InterPro:IPR006918), COBRA-like (InterPro:IPR017391); BEST Arabi…	cell wall.cellulose synthesis.COBRA	plasma membrane|anchored component of plasma membrane|integral component of membrane|anchored component of membrane|external side of plasma membrane|lateral plasma membrane|longitudinal side of cell surface|plant-type cell wall		0.0822251	0.00327162	0.00514868	-0.136766	-0.294271	-0.10841	0.92761	1.07804
AT1G09890	AT1G09890	Rhamnogalacturonate lyase family protein; CONTAINS InterPro DOMAIN/s: Rhamnogalacturonate lyase (InterPro:IPR010325), Carbohydrate-binding-like fold (InterPro:IPR013784), Galactose-binding domain-like (InterPro:IPR008979); BEST Arabidopsis thaliana protein match is: Rhamnogalacturonate lyase family protein (TAIR:AT1G09910.1); Has 301 Blast hits to 285 proteins in 64 species: Archae - 0; Bacteria …	cell wall.degradation.pectate lyases and polygalacturonases	extracellular region		0.405203	0.0512547	0.0499752	0.0428917	-0.123103	-0.0981189	0.93425	1.07038
AT3G22440	AT3G22440	FRIGIDA-like protein; CONTAINS InterPro DOMAIN/s: Frigida-like (InterPro:IPR012474); BEST Arabidopsis thaliana protein match is: FRIGIDA-like protein (TAIR:AT4G14900.1); Has 1385 Blast hits to 1327 proteins in 123 species: Archae - 0; Bacteria - 9; Metazoa - 139; Fungi - 70; Plants - 1142; Viruses - 0; Other Eukaryotes - 25 (source: NCBI BLink).	cell wall.cell wall proteins.HRGP	nucleus		0.134332	0.00384952	0.0137245	0.0808859	-0.195355	-0.0945885	0.936539	1.06776
AT3G54920	PMR6	powdery mildew resistant 6 (PMR6); CONTAINS InterPro DOMAIN/s: Pectin lyase fold/virulence factor (InterPro:IPR011050), AmbAllergen (InterPro:IPR018082), Pectate lyase/Amb allergen (InterPro:IPR002022), Pectin lyase fold (InterPro:IPR012334); BEST Arabidopsis thaliana protein match is: Pectin lyase-like superfamily protein (TAIR:AT5G04310.1); Has 2753 Blast hits to 2553 proteins in 415 species: A…	cell wall.degradation.pectate lyases and polygalacturonases	anchored component of plasma membrane|anchored component of membrane|plasma membrane		0.0423024	0.00774421	0.34639	-0.349538	0.201127	-0.0939803	0.936934	1.06731
AT1G09910	AT1G09910	Rhamnogalacturonate lyase family protein; FUNCTIONS IN: lyase activity; INVOLVED IN: carbohydrate metabolic process; LOCATED IN: cellular_component unknown; EXPRESSED IN: 23 plant structures; EXPRESSED DURING: 13 growth stages; CONTAINS InterPro DOMAIN/s: Glycoside hydrolase-type carbohydrate-binding (InterPro:IPR011013), Rhamnogalacturonate lyase (InterPro:IPR010325), Carbohydrate-binding-like f…	cell wall.degradation.pectate lyases and polygalacturonases	extracellular region		0.267847	0.00914439	0.0235724	-0.0433291	-0.160029	-0.0883196	0.940618	1.06313
AT4G12250	GAE5	UDP-D-glucuronate 4-epimerase 5 (GAE5); FUNCTIONS IN: UDP-glucuronate 4-epimerase activity, catalytic activity; INVOLVED IN: cellular metabolic process, carbohydrate metabolic process, nucleotide-sugar metabolic process, metabolic process; LOCATED IN: cellular_component unknown; EXPRESSED IN: 22 plant structures; EXPRESSED DURING: 11 growth stages; CONTAINS InterPro DOMAIN/s: NAD-dependent epimer…	cell wall.precursor synthesis.GAE	endosome|Golgi cisterna membrane|integral component of membrane|Golgi apparatus|trans-Golgi network		0.121248	0.0105244	0.0216847	0.172039	-0.195533	-0.0875999	0.941087	1.0626
AT4G29240	AT4G29240	Leucine-rich repeat (LRR) family protein; INVOLVED IN: biological_process unknown; LOCATED IN: endomembrane system; EXPRESSED IN: 19 plant structures; EXPRESSED DURING: 13 growth stages; CONTAINS InterPro DOMAIN/s: Leucine-rich repeat-containing N-terminal domain, type 2 (InterPro:IPR013210), Leucine-rich repeat (InterPro:IPR001611); BEST Arabidopsis thaliana protein match is: Leucine-rich repeat…	cell wall.cell wall proteins.LRR	extracellular region		0.0903573	0.0429231	0.0275557	-0.322146	-0.0441455	-0.081415	0.94513	1.05806
AT1G67750	AT1G67750	Pectate lyase family protein; FUNCTIONS IN: pectate lyase activity; INVOLVED IN: biological_process unknown; LOCATED IN: endomembrane system; EXPRESSED IN: 21 plant structures; EXPRESSED DURING: 13 growth stages; CONTAINS InterPro DOMAIN/s: Pectin lyase fold/virulence factor (InterPro:IPR011050), AmbAllergen (InterPro:IPR018082), Pectate lyase/Amb allergen (InterPro:IPR002022), Pectin lyase fold …	cell wall.degradation.pectate lyases and polygalacturonases	extracellular region		0.15221	0.124928	0.839291	-0.176509	-0.246973	-0.0796446	0.946291	1.05676
AT5G20950	AT5G20950	Glycosyl hydrolase family protein; FUNCTIONS IN: hydrolase activity, hydrolyzing O-glycosyl compounds; INVOLVED IN: carbohydrate metabolic process; LOCATED IN: cell wall, membrane, plant-type cell wall; EXPRESSED IN: 25 plant structures; EXPRESSED DURING: 13 growth stages; CONTAINS InterPro DOMAIN/s: Glycoside hydrolase, family 3, N-terminal (InterPro:IPR001764), Glycoside hydrolase, family 3, C-…	cell wall.degradation.cellulases and beta -1,4-glucanases	plasmodesma|membrane|cell wall|extracellular region|plant-type cell wall|plasma membrane|apoplast		0.196039	0.0142392	0.0122695	0.143218	-0.0815591	-0.0795118	0.946378	1.05666
AT3G06830	AT3G06830	Plant invertase/pectin methylesterase inhibitor superfamily; FUNCTIONS IN: enzyme inhibitor activity, pectinesterase activity; INVOLVED IN: cell wall modification; LOCATED IN: endomembrane system, cell wall, plant-type cell wall; EXPRESSED IN: 11 plant structures; EXPRESSED DURING: L mature pollen stage, M germinated pollen stage, 4 anthesis, C globular stage, petal differentiation and expansion …	cell wall.pectin*esterases.PME	plant-type cell wall|extracellular region|cell wall|pollen tube		0.464326	0.067387	0.0699096	-0.0101947	-0.0290229	-0.0763558	0.94845	1.05435
AT3G10740	ASD1	alpha-L-arabinofuranosidase 1 (ASD1); FUNCTIONS IN: hydrolase activity, acting on glycosyl bonds, xylan 1,4-beta-xylosidase activity, alpha-N-arabinofuranosidase activity; INVOLVED IN: xylan catabolic process; LOCATED IN: apoplast, vacuole, plant-type cell wall; EXPRESSED IN: 23 plant structures; EXPRESSED DURING: 13 growth stages; CONTAINS InterPro DOMAIN/s: Alpha-L-arabinofuranosidase, C-termin…	cell wall.degradation.mannan-xylose-arabinose-fucose	proteinaceous extracellular matrix|plant-type cell wall|vacuole|extracellular region|apoplast		0.882354	0.0338488	0.10303	-0.041216	-0.00597394	-0.0751769	0.949226	1.05349
AT3G19020	AT3G19020	Leucine-rich repeat (LRR) family protein; FUNCTIONS IN: structural constituent of cell wall; LOCATED IN: endomembrane system; EXPRESSED IN: 10 plant structures; EXPRESSED DURING: L mature pollen stage, M germinated pollen stage, 4 anthesis, C globular stage, petal differentiation and expansion stage; CONTAINS InterPro DOMAIN/s: Leucine-rich repeat-containing N-terminal domain, type 2 (InterPro:IP…	cell wall.cell wall proteins.LRR	nucleus|extracellular region|cell wall		0.0629801	0.0218549	0.0305636	0.282512	-0.220648	-0.0729891	0.950666	1.05189
AT4G28300	AT4G28300	Protein of unknown function (DUF1421); CONTAINS InterPro DOMAIN/s: Protein of unknown function DUF1421 (InterPro:IPR010820); BEST Arabidopsis thaliana protein match is: Protein of unknown function (DUF1421) (TAIR:AT5G14540.1); Has 69579 Blast hits to 42038 proteins in 1735 species: Archae - 58; Bacteria - 7637; Metazoa - 28439; Fungi - 15188; Plants - 8838; Viruses - 1343; Other Eukaryotes - 8076…	cell wall.cell wall proteins.HRGP	nucleus		0.204793	0.00961547	0.0304033	-0.0699222	-0.0419024	-0.0670735	0.954572	1.04759
AT5G16890	AT5G16890	Exostosin family protein; FUNCTIONS IN: catalytic activity; INVOLVED IN: biological_process unknown; LOCATED IN: chloroplast, membrane; CONTAINS InterPro DOMAIN/s: Exostosin-like (InterPro:IPR004263); BEST Arabidopsis thaliana protein match is: Exostosin family protein (TAIR:AT2G35100.1); Has 1807 Blast hits to 1807 proteins in 277 species: Archae - 0; Bacteria - 0; Metazoa - 736; Fungi - 347; Pl…	cell wall.hemicellulose synthesis	Golgi apparatus|integral component of membrane|membrane		0.268749	0.0178579	0.0342678	-0.0470564	-0.000146136	-0.0655437	0.955585	1.04648
AT5G03760	ATCSLA09	ATCSLA09; CONTAINS InterPro DOMAIN/s: Glycosyl transferase, family 2 (InterPro:IPR001173); BEST Arabidopsis thaliana protein match is: cellulose synthase-like A02 (TAIR:AT5G22740.1); Has 1807 Blast hits to 1807 proteins in 277 species: Archae - 0; Bacteria - 0; Metazoa - 736; Fungi - 347; Plants - 385; Viruses - 0; Other Eukaryotes - 339 (source: NCBI BLink).	cell wall.cellulose synthesis	Golgi membrane|integral component of membrane|Golgi apparatus		0.0512985	0.0723325	0.256417	-0.204322	-0.281838	-0.0570494	0.961228	1.04034
AT2G22470	AGP2	arabinogalactan protein 2 (AGP2); BEST Arabidopsis thaliana protein match is: arabinogalactan protein 3 (TAIR:AT4G40090.1); Has 40526 Blast hits to 18637 proteins in 1352 species: Archae - 307; Bacteria - 12509; Metazoa - 8294; Fungi - 3358; Plants - 6174; Viruses - 1616; Other Eukaryotes - 8268 (source: NCBI BLink).	cell wall.cell wall proteins.AGPs.AGP	plasma membrane|cytoplasm|anchored component of membrane		0.448297	0.609198	1	-0.140148	0.16613	-0.0474902	0.967618	1.03347
AT3G03220	EXPA13	expansin A13 (EXPA13); INVOLVED IN: plant-type cell wall modification involved in multidimensional cell growth, unidimensional cell growth, plant-type cell wall loosening; LOCATED IN: extracellular region; EXPRESSED IN: 23 plant structures; EXPRESSED DURING: 13 growth stages; CONTAINS InterPro DOMAIN/s: Barwin-related endoglucanase (InterPro:IPR009009), Pollen allergen, N-terminal (InterPro:IPR01…	cell wall.modification	membrane|extracellular region|cell wall		0.29719	0.030066	0.0389703	0.0281799	-0.114964	-0.0450647	0.969246	1.03173
AT2G34850	MEE25	maternal effect embryo arrest 25 (MEE25); FUNCTIONS IN: coenzyme binding, UDP-glucose 4-epimerase activity, catalytic activity; INVOLVED IN: nucleotide-sugar metabolic process, pollen tube development, embryo development ending in seed dormancy; LOCATED IN: cellular_component unknown; EXPRESSED IN: embryo, leaf whorl, flower, seed; EXPRESSED DURING: F mature embryo stage, petal differentiation an…	cell wall.precursor synthesis.MUR4	Golgi apparatus|Golgi cisterna membrane|integral component of membrane		0.450101	0.096008	0.122458	0.00910129	-0.405999	-0.0425629	0.970929	1.02994
AT3G18660	PGSIP1	plant glycogenin-like starch initiation protein 1 (PGSIP1); FUNCTIONS IN: transferase activity, transferring glycosyl groups; INVOLVED IN: biosynthetic process, starch metabolic process; LOCATED IN: chloroplast; EXPRESSED IN: 19 plant structures; EXPRESSED DURING: 7 growth stages; CONTAINS InterPro DOMAIN/s: Glycosyl transferase, family 8 (InterPro:IPR002495); BEST Arabidopsis thaliana protein ma…	cell wall.hemicellulose synthesis.glucuronoxylan	Golgi membrane|nucleus|Golgi apparatus|integral component of membrane		0.280868	0.0257029	0.0443376	0.159923	0.0938317	-0.0420227	0.971292	1.02956
AT3G23820	GAE6	UDP-D-glucuronate 4-epimerase 6 (GAE6); FUNCTIONS IN: UDP-glucuronate 4-epimerase activity, catalytic activity; INVOLVED IN: cellular metabolic process, carbohydrate metabolic process, nucleotide-sugar metabolic process, metabolic process; LOCATED IN: cellular_component unknown; EXPRESSED IN: 26 plant structures; EXPRESSED DURING: 15 growth stages; CONTAINS InterPro DOMAIN/s: NAD-dependent epimer…	cell wall.precursor synthesis.GAE	trans-Golgi network|Golgi cisterna membrane|endosome|integral component of membrane|Golgi apparatus		0.194446	0.01973	0.0104076	-0.0866672	-0.104396	-0.0346957	0.976238	1.02434
AT5G41870	AT5G41870	Pectin lyase-like superfamily protein; FUNCTIONS IN: polygalacturonase activity; INVOLVED IN: carbohydrate metabolic process; LOCATED IN: endomembrane system; EXPRESSED IN: 12 plant structures; EXPRESSED DURING: 6 growth stages; CONTAINS InterPro DOMAIN/s: Pectin lyase fold/virulence factor (InterPro:IPR011050), Glycoside hydrolase, family 28 (InterPro:IPR000743), Pectin lyase fold (InterPro:IPR0…	cell wall.degradation.pectate lyases and polygalacturonases	extracellular region		0.283906	0.0546109	0.0268276	0.0643982	-0.286183	-0.0248985	0.98289	1.01741
AT1G77130	PGSIP2	plant glycogenin-like starch initiation protein 2 (PGSIP2); CONTAINS InterPro DOMAIN/s: Glycosyl transferase, family 8 (InterPro:IPR002495); BEST Arabidopsis thaliana protein match is: plant glycogenin-like starch initiation protein 1 (TAIR:AT3G18660.3); Has 1471 Blast hits to 1463 proteins in 343 species: Archae - 0; Bacteria - 240; Metazoa - 259; Fungi - 287; Plants - 508; Viruses - 75; Other E…	cell wall.hemicellulose synthesis.glucuronoxylan	trans-Golgi network|endosome|Golgi membrane|Golgi apparatus|mitochondrion|integral component of membrane		0.0807437	0.0187038	0.00882404	-0.15171	-0.00637723	-0.0196986	0.986439	1.01375
AT3G12145	FLR1	FLOR1 (FLR1); FUNCTIONS IN: enzyme inhibitor activity, transcription factor binding; INVOLVED IN: biological_process unknown; LOCATED IN: endomembrane system; CONTAINS InterPro DOMAIN/s: Leucine-rich repeat-containing N-terminal domain, type 2 (InterPro:IPR013210), Leucine-rich repeat (InterPro:IPR001611); BEST Arabidopsis thaliana protein match is: polygalacturonase inhibiting protein 1 (TAIR:AT…	cell wall.degradation.pectate lyases and polygalacturonases			0.0393398	0.00939494	1	-0.490662	0.508651	-0.0174071	0.988007	1.01214
AT2G39700	EXPA4	expansin A4 (EXPA4); CONTAINS InterPro DOMAIN/s: Barwin-related endoglucanase (InterPro:IPR009009), Pollen allergen, N-terminal (InterPro:IPR014734), Expansin (InterPro:IPR002963), Rare lipoprotein A (InterPro:IPR005132), Expansin/Lol pI (InterPro:IPR007118), Expansin 45, endoglucanase-like (InterPro:IPR007112), Pollen allergen/expansin, C-terminal (InterPro:IPR007117); BEST Arabidopsis thaliana …	cell wall.modification	extracellular region|plasmodesma|plant-type cell wall|membrane|cytosol		0.10041	0.850761	1	0.129264	-0.0375095	-0.0171147	0.988207	1.01193
AT5G12880	AT5G12880	proline-rich family protein; FUNCTIONS IN: molecular_function unknown; INVOLVED IN: biological_process unknown; LOCATED IN: endomembrane system; EXPRESSED IN: 10 plant structures; EXPRESSED DURING: LP.06 six leaves visible, LP.04 four leaves visible, LP.10 ten leaves visible, petal differentiation and expansion stage, LP.08 eight leaves visible; Has 1807 Blast hits to 1807 proteins in 277 species…	cell wall.cell wall proteins.HRGP	mitochondrion		0.523675	0.0948808	0.125267	0.064353	0.283699	-0.0106023	0.992678	1.00738
AT2G22620	AT2G22620	Rhamnogalacturonate lyase family protein; FUNCTIONS IN: lyase activity; INVOLVED IN: carbohydrate metabolic process; EXPRESSED IN: 9 plant structures; EXPRESSED DURING: 6 growth stages; CONTAINS InterPro DOMAIN/s: Glycoside hydrolase-type carbohydrate-binding (InterPro:IPR011013), Rhamnogalacturonate lyase (InterPro:IPR010325), Carbohydrate-binding-like fold (InterPro:IPR013784), Galactose-bindin…	cell wall.degradation.pectate lyases and polygalacturonases	extracellular region		0.323496	0.0687571	0.0291752	-0.145808	0.0370163	-0.00606667	0.995804	1.00421
AT1G53000	CKS	KDSB; FUNCTIONS IN: 3-deoxy-manno-octulosonate cytidylyltransferase activity, nucleotidyltransferase activity; INVOLVED IN: lipopolysaccharide biosynthetic process; LOCATED IN: mitochondrion; EXPRESSED IN: 26 plant structures; EXPRESSED DURING: 13 growth stages; CONTAINS InterPro DOMAIN/s: 3-deoxy-D-manno-octulosonate cytidylyltransferase (InterPro:IPR004528), Acylneuraminate cytidylyltransferase…	cell wall.precursor synthesis.KDO pathway.CMP-KDO Synthetase	integral component of mitochondrial outer membrane|mitochondrion|cytoplasm|integral component of membrane		0.223623	0.015602	0.0163194	-0.0670197	-0.0230836	0.000620329	1.00043	0.99957
AT3G16860	COBL8	COBRA-like protein 8 precursor (COBL8); CONTAINS InterPro DOMAIN/s: Glycosyl-phosphatidyl inositol-anchored, plant (InterPro:IPR006918); BEST Arabidopsis thaliana protein match is: COBRA-like protein-7 precursor (TAIR:AT4G16120.1); Has 377 Blast hits to 368 proteins in 29 species: Archae - 0; Bacteria - 0; Metazoa - 0; Fungi - 0; Plants - 377; Viruses - 0; Other Eukaryotes - 0 (source: NCBI BLink…	cell wall.cellulose synthesis.COBRA	plasma membrane|anchored component of membrane		0.47498	0.0539398	0.251089	0.182021	0.376946	0.00525035	1.00365	0.996367
AT3G25140	QUA1	QUASIMODO 1 (QUA1); FUNCTIONS IN: transferase activity, transferring hexosyl groups, polygalacturonate 4-alpha-galacturonosyltransferase activity, transferase activity, transferring glycosyl groups; INVOLVED IN: carbohydrate biosynthetic process, pectin biosynthetic process, homogalacturonan biosynthetic process; LOCATED IN: mitochondrion, Golgi apparatus; EXPRESSED IN: 25 plant structures; EXPRE…	cell wall.pectin synthesis	Golgi membrane|integral component of membrane|Golgi apparatus|trans-Golgi network|mitochondrion|endosome		0.240816	0.0202004	0.00969641	-0.0249655	-0.058702	0.0127141	1.00885	0.991226
AT1G60590	AT1G60590	Pectin lyase-like superfamily protein; FUNCTIONS IN: polygalacturonase activity; INVOLVED IN: carbohydrate metabolic process; EXPRESSED IN: 20 plant structures; EXPRESSED DURING: 10 growth stages; CONTAINS InterPro DOMAIN/s: Pectin lyase fold/virulence factor (InterPro:IPR011050), Pectin lyase fold (InterPro:IPR012334), Glycoside hydrolase, family 28 (InterPro:IPR000743), Parallel beta-helix repe…	cell wall.degradation.pectate lyases and polygalacturonases	extracellular region		0.0145501	0.733943	0.0597021	-0.426073	0.102966	0.0154003	1.01073	0.989382
AT1G14720	XTH28	xyloglucan endotransglucosylase/hydrolase 28 (XTH28); FUNCTIONS IN: hydrolase activity, acting on glycosyl bonds, xyloglucan:xyloglucosyl transferase activity; INVOLVED IN: fruit development, stamen filament development; LOCATED IN: endomembrane system, cell wall, apoplast; EXPRESSED IN: 22 plant structures; EXPRESSED DURING: 13 growth stages; CONTAINS InterPro DOMAIN/s: Xyloglucan endotransgluco…	cell wall.modification	cell wall|apoplast|extracellular region		0.0232903	0.0234425	0.0182789	0.328797	-0.226814	0.0236621	1.01654	0.983732
AT5G44030	CESA4	cellulose synthase A4 (CESA4); FUNCTIONS IN: cellulose synthase activity, transferase activity, transferring glycosyl groups; INVOLVED IN: cellulose biosynthetic process, plant-type cell wall biogenesis, defense response to bacterium, defense response to fungus, secondary cell wall biogenesis; LOCATED IN: membrane; EXPRESSED IN: 24 plant structures; EXPRESSED DURING: 11 growth stages; CONTAINS In…	cell wall.cellulose synthesis.cellulose synthase	integral component of membrane|plasma membrane|Golgi apparatus		0.137397	0.0288423	0.0169626	0.125141	-0.162395	0.033703	1.02364	0.97691
AT1G68725	AGP19	arabinogalactan protein 19 (AGP19); Has 30201 Blast hits to 17322 proteins in 780 species: Archae - 12; Bacteria - 1396; Metazoa - 17338; Fungi - 3422; Plants - 5037; Viruses - 0; Other Eukaryotes - 2996 (source: NCBI BLink).	cell wall.cell wall proteins.AGPs.AGP	anchored component of membrane|plasma membrane		0.314929	0.0155408	0.0235544	-0.111968	0.228114	0.0347472	1.02438	0.976203
AT2G42800	RLP29	receptor like protein 29 (RLP29); LOCATED IN: anchored to membrane, plant-type cell wall; EXPRESSED IN: 16 plant structures; EXPRESSED DURING: 8 growth stages; CONTAINS InterPro DOMAIN/s: Leucine-rich repeat (InterPro:IPR001611); BEST Arabidopsis thaliana protein match is: Leucine-rich repeat (LRR) family protein (TAIR:AT1G80080.1); Has 95156 Blast hits to 31366 proteins in 1102 species: Archae -…	cell wall.cell wall proteins.LRR	plant-type cell wall|plasma membrane|anchored component of membrane		0.473012	0.489697	1	0.0106088	-0.208564	0.0352467	1.02473	0.975865
AT1G31070	GlcNAc1pUT1	N-acetylglucosamine-1-phosphate uridylyltransferase 1 (GlcNAc1pUT1); FUNCTIONS IN: UDP-N-acetylglucosamine diphosphorylase activity, UDP-N-acetylgalactosamine diphosphorylase activity; INVOLVED IN: UDP-N-acetylglucosamine metabolic process, UDP-N-acetylgalactosamine metabolic process; LOCATED IN: plasma membrane; EXPRESSED IN: 25 plant structures; EXPRESSED DURING: 13 growth stages; CONTAINS Inte…	cell wall.precursor synthesis	cytosol|plasma membrane|cytoplasm		0.246226	0.0200203	0.0253864	0.00184407	0.0969349	0.0373276	1.02621	0.974458
AT4G18780	IRX1	IRREGULAR XYLEM 1 (IRX1); FUNCTIONS IN: cellulose synthase activity, transferase activity, transferring glycosyl groups; INVOLVED IN: in 7 processes; LOCATED IN: cell wall, plasma membrane; EXPRESSED IN: 21 plant structures; EXPRESSED DURING: 9 growth stages; CONTAINS InterPro DOMAIN/s: Cellulose synthase (InterPro:IPR005150); BEST Arabidopsis thaliana protein match is: cellulose synthase A4 (TAI…	cell wall.cellulose synthesis.cellulose synthase	cell wall|integral component of membrane|plasma membrane|Golgi apparatus		0.136074	0.137619	0.0231928	0.14474	-0.101322	0.0435618	1.03066	0.970257
AT3G09410	AT3G09410	Pectinacetylesterase family protein; CONTAINS InterPro DOMAIN/s: Pectinacetylesterase (InterPro:IPR004963); BEST Arabidopsis thaliana protein match is: Pectinacetylesterase family protein (TAIR:AT3G09405.1); Has 557 Blast hits to 548 proteins in 93 species: Archae - 0; Bacteria - 46; Metazoa - 119; Fungi - 0; Plants - 303; Viruses - 0; Other Eukaryotes - 89 (source: NCBI BLink).	cell wall.pectin*esterases.acetyl esterase	extracellular region		0.100695	0.18188	0.0111538	-0.147236	-0.0330422	0.0443238	1.0312	0.969744
AT3G61490	AT3G61490	Pectin lyase-like superfamily protein; FUNCTIONS IN: polygalacturonase activity; INVOLVED IN: carbohydrate metabolic process; LOCATED IN: endomembrane system; EXPRESSED IN: 22 plant structures; EXPRESSED DURING: 14 growth stages; CONTAINS InterPro DOMAIN/s: Pectin lyase fold/virulence factor (InterPro:IPR011050), Glycoside hydrolase, family 28 (InterPro:IPR000743), Pectin lyase fold (InterPro:IPR…	cell wall.degradation.pectate lyases and polygalacturonases			0.298032	0.483399	0.803404	-0.227121	0.108166	0.0503899	1.03554	0.965675
AT1G16340	ATKDSA2	ATKDSA2; FUNCTIONS IN: 3-deoxy-8-phosphooctulonate synthase activity; INVOLVED IN: metabolic process, rhamnogalacturonan II biosynthetic process; LOCATED IN: endomembrane system, cytoplasm; EXPRESSED IN: 18 plant structures; EXPRESSED DURING: 9 growth stages; CONTAINS InterPro DOMAIN/s: DAHP synthetase I/KDSA (InterPro:IPR006218), Aldolase-type TIM barrel (InterPro:IPR013785), 3-deoxy-8-phosphooc…	cell wall.precursor synthesis.KDO pathway.KDO-8-Phosphate Synthase	cytoplasm		0.21778	0.0217397	0.0209839	-0.115352	0.120546	0.0530685	1.03747	0.963884
AT3G10700	GalAK	galacturonic acid kinase (GalAK); FUNCTIONS IN: ATP binding, galactokinase activity, galacturonokinase activity; INVOLVED IN: carbohydrate phosphorylation, D-galacturonate metabolic process; LOCATED IN: cytoplasm; EXPRESSED IN: 21 plant structures; EXPRESSED DURING: 13 growth stages; CONTAINS InterPro DOMAIN/s: Galactokinase (InterPro:IPR000705), Mevalonate/galactokinase (InterPro:IPR006206), Rib…	cell wall.precursor synthesis.sugar kinases.galacturonic acid kinase	cytoplasm|cytosol		0.227555	0.0129985	0.016328	-0.106287	0.157654	0.0747544	1.05318	0.949504
AT1G23460	AT1G23460	Pectin lyase-like superfamily protein; FUNCTIONS IN: polygalacturonase activity; INVOLVED IN: carbohydrate metabolic process; LOCATED IN: endomembrane system; CONTAINS InterPro DOMAIN/s: Pectin lyase fold/virulence factor (InterPro:IPR011050), Pectin lyase fold (InterPro:IPR012334), Parallel beta-helix repeat (InterPro:IPR006626), Glycoside hydrolase, family 28 (InterPro:IPR000743); BEST Arabidop…	cell wall.degradation.pectate lyases and polygalacturonases			1	0.179896	0.191852	0.0462569	0.0457156	0.095131	1.06816	0.936187
AT1G64440	RHD1	ROOT HAIR DEFECTIVE 1 (RHD1); CONTAINS InterPro DOMAIN/s: NAD-dependent epimerase/dehydratase (InterPro:IPR001509), NAD(P)-binding domain (InterPro:IPR016040), UDP-glucose 4-epimerase (InterPro:IPR005886); BEST Arabidopsis thaliana protein match is: UDP-D-glucose/UDP-D-galactose 4-epimerase 5 (TAIR:AT4G10960.1); Has 39875 Blast hits to 39850 proteins in 2971 species: Archae - 802; Bacteria - 2427…	cell wall.precursor synthesis.UGE	Golgi apparatus|Golgi stack		0.261885	0.0114057	0.0126184	-0.013079	0.143654	0.0980019	1.07029	0.934326
AT2G28240	AT2G28240	ATP-dependent helicase family protein; BEST Arabidopsis thaliana protein match is: ATP-dependent helicase family protein (TAIR:AT1G08060.2); Has 35333 Blast hits to 34131 proteins in 2444 species: Archae - 798; Bacteria - 22429; Metazoa - 974; Fungi - 991; Plants - 531; Viruses - 0; Other Eukaryotes - 9610 (source: NCBI BLink).	cell wall.cell wall proteins.HRGP	cellular_component		0.261077	0.0390998	0.0139047	-0.0729294	-0.0532996	0.0993137	1.07126	0.933477
AT5G18070	DRT101	DNA-DAMAGE-REPAIR/TOLERATION 101 (DRT101); FUNCTIONS IN: intramolecular transferase activity, phosphotransferases, phosphoacetylglucosamine mutase activity; INVOLVED IN: response to UV, photoreactive repair; LOCATED IN: cytosol, mitochondrion; EXPRESSED IN: 22 plant structures; EXPRESSED DURING: 13 growth stages; CONTAINS InterPro DOMAIN/s: Alpha-D-phosphohexomutase, C-terminal (InterPro:IPR00584…	cell wall.precursor synthesis	plasmodesma|mitochondrion|cytosol|chloroplast		0.308445	0.0499579	0.032711	-0.0741871	-0.109677	0.108949	1.07844	0.927264
AT4G28160	AT4G28160	hydroxyproline-rich glycoprotein family protein; FUNCTIONS IN: molecular_function unknown; INVOLVED IN: response to gibberellin stimulus; LOCATED IN: endomembrane system; EXPRESSED IN: 10 plant structures; EXPRESSED DURING: 4 anthesis, F mature embryo stage, petal differentiation and expansion stage, D bilateral stage; BEST Arabidopsis thaliana protein match is: cell wall protein precursor, putat…	cell wall.cell wall proteins.HRGP			0.428998	0.0271324	0.0341603	-0.077641	0.333974	0.114915	1.08291	0.923437
AT2G45310	GAE4	UDP-D-glucuronate 4-epimerase 4 (GAE4); FUNCTIONS IN: coenzyme binding, racemase and epimerase activity, acting on carbohydrates and derivatives, binding, catalytic activity; INVOLVED IN: cellular metabolic process, carbohydrate metabolic process, nucleotide-sugar metabolic process, metabolic process; LOCATED IN: cellular_component unknown; EXPRESSED IN: 25 plant structures; EXPRESSED DURING: 15 …	cell wall.precursor synthesis.GAE	Golgi cisterna membrane|integral component of membrane|Golgi apparatus		0.396564	0.0257456	0.0250522	0.0305308	-0.165351	0.123814	1.08961	0.917758
AT3G49220	AT3G49220	Plant invertase/pectin methylesterase inhibitor superfamily; FUNCTIONS IN: enzyme inhibitor activity, pectinesterase activity; INVOLVED IN: cell wall modification; LOCATED IN: cell wall, plant-type cell wall; EXPRESSED IN: 22 plant structures; EXPRESSED DURING: 13 growth stages; CONTAINS InterPro DOMAIN/s: Pectinesterase, active site (InterPro:IPR018040), Pectin lyase fold/virulence factor (Inter…	cell wall.pectin*esterases.PME	plant-type cell wall|cell wall|plasma membrane|integral component of membrane		0.127818	0.0042598	0.00867887	-0.107637	0.242473	0.124034	1.08978	0.917618
AT1G19170	AT1G19170	Pectin lyase-like superfamily protein; FUNCTIONS IN: polygalacturonase activity; INVOLVED IN: carbohydrate metabolic process; LOCATED IN: mitochondrion; EXPRESSED IN: 22 plant structures; EXPRESSED DURING: 13 growth stages; CONTAINS InterPro DOMAIN/s: Pectin lyase fold/virulence factor (InterPro:IPR011050), Parallel beta-helix repeat (InterPro:IPR006626), Pectin lyase fold (InterPro:IPR012334), G…	cell wall.degradation.pectate lyases and polygalacturonases			0.282056	0.0162554	0.0192704	0.0551199	0.0884079	0.125146	1.09062	0.916912
AT5G60490	FLA12	FASCICLIN-like arabinogalactan-protein 12 (FLA12); LOCATED IN: plasma membrane, anchored to membrane; EXPRESSED IN: 22 plant structures; EXPRESSED DURING: 13 growth stages; CONTAINS InterPro DOMAIN/s: FAS1 domain (InterPro:IPR000782); BEST Arabidopsis thaliana protein match is: FASCICLIN-like arabinogalactan-protein 11 (TAIR:AT5G03170.1); Has 1807 Blast hits to 1807 proteins in 277 species: Archa…	cell wall.cell wall proteins.AGPs.AGP	anchored component of membrane|plasma membrane		0.243886	0.0355856	0.0216626	-0.170271	0.107294	0.133182	1.09671	0.911818
AT4G23500	AT4G23500	Pectin lyase-like superfamily protein; FUNCTIONS IN: polygalacturonase activity; INVOLVED IN: carbohydrate metabolic process; LOCATED IN: cell wall; CONTAINS InterPro DOMAIN/s: Pectin lyase fold/virulence factor (InterPro:IPR011050), Glycoside hydrolase, family 28 (InterPro:IPR000743), Pectin lyase fold (InterPro:IPR012334), Parallel beta-helix repeat (InterPro:IPR006626); BEST Arabidopsis thalia…	cell wall.degradation.pectate lyases and polygalacturonases	extracellular region|cell wall		0.0587454	0.00964066	0.0113015	0.21165	0.203048	0.135688	1.09862	0.910235
AT2G36870	XTH32	xyloglucan endotransglucosylase/hydrolase 32 (XTH32); FUNCTIONS IN: hydrolase activity, acting on glycosyl bonds, hydrolase activity, hydrolyzing O-glycosyl compounds, xyloglucan:xyloglucosyl transferase activity; INVOLVED IN: carbohydrate metabolic process, cellular glucan metabolic process; LOCATED IN: endomembrane system, cell wall, apoplast; EXPRESSED IN: 19 plant structures; EXPRESSED DURING…	cell wall.modification	cell wall|extracellular region|apoplast		0.0458961	0.00290288	0.0135043	0.197259	-0.344796	0.142361	1.10371	0.906035
AT4G18990	XTH29	xyloglucan endotransglucosylase/hydrolase 29 (XTH29); FUNCTIONS IN: hydrolase activity, acting on glycosyl bonds, hydrolase activity, hydrolyzing O-glycosyl compounds, xyloglucan:xyloglucosyl transferase activity; INVOLVED IN: carbohydrate metabolic process, cellular glucan metabolic process; LOCATED IN: endomembrane system, apoplast, cell wall; EXPRESSED IN: 8 plant structures; EXPRESSED DURING:…	cell wall.modification	cell wall|apoplast|extracellular region		0.496676	1	1	0.979428	0.428751	0.151829	1.11098	0.900109
AT5G51680	AT5G51680	hydroxyproline-rich glycoprotein family protein; Has 35333 Blast hits to 34131 proteins in 2444 species: Archae - 798; Bacteria - 22429; Metazoa - 974; Fungi - 991; Plants - 531; Viruses - 0; Other Eukaryotes - 9610 (source: NCBI BLink).	cell wall.cell wall proteins.HRGP	nucleus|cell wall		0.221194	0.0119458	0.00931702	-0.121713	0.201334	0.155662	1.11393	0.897721
AT5G60950	COBL5	COBRA-like protein 5 precursor (COBL5); INVOLVED IN: biological_process unknown; LOCATED IN: endomembrane system; EXPRESSED IN: 15 plant structures; EXPRESSED DURING: 12 growth stages; CONTAINS InterPro DOMAIN/s: Glycosyl-phosphatidyl inositol-anchored, plant (InterPro:IPR006918); BEST Arabidopsis thaliana protein match is: COBRA-like extracellular glycosyl-phosphatidyl inositol-anchored protein …	cell wall.cellulose synthesis.COBRA	plasma membrane|anchored component of membrane		0.00686099	0.0568832	0.0304914	0.966677	-0.412085	0.156393	1.1145	0.897266
AT5G17420	IRX3	IRREGULAR XYLEM 3 (IRX3); FUNCTIONS IN: cellulose synthase activity; INVOLVED IN: cellulose biosynthetic process, plant-type cell wall biogenesis, secondary cell wall biogenesis, rhamnogalacturonan I side chain metabolic process; LOCATED IN: plasma membrane, chloroplast; EXPRESSED IN: 27 plant structures; EXPRESSED DURING: 14 growth stages; CONTAINS InterPro DOMAIN/s: Cellulose synthase (InterPro…	cell wall.cellulose synthesis.cellulose synthase	plasma membrane|cellulose synthase complex|integral component of membrane|chloroplast|Golgi apparatus		0.156119	0.101519	0.0199195	0.16863	-0.0406771	0.162808	1.11946	0.893285
AT1G56710	AT1G56710	Pectin lyase-like superfamily protein; FUNCTIONS IN: polygalacturonase activity; INVOLVED IN: carbohydrate metabolic process; LOCATED IN: endomembrane system; EXPRESSED IN: stem, embryo, leaf whorl, sepal, pedicel; EXPRESSED DURING: 4 anthesis, C globular stage; CONTAINS InterPro DOMAIN/s: Pectin lyase fold/virulence factor (InterPro:IPR011050), Pectin lyase fold (InterPro:IPR012334), Glycoside h…	cell wall.degradation.pectate lyases and polygalacturonases	extracellular region		0.543794	0.130815	0.0781577	-0.0708375	-0.365954	0.167291	1.12295	0.890514
AT4G06744	AT4G06744	Leucine-rich repeat (LRR) family protein; BEST Arabidopsis thaliana protein match is: Leucine-rich repeat (LRR) family protein (TAIR:AT3G19320.1); Has 45026 Blast hits to 12967 proteins in 516 species: Archae - 11; Bacteria - 711; Metazoa - 1155; Fungi - 115; Plants - 40928; Viruses - 0; Other Eukaryotes - 2106 (source: NCBI BLink).	cell wall.cell wall proteins.LRR	extracellular region		1	0.0948083	0.199674	0.0564334	0.23452	0.18065	1.13339	0.882306
AT1G74420	FUT3	fucosyltransferase 3 (FUT3); FUNCTIONS IN: transferase activity, transferring glycosyl groups, fucosyltransferase activity; INVOLVED IN: cell wall biogenesis; LOCATED IN: membrane; EXPRESSED IN: 22 plant structures; EXPRESSED DURING: 10 growth stages; CONTAINS InterPro DOMAIN/s: Xyloglucan fucosyltransferase (InterPro:IPR004938); BEST Arabidopsis thaliana protein match is: fucosyltransferase 1 (T…	cell wall.hemicellulose synthesis	Golgi apparatus|Golgi cisterna membrane|integral component of membrane		0.46526	0.146689	0.065899	-0.071851	0.0733826	0.181428	1.13401	0.88183
AT2G03220	FT1	fucosyltransferase 1 (FT1); FUNCTIONS IN: transferase activity, transferring glycosyl groups, fucosyltransferase activity; INVOLVED IN: plant-type cell wall biogenesis, xyloglucan biosynthetic process; LOCATED IN: membrane; EXPRESSED IN: 23 plant structures; EXPRESSED DURING: 14 growth stages; CONTAINS InterPro DOMAIN/s: Xyloglucan fucosyltransferase (InterPro:IPR004938); BEST Arabidopsis thalian…	cell wall.hemicellulose synthesis	Golgi cisterna membrane|Golgi apparatus|integral component of membrane		0.235859	0.0137203	0.00907161	-0.0903727	0.136768	0.181588	1.13413	0.881732
AT4G30290	XTH19	xyloglucan endotransglucosylase/hydrolase 19 (XTH19); FUNCTIONS IN: hydrolase activity, acting on glycosyl bonds, xyloglucan endotransglucosylase activity; INVOLVED IN: xyloglucan metabolic process; LOCATED IN: endomembrane system, apoplast, cell wall; EXPRESSED IN: 15 plant structures; EXPRESSED DURING: 7 growth stages; CONTAINS InterPro DOMAIN/s: Xyloglucan endotransglucosylase/hydrolase (Inter…	cell wall.modification	cell wall|extracellular region|apoplast		1	0.419663	0.555809	0.0019478	-0.208985	0.187603	1.13887	0.878063
AT1G55850	CSLE1	cellulose synthase like E1 (CSLE1); FUNCTIONS IN: cellulose synthase activity, transferase activity, transferring glycosyl groups; INVOLVED IN: plant-type cell wall biogenesis, cellulose biosynthetic process, polysaccharide biosynthetic process; LOCATED IN: endoplasmic reticulum, plasma membrane; EXPRESSED IN: 24 plant structures; EXPRESSED DURING: 13 growth stages; CONTAINS InterPro DOMAIN/s: Ce…	cell wall.cellulose synthesis.cellulose synthase	Golgi membrane|Golgi apparatus|plasma membrane|endoplasmic reticulum|integral component of membrane		0.392827	0.0072607	0.171121	-0.207104	0.657177	0.189942	1.14072	0.876641
AT4G18670	AT4G18670	Leucine-rich repeat (LRR) family protein; FUNCTIONS IN: structural constituent of cell wall; LOCATED IN: endomembrane system; EXPRESSED IN: 22 plant structures; EXPRESSED DURING: 12 growth stages; CONTAINS InterPro DOMAIN/s: Leucine-rich repeat-containing N-terminal domain, type 2 (InterPro:IPR013210); BEST Arabidopsis thaliana protein match is: Leucine-rich repeat (LRR) family protein (TAIR:AT3G…	cell wall.cell wall proteins.LRR	extracellular region|cell wall|plasmodesma		0.0900471	1	0.0266889	-0.219505	0.0726701	0.193001	1.14314	0.874784
AT1G80170	AT1G80170	Pectin lyase-like superfamily protein; FUNCTIONS IN: polygalacturonase activity; INVOLVED IN: carbohydrate metabolic process; LOCATED IN: plant-type cell wall; EXPRESSED IN: 15 plant structures; EXPRESSED DURING: 6 growth stages; CONTAINS InterPro DOMAIN/s: Pectin lyase fold/virulence factor (InterPro:IPR011050), Pectin lyase fold (InterPro:IPR012334), Glycoside hydrolase, family 28 (InterPro:IPR…	cell wall.degradation.pectate lyases and polygalacturonases	extracellular region|plant-type cell wall		0.248318	0.0576516	0.0170495	0.120206	-0.0424021	0.197865	1.147	0.87184
AT2G28110	FRA8	FRAGILE FIBER 8 (FRA8); CONTAINS InterPro DOMAIN/s: Exostosin-like (InterPro:IPR004263); BEST Arabidopsis thaliana protein match is: FRA8 homolog (TAIR:AT5G22940.1); Has 35333 Blast hits to 34131 proteins in 2444 species: Archae - 798; Bacteria - 22429; Metazoa - 974; Fungi - 991; Plants - 531; Viruses - 0; Other Eukaryotes - 9610 (source: NCBI BLink).	cell wall.hemicellulose synthesis.glucuronoxylan	Golgi membrane|Golgi apparatus|integral component of membrane|plasma membrane		0.234679	0.0175302	0.0536308	-0.19473	0.275219	0.212723	1.15887	0.862907
AT5G39260	EXPA21	expansin A21 (EXPA21); INVOLVED IN: plant-type cell wall modification involved in multidimensional cell growth, unidimensional cell growth, plant-type cell wall loosening; LOCATED IN: endomembrane system, extracellular region; CONTAINS InterPro DOMAIN/s: Pollen allergen, N-terminal (InterPro:IPR014734), Rare lipoprotein A (InterPro:IPR005132), Pollen allergen/expansin, C-terminal (InterPro:IPR007…	cell wall.modification	extracellular region|cell wall|membrane		0.577358		0.183591	-0.083353		0.216528	1.16193	0.860634
AT1G49490	AT1G49490	Leucine-rich repeat (LRR) family protein; FUNCTIONS IN: structural constituent of cell wall; LOCATED IN: endomembrane system; EXPRESSED IN: 9 plant structures; EXPRESSED DURING: L mature pollen stage, M germinated pollen stage, 4 anthesis, C globular stage, petal differentiation and expansion stage; CONTAINS InterPro DOMAIN/s: Leucine-rich repeat-containing N-terminal domain, type 2 (InterPro:IPR…	cell wall.cell wall proteins.LRR	nucleus|extracellular region|cell wall		0.188791	0.0525788	0.0341192	-0.260987	0.12209	0.222462	1.16672	0.857102
AT4G30440	GAE1	UDP-D-glucuronate 4-epimerase 1 (GAE1); FUNCTIONS IN: UDP-glucuronate 4-epimerase activity, catalytic activity; INVOLVED IN: cellular metabolic process, carbohydrate metabolic process, nucleotide-sugar metabolic process, metabolic process; LOCATED IN: cellular_component unknown; EXPRESSED IN: 24 plant structures; EXPRESSED DURING: 15 growth stages; CONTAINS InterPro DOMAIN/s: NAD-dependent epimer…	cell wall.precursor synthesis.GAE	Golgi cisterna membrane|trans-Golgi network|integral component of membrane|Golgi apparatus|endosome		0.047887	0.00297308	0.0021325	-0.168183	0.232977	0.239646	1.1807	0.846953
AT3G06360	AGP27	arabinogalactan protein 27 (AGP27); Has 143 Blast hits to 114 proteins in 33 species: Archae - 0; Bacteria - 2; Metazoa - 17; Fungi - 12; Plants - 53; Viruses - 8; Other Eukaryotes - 51 (source: NCBI BLink).	cell wall.cell wall proteins.AGPs.AGP	anchored component of membrane|nucleus|plasma membrane		0.49714	0.104666	0.0646043	0.0520526	-0.181104	0.245859	1.1858	0.843314
AT2G37090	IRX9	IRREGULAR XYLEM 9 (IRX9); CONTAINS InterPro DOMAIN/s: Glycosyl transferase, family 43 (InterPro:IPR005027); BEST Arabidopsis thaliana protein match is: Nucleotide-diphospho-sugar transferases superfamily protein (TAIR:AT1G27600.2); Has 591 Blast hits to 584 proteins in 85 species: Archae - 0; Bacteria - 0; Metazoa - 323; Fungi - 0; Plants - 254; Viruses - 0; Other Eukaryotes - 14 (source: NCBI BL…	cell wall.hemicellulose synthesis.glucuronoxylan	Golgi membrane|integral component of membrane|Golgi apparatus		0.368517	0.0324507	0.0158806	-0.0603258	0.108943	0.252892	1.19159	0.839212
AT1G12780	UGE1	UDP-D-glucose/UDP-D-galactose 4-epimerase 1 (UGE1); FUNCTIONS IN: UDP-glucose 4-epimerase activity, protein dimerization activity; INVOLVED IN: response to stress, galactose biosynthetic process; LOCATED IN: cytosol, plasma membrane; EXPRESSED IN: 32 plant structures; EXPRESSED DURING: 16 growth stages; CONTAINS InterPro DOMAIN/s: NAD-dependent epimerase/dehydratase (InterPro:IPR001509), NAD(P)-b…	cell wall.precursor synthesis.UGE	cytosol|plasma membrane|Golgi apparatus		0.405367	0.00327417	0.0169787	-0.0416252	0.496192	0.26114	1.19843	0.834428
AT2G37640	EXP3	EXP3; INVOLVED IN: in 6 processes; LOCATED IN: endomembrane system, extracellular region; EXPRESSED IN: 21 plant structures; EXPRESSED DURING: 13 growth stages; CONTAINS InterPro DOMAIN/s: Barwin-related endoglucanase (InterPro:IPR009009), Pollen allergen, N-terminal (InterPro:IPR014734), Expansin (InterPro:IPR002963), Rare lipoprotein A (InterPro:IPR005132), Expansin/Lol pI (InterPro:IPR007118),…	cell wall.modification	membrane|extracellular region|cell wall		0.172543	0.00433908	0.14512	-0.243455	0.456839	0.268481	1.20454	0.830193
AT4G23920	UGE2	UDP-D-glucose/UDP-D-galactose 4-epimerase 2 (UGE2); CONTAINS InterPro DOMAIN/s: NAD-dependent epimerase/dehydratase (InterPro:IPR001509), NAD(P)-binding domain (InterPro:IPR016040), UDP-glucose 4-epimerase (InterPro:IPR005886); BEST Arabidopsis thaliana protein match is: UDP-D-glucose/UDP-D-galactose 4-epimerase 5 (TAIR:AT4G10960.1); Has 45788 Blast hits to 45762 proteins in 3004 species: Archae …	cell wall.precursor synthesis.UGE	plasma membrane|cytosol		0.27918	0.0205832	0.00913656	0.0878541	0.171058	0.269969	1.20578	0.829337
AT1G78060	AT1G78060	Glycosyl hydrolase family protein; FUNCTIONS IN: hydrolase activity, hydrolyzing O-glycosyl compounds; INVOLVED IN: carbohydrate metabolic process; LOCATED IN: apoplast, cell wall, chloroplast, plant-type cell wall; EXPRESSED IN: 22 plant structures; EXPRESSED DURING: 13 growth stages; CONTAINS InterPro DOMAIN/s: Glycoside hydrolase, family 3, N-terminal (InterPro:IPR001764), Glycoside hydrolase,…	cell wall.degradation.mannan-xylose-arabinose-fucose	plasmodesma|plant-type cell wall|proteinaceous extracellular matrix|apoplast|extracellular region|chloroplast|cell wall		0.0513265	0.00103737	0.00125116	-0.163407	0.328601	0.275883	1.21073	0.825945
AT2G32540	CSLB04	cellulose synthase-like B4 (CSLB04); FUNCTIONS IN: cellulose synthase activity, transferase activity, transferring glycosyl groups, transferase activity; INVOLVED IN: cellulose biosynthetic process, polysaccharide biosynthetic process; LOCATED IN: membrane; CONTAINS InterPro DOMAIN/s: Cellulose synthase (InterPro:IPR005150); BEST Arabidopsis thaliana protein match is: cellulose synthase-like B3 (…	cell wall.cellulose synthesis.cellulose synthase	plasma membrane|integral component of membrane|Golgi apparatus|Golgi membrane		0.232447	0.0417025	0.0460651	0.180867	0.327665	0.307815	1.23783	0.807865
AT3G08900	RGP3	reversibly glycosylated polypeptide 3 (RGP3); FUNCTIONS IN: transferase activity, transferring hexosyl groups, glycogenin glucosyltransferase activity; INVOLVED IN: cellulose biosynthetic process, cellular cell wall organization; LOCATED IN: membrane; EXPRESSED IN: leaf whorl, sepal, flower, cultured cell; EXPRESSED DURING: petal differentiation and expansion stage; CONTAINS InterPro DOMAIN/s: Al…	cell wall.cell wall proteins.RGP	Golgi apparatus|membrane|cytosol|cytoplasm|plasmodesma		0.587195	0.0729015	0.0888374	-0.000852794	0.37943	0.314499	1.24358	0.80413
AT4G38210	EXPA20	expansin A20 (EXPA20); INVOLVED IN: plant-type cell wall modification involved in multidimensional cell growth, response to karrikin, syncytium formation, unidimensional cell growth, plant-type cell wall loosening; LOCATED IN: endomembrane system, extracellular region; EXPRESSED IN: 8 plant structures; EXPRESSED DURING: 6 growth stages; CONTAINS InterPro DOMAIN/s: Barwin-related endoglucanase (In…	cell wall.modification	extracellular region|cell wall|membrane		0.365092	0.0228653	0.018065	0.0928951	0.312457	0.317309	1.246	0.802565
AT1G14110	FUT9	fucosyltransferase 9 (FUT9); FUNCTIONS IN: fucosyltransferase activity; INVOLVED IN: cell wall biogenesis; LOCATED IN: endomembrane system, membrane; EXPRESSED IN: stem, cauline leaf; CONTAINS InterPro DOMAIN/s: Xyloglucan fucosyltransferase (InterPro:IPR004938); BEST Arabidopsis thaliana protein match is: fucosyltransferase 8 (TAIR:AT1G14100.1); Has 330 Blast hits to 321 proteins in 17 species: …	cell wall.hemicellulose synthesis	Golgi cisterna membrane|Golgi apparatus|integral component of membrane		0.301711	0.0941296	0.06171	0.342318	-0.0468962	0.321096	1.24928	0.800462
AT5G01930	MAN6	Glycosyl hydrolase superfamily protein; FUNCTIONS IN: cation binding, hydrolase activity, hydrolyzing O-glycosyl compounds, catalytic activity; INVOLVED IN: carbohydrate metabolic process; LOCATED IN: endomembrane system; EXPRESSED IN: 19 plant structures; EXPRESSED DURING: 10 growth stages; CONTAINS InterPro DOMAIN/s: Glycoside hydrolase, catalytic core (InterPro:IPR017853), Glycoside hydrolase,…	cell wall.degradation.mannan-xylose-arabinose-fucose	extracellular region		0.300727	0.00473859	0.00229744	-0.139827	0.305464	0.32805	1.25532	0.796613
AT5G56540	AGP14	arabinogalactan protein 14 (AGP14); BEST Arabidopsis thaliana protein match is: arabinogalactan protein 12 (TAIR:AT3G13520.1); Has 1807 Blast hits to 1807 proteins in 277 species: Archae - 0; Bacteria - 0; Metazoa - 736; Fungi - 347; Plants - 385; Viruses - 0; Other Eukaryotes - 339 (source: NCBI BLink).	cell wall.cell wall proteins.AGPs.AGP	plasma membrane|anchored component of membrane		0.48261	0.0208276	0.0341035	-0.0382633	0.445666	0.342964	1.26836	0.78842
AT5G03170	FLA11	FASCICLIN-like arabinogalactan-protein 11 (FLA11); CONTAINS InterPro DOMAIN/s: FAS1 domain (InterPro:IPR000782); BEST Arabidopsis thaliana protein match is: FASCICLIN-like arabinogalactan-protein 12 (TAIR:AT5G60490.1); Has 965 Blast hits to 948 proteins in 162 species: Archae - 18; Bacteria - 233; Metazoa - 22; Fungi - 18; Plants - 634; Viruses - 0; Other Eukaryotes - 40 (source: NCBI BLink).	cell wall.cell wall proteins.AGPs.AGP	plasma membrane|anchored component of membrane		0.236408	0.00719747	0.00272384	0.103283	0.256836	0.354092	1.27818	0.782362
AT3G48530	KING1	SNF1-related protein kinase regulatory subunit gamma 1 (KING1); FUNCTIONS IN: molecular_function unknown; INVOLVED IN: biological_process unknown; LOCATED IN: plant-type cell wall; EXPRESSED IN: 23 plant structures; EXPRESSED DURING: 13 growth stages; CONTAINS InterPro DOMAIN/s: Cystathionine beta-synthase, core (InterPro:IPR000644); BEST Arabidopsis thaliana protein match is: Cystathionine beta-…	cell wall.cell wall proteins	plant-type cell wall		0.176173	0.00308727	0.00676293	0.0839331	0.446479	0.355232	1.27919	0.781744
AT5G62620	AT5G62620	Galactosyltransferase family protein; FUNCTIONS IN: transferase activity, transferring hexosyl groups, sugar binding, galactosyltransferase activity; INVOLVED IN: protein amino acid glycosylation; LOCATED IN: chloroplast; EXPRESSED IN: 22 plant structures; EXPRESSED DURING: 13 growth stages; CONTAINS InterPro DOMAIN/s: Galectin, carbohydrate recognition domain (InterPro:IPR001079), Glycosyl trans…	cell wall.hemicellulose synthesis	chloroplast|Golgi apparatus|integral component of membrane|Golgi membrane		0.131381	0.00270149	0.00254921	0.191375	0.46315	0.378594	1.30007	0.769187
AT1G18690	XXT4	Galactosyl transferase GMA12/MNN10 family protein; FUNCTIONS IN: transferase activity, transferring glycosyl groups, transferase activity; INVOLVED IN: biological_process unknown; LOCATED IN: integral to membrane; EXPRESSED IN: 21 plant structures; EXPRESSED DURING: 12 growth stages; CONTAINS InterPro DOMAIN/s: Galactosyl transferase (InterPro:IPR008630); BEST Arabidopsis thaliana protein match i…	cell wall.hemicellulose synthesis	Golgi membrane|trans-Golgi network|integral component of membrane|endosome|Golgi apparatus		0.354093	0.0545009	0.0135632	-0.134086	0.0896786	0.392523	1.31269	0.761796
AT1G02460	AT1G02460	Pectin lyase-like superfamily protein; FUNCTIONS IN: polygalacturonase activity; INVOLVED IN: carbohydrate metabolic process; EXPRESSED IN: stem, root, stamen, seed; EXPRESSED DURING: 4 anthesis, E expanded cotyledon stage; CONTAINS InterPro DOMAIN/s: Pectin lyase fold/virulence factor (InterPro:IPR011050), Glycoside hydrolase, family 28 (InterPro:IPR000743), Pectin lyase fold (InterPro:IPR012334…	cell wall.degradation.pectate lyases and polygalacturonases	extracellular region		0.215022	0.00179871	0.06595	0.275819	0.73159	0.404252	1.3234	0.755628
AT1G22880	CEL5	cellulase 5 (CEL5); FUNCTIONS IN: hydrolase activity, hydrolyzing O-glycosyl compounds, catalytic activity; INVOLVED IN: carbohydrate metabolic process; LOCATED IN: cell wall, plasma membrane, plant-type cell wall; EXPRESSED IN: root; CONTAINS InterPro DOMAIN/s: Six-hairpin glycosidase (InterPro:IPR012341), Six-hairpin glycosidase-like (InterPro:IPR008928), Glycoside hydrolase, family 9, active s…	cell wall.degradation.cellulases and beta -1,4-glucanases	extracellular region|cell wall|Golgi apparatus|plasma membrane|plant-type cell wall		0.157542	0.0111406	0.00204176	0.187725	0.282387	0.425627	1.34316	0.744515
AT1G65310	XTH17	xyloglucan endotransglucosylase/hydrolase 17 (XTH17); CONTAINS InterPro DOMAIN/s: Xyloglucan endotransglucosylase/hydrolase (InterPro:IPR016455), Beta-glucanase (InterPro:IPR008264), Xyloglucan endo-transglycosylase, C-terminal (InterPro:IPR010713), Concanavalin A-like lectin/glucanase, subgroup (InterPro:IPR013320), Glycoside hydrolase, family 16, active site (InterPro:IPR008263), Concanavalin A…	cell wall.modification	cell wall|apoplast|plasma membrane|extracellular region|plant-type cell wall		0.751882	0.00124592	0.025101	0.0827786	1.02565	0.436013	1.35286	0.739175
AT5G55590	QRT1	QUARTET 1 (QRT1); FUNCTIONS IN: pectinesterase activity; INVOLVED IN: pectin catabolic process; LOCATED IN: endomembrane system, cell wall, plant-type cell wall; EXPRESSED IN: 8 plant structures; EXPRESSED DURING: 5 post anthesis, sepals enclosing floral bud, petal differentiation and expansion stage, fruit development stages; CONTAINS InterPro DOMAIN/s: Pectin lyase fold/virulence factor (InterP…	cell wall.pectin*esterases.PME	cell wall|plant-type cell wall|extracellular region		0.378474		0.13453	0.456571		0.488865	1.40334	0.712586
AT4G13710	AT4G13710	Pectin lyase-like superfamily protein; FUNCTIONS IN: lyase activity, pectate lyase activity; INVOLVED IN: biological_process unknown; LOCATED IN: endomembrane system; EXPRESSED IN: 20 plant structures; EXPRESSED DURING: 6 growth stages; CONTAINS InterPro DOMAIN/s: Pectin lyase fold/virulence factor (InterPro:IPR011050), AmbAllergen (InterPro:IPR018082), Pectate lyase/Amb allergen (InterPro:IPR002…	cell wall.degradation.pectate lyases and polygalacturonases	extracellular region		0.34122	0.0172474	0.0132384	0.0810722	0.413791	0.493123	1.40749	0.710486
AT4G37800	XTH7	xyloglucan endotransglucosylase/hydrolase 7 (XTH7); FUNCTIONS IN: hydrolase activity, acting on glycosyl bonds, xyloglucan:xyloglucosyl transferase activity, hydrolase activity, hydrolyzing O-glycosyl compounds; INVOLVED IN: carbohydrate metabolic process, cellular glucan metabolic process; LOCATED IN: endomembrane system, cell wall, apoplast; EXPRESSED IN: 17 plant structures; EXPRESSED DURING: …	cell wall.modification	cell wall|extracellular region|apoplast		0.07319	0.00124363	0.010813	-0.46157	0.885255	0.519989	1.43394	0.697377
AT5G19730	AT5G19730	Pectin lyase-like superfamily protein; FUNCTIONS IN: pectinesterase activity; INVOLVED IN: cell wall modification; LOCATED IN: cell wall, plant-type cell wall, cytoplasm; EXPRESSED IN: 17 plant structures; EXPRESSED DURING: 8 growth stages; CONTAINS InterPro DOMAIN/s: Pectinesterase, active site (InterPro:IPR018040), Pectin lyase fold/virulence factor (InterPro:IPR011050), Pectinesterase, catalyt…	cell wall.pectin*esterases.PME	cytoplasm|extracellular region|cell wall|chloroplast|plant-type cell wall		0.186201	0.0209297	0.000529144	0.145324	0.326012	0.523086	1.43703	0.695882
AT4G16790	AT4G16790	hydroxyproline-rich glycoprotein family protein; BEST Arabidopsis thaliana protein match is: unknown protein (TAIR:AT3G60380.1); Has 8255 Blast hits to 6141 proteins in 463 species: Archae - 4; Bacteria - 400; Metazoa - 3327; Fungi - 1159; Plants - 2082; Viruses - 247; Other Eukaryotes - 1036 (source: NCBI BLink).	cell wall.cell wall proteins.HRGP	nucleus|integral component of membrane		0.210062	0.000866496	0.0011879	0.159122	0.595554	0.526355	1.44029	0.694307
AT3G58800	AT3G58800	unknown protein; Has 75 Blast hits to 75 proteins in 23 species: Archae - 0; Bacteria - 0; Metazoa - 0; Fungi - 0; Plants - 53; Viruses - 17; Other Eukaryotes - 5 (source: NCBI BLink).	cell wall.cell wall proteins	integral component of membrane|nucleus		0.254024	0.0129565	0.00202778	-0.150351	0.329227	0.532376	1.44631	0.691415
AT1G19300	PARVUS	PARVUS (PARVUS); CONTAINS InterPro DOMAIN/s: Glycosyl transferase, family 8 (InterPro:IPR002495); BEST Arabidopsis thaliana protein match is: galacturonosyltransferase-like 2 (TAIR:AT3G50760.1); Has 1825 Blast hits to 1814 proteins in 439 species: Archae - 2; Bacteria - 918; Metazoa - 149; Fungi - 0; Plants - 715; Viruses - 0; Other Eukaryotes - 41 (source: NCBI BLink).	cell wall.hemicellulose synthesis.glucuronoxylan	endoplasmic reticulum|Golgi apparatus|endoplasmic reticulum membrane|integral component of membrane		1	0.00113327	0.00336216	0.0175782	0.505292	0.542019	1.45601	0.686809
AT5G13870	XTH5	xyloglucan endotransglucosylase/hydrolase 5 (XTH5); FUNCTIONS IN: hydrolase activity, acting on glycosyl bonds, hydrolase activity, hydrolyzing O-glycosyl compounds, xyloglucan:xyloglucosyl transferase activity; INVOLVED IN: carbohydrate metabolic process, cellular glucan metabolic process; LOCATED IN: endomembrane system, cell wall, apoplast; EXPRESSED IN: 16 plant structures; EXPRESSED DURING: …	cell wall.modification	cell wall|apoplast|extracellular region		0.252072	0.000861957	0.00520546	0.148901	0.725745	0.554868	1.46903	0.680719
AT3G44990	XTH31	xyloglucan endo-transglycosylase-related 8 (XTR8); FUNCTIONS IN: hydrolase activity, acting on glycosyl bonds, xyloglucan:xyloglucosyl transferase activity; INVOLVED IN: cell wall biogenesis; LOCATED IN: apoplast, cell wall; EXPRESSED IN: 11 plant structures; EXPRESSED DURING: 8 growth stages; CONTAINS InterPro DOMAIN/s: Xyloglucan endotransglucosylase/hydrolase (InterPro:IPR016455), Xyloglucan e…	cell wall.modification	apoplast|cell wall|plasma membrane|extracellular region		0.0198086	0.851453	0.0319784	0.368552	0.104496	0.556435	1.47063	0.67998
AT5G15630	IRX6	IRREGULAR XYLEM 6 (IRX6); INVOLVED IN: secondary cell wall biogenesis; LOCATED IN: plasma membrane, anchored to membrane; EXPRESSED IN: 21 plant structures; EXPRESSED DURING: 12 growth stages; CONTAINS InterPro DOMAIN/s: Glycosyl-phosphatidyl inositol-anchored, plant (InterPro:IPR006918), COBRA-like (InterPro:IPR017391); BEST Arabidopsis thaliana protein match is: COBRA-like extracellular glycosy…	cell wall.cellulose synthesis.COBRA	plasma membrane|anchored component of membrane|vacuolar membrane		1	0.0162995	0.00555719	-0.00141273	0.318521	0.56021	1.47448	0.678204
AT3G29090	PME31	pectin methylesterase 31 (PME31); FUNCTIONS IN: pectinesterase activity; INVOLVED IN: pectin metabolic process; LOCATED IN: cell wall, plant-type cell wall; EXPRESSED IN: 23 plant structures; EXPRESSED DURING: 13 growth stages; CONTAINS InterPro DOMAIN/s: Pectinesterase, active site (InterPro:IPR018040), Pectin lyase fold/virulence factor (InterPro:IPR011050), Pectinesterase, catalytic (InterPro:…	cell wall.pectin*esterases.PME	nucleus|plant-type cell wall|cell wall		0.0518748	0.000680766	0.000321428	0.230314	0.479341	0.560401	1.47468	0.678114
AT4G17030	EXLB1	expansin-like B1 (EXLB1); INVOLVED IN: sexual reproduction, unidimensional cell growth, plant-type cell wall loosening; LOCATED IN: endomembrane system, extracellular region; EXPRESSED IN: 19 plant structures; EXPRESSED DURING: 9 growth stages; CONTAINS InterPro DOMAIN/s: Pollen allergen, N-terminal (InterPro:IPR014734), Rare lipoprotein A (InterPro:IPR005132), Pollen allergen/expansin, C-termina…	cell wall.modification	extracellular region		0.228098	0.0928855	0.0324603	0.423832	-0.176482	0.576468	1.49119	0.670604
AT3G62740	BGLU7	beta glucosidase 7 (BGLU7); FUNCTIONS IN: cation binding, hydrolase activity, hydrolyzing O-glycosyl compounds, catalytic activity; INVOLVED IN: carbohydrate metabolic process; LOCATED IN: endomembrane system; EXPRESSED IN: 7 plant structures; EXPRESSED DURING: petal differentiation and expansion stage, E expanded cotyledon stage, D bilateral stage; CONTAINS InterPro DOMAIN/s: Glycoside hydrolase…	cell wall.degradation.cellulases and beta -1,4-glucanases			0.016451	0.000564606	0.00695369	0.473725	0.648646	0.584428	1.49944	0.666914
AT5G14380	AGP6	arabinogalactan protein 6 (AGP6); BEST Arabidopsis thaliana protein match is: arabinogalactan protein 11 (TAIR:AT3G01700.1); Has 37567 Blast hits to 16356 proteins in 1290 species: Archae - 94; Bacteria - 9504; Metazoa - 8118; Fungi - 4708; Plants - 3313; Viruses - 1498; Other Eukaryotes - 10332 (source: NCBI BLink).	cell wall.cell wall proteins.AGPs.AGP	extracellular matrix|plasma membrane|anchored component of membrane		0.47937	0.0392369	0.0516577	0.171308	0.776316	0.609904	1.52616	0.65524
AT3G09405	AT3G09405	Pectinacetylesterase family protein; FUNCTIONS IN: molecular_function unknown; INVOLVED IN: biological_process unknown; LOCATED IN: cellular_component unknown; CONTAINS InterPro DOMAIN/s: Pectinacetylesterase (InterPro:IPR004963); BEST Arabidopsis thaliana protein match is: Pectinacetylesterase family protein (TAIR:AT3G09410.1); Has 559 Blast hits to 551 proteins in 94 species: Archae - 2; Bacter…	cell wall.pectin*esterases.acetyl esterase	extracellular region|cell wall		0.054496	0.00637287	0.00488859	1.02417	0.652755	0.614042	1.53054	0.653364
AT3G02210	COBL1	COBRA-like protein 1 precursor (COBL1); CONTAINS InterPro DOMAIN/s: Glycosyl-phosphatidyl inositol-anchored, plant (InterPro:IPR006918), COBRA-like (InterPro:IPR017391); BEST Arabidopsis thaliana protein match is: COBRA-like protein 2 precursor (TAIR:AT3G29810.1); Has 380 Blast hits to 369 proteins in 30 species: Archae - 0; Bacteria - 0; Metazoa - 0; Fungi - 0; Plants - 380; Viruses - 0; Other E…	cell wall.cellulose synthesis.COBRA	plasma membrane|anchored component of membrane		0.126881	0.00914666	0.00128919	0.284226	0.372202	0.668427	1.58934	0.629192
AT4G33440	AT4G33440	Pectin lyase-like superfamily protein; FUNCTIONS IN: polygalacturonase activity; INVOLVED IN: carbohydrate metabolic process; LOCATED IN: endomembrane system; EXPRESSED IN: 16 plant structures; EXPRESSED DURING: 9 growth stages; CONTAINS InterPro DOMAIN/s: Pectin lyase fold/virulence factor (InterPro:IPR011050), Glycoside hydrolase, family 28 (InterPro:IPR000743), Pectin lyase fold (InterPro:IPR0…	cell wall.degradation.pectate lyases and polygalacturonases	integral component of membrane|extracellular region		0.323452	0.00108281	0.000753139	0.0663475	0.623163	0.693252	1.61692	0.618458
AT3G48580	XTH11	xyloglucan endotransglucosylase/hydrolase 11 (XTH11); FUNCTIONS IN: hydrolase activity, acting on glycosyl bonds, hydrolase activity, hydrolyzing O-glycosyl compounds, xyloglucan:xyloglucosyl transferase activity; INVOLVED IN: carbohydrate metabolic process, cellular glucan metabolic process; LOCATED IN: endomembrane system, apoplast, cell wall; EXPRESSED IN: embryo, pedicel, flower, carpel; EXPR…	cell wall.modification	apoplast|cell wall		0.4744	0.0108504	0.0155389	-0.151985	0.85844	0.710076	1.63589	0.611288
AT3G47400	AT3G47400	Plant invertase/pectin methylesterase inhibitor superfamily; FUNCTIONS IN: enzyme inhibitor activity, pectinesterase activity; INVOLVED IN: cell wall modification; LOCATED IN: endomembrane system, cell wall, plant-type cell wall; EXPRESSED IN: hypocotyl, flower, root, carpel; EXPRESSED DURING: petal differentiation and expansion stage; CONTAINS InterPro DOMAIN/s: Pectinesterase, active site (Inte…	cell wall.pectin*esterases.misc	extracellular region|cell wall|plant-type cell wall		0.39784	0.00280391	0.0040678	0.115853	0.779358	0.734417	1.66373	0.601061
AT2G18660	PNP-A	plant natriuretic peptide A (PNP-A); LOCATED IN: extracellular region, cell wall; EXPRESSED IN: 19 plant structures; EXPRESSED DURING: 13 growth stages; CONTAINS InterPro DOMAIN/s: Barwin-related endoglucanase (InterPro:IPR009009), Pollen allergen, N-terminal (InterPro:IPR014734), Rare lipoprotein A (InterPro:IPR005132), Expansin 45, endoglucanase-like (InterPro:IPR007112); BEST Arabidopsis thali…	cell wall.modification	apoplast|extracellular region|cell wall		0.012041	0.0492955	0.00911904	1.29768	-0.670372	0.747199	1.67853	0.595759
AT5G23870	AT5G23870	Pectinacetylesterase family protein; FUNCTIONS IN: carboxylesterase activity; INVOLVED IN: biological_process unknown; LOCATED IN: plant-type cell wall; EXPRESSED IN: 22 plant structures; EXPRESSED DURING: 13 growth stages; CONTAINS InterPro DOMAIN/s: Pectinacetylesterase (InterPro:IPR004963); BEST Arabidopsis thaliana protein match is: Pectinacetylesterase family protein (TAIR:AT3G62060.1); Has …	cell wall.pectin*esterases.acetyl esterase	plant-type cell wall|extracellular region		0.148173	6.36e-05	0.000118656	-0.177743	0.99263	0.797603	1.73821	0.575304
AT5G66460	MAN7	Glycosyl hydrolase superfamily protein; FUNCTIONS IN: cation binding, hydrolase activity, hydrolyzing O-glycosyl compounds, catalytic activity; INVOLVED IN: carbohydrate metabolic process; LOCATED IN: endomembrane system; EXPRESSED IN: 17 plant structures; EXPRESSED DURING: 4 anthesis, C globular stage, 4 leaf senescence stage, petal differentiation and expansion stage, E expanded cotyledon stage…	cell wall.degradation.mannan-xylose-arabinose-fucose	cell periphery|extracellular region		0.377283	0.000146974	0.000104276	0.102515	0.805446	0.821708	1.7675	0.565772
AT1G14100	FUT8	fucosyltransferase 8 (FUT8); FUNCTIONS IN: galactoside 2-alpha-L-fucosyltransferase activity; INVOLVED IN: cell wall biogenesis; LOCATED IN: endomembrane system, membrane; EXPRESSED IN: leaf whorl, sepal, flower; EXPRESSED DURING: petal differentiation and expansion stage; CONTAINS InterPro DOMAIN/s: Xyloglucan fucosyltransferase (InterPro:IPR004938); BEST Arabidopsis thaliana protein match is: f…	cell wall.hemicellulose synthesis	Golgi cisterna membrane|Golgi apparatus|integral component of membrane				0.0678936			0.882665	1.84378	0.542365
AT4G28380	AT4G28380	Leucine-rich repeat (LRR) family protein; INVOLVED IN: signal transduction; LOCATED IN: endomembrane system; EXPRESSED IN: inflorescence meristem; CONTAINS InterPro DOMAIN/s: Leucine-rich repeat (InterPro:IPR001611); BEST Arabidopsis thaliana protein match is: Leucine-rich repeat (LRR) family protein (TAIR:AT3G19020.1); Has 56971 Blast hits to 17893 proteins in 671 species: Archae - 10; Bacteria …	cell wall.cell wall proteins.LRR	extracellular region		0.0866858	0.000443358	0.00111939	0.45519	1.06066	0.923344	1.89651	0.527286
AT2G43870	AT2G43870	Pectin lyase-like superfamily protein; FUNCTIONS IN: polygalacturonase activity; INVOLVED IN: carbohydrate metabolic process; LOCATED IN: endomembrane system; EXPRESSED IN: sepal, male gametophyte, stamen; EXPRESSED DURING: 4 anthesis; CONTAINS InterPro DOMAIN/s: Pectin lyase fold/virulence factor (InterPro:IPR011050), Pectin lyase fold (InterPro:IPR012334), Glycoside hydrolase, family 28 (InterP…	cell wall.degradation.pectate lyases and polygalacturonases	extracellular region		0.0763067	0.0134409	0.0210753	-0.984647	0.886988	0.943354	1.92299	0.520023
AT3G27980	AT3G27980	Plant invertase/pectin methylesterase inhibitor superfamily; FUNCTIONS IN: enzyme inhibitor activity, pectinesterase activity; INVOLVED IN: cell wall modification; LOCATED IN: membrane, plant-type cell wall; EXPRESSED IN: flower, leaf; CONTAINS InterPro DOMAIN/s: Pectinesterase, active site (InterPro:IPR018040), Pectin lyase fold/virulence factor (InterPro:IPR011050), Pectinesterase inhibitor (In…	cell wall.pectin*esterases.PME	extracellular region|membrane|cell wall|plant-type cell wall		0.257987	0.00215044	0.000720726	-0.323017	0.990134	1.03131	2.04388	0.489265
AT5G65390	AGP7	arabinogalactan protein 7 (AGP7); BEST Arabidopsis thaliana protein match is: arabinogalactan protein 4 (TAIR:AT5G10430.1); Has 30201 Blast hits to 17322 proteins in 780 species: Archae - 12; Bacteria - 1396; Metazoa - 17338; Fungi - 3422; Plants - 5037; Viruses - 0; Other Eukaryotes - 2996 (source: NCBI BLink).	cell wall.cell wall proteins.AGPs.AGP	plasma membrane|anchored component of membrane		1	0.000168636	0.000393842	-0.0465431	1.33533	1.06056	2.08574	0.479447
AT3G19620	AT3G19620	Glycosyl hydrolase family protein; FUNCTIONS IN: hydrolase activity, hydrolyzing O-glycosyl compounds; INVOLVED IN: carbohydrate metabolic process; LOCATED IN: cell wall; EXPRESSED IN: 14 plant structures; EXPRESSED DURING: LP.04 four leaves visible, 4 anthesis, LP.10 ten leaves visible, C globular stage, petal differentiation and expansion stage; CONTAINS InterPro DOMAIN/s: Glycoside hydrolase, …	cell wall.degradation.mannan-xylose-arabinose-fucose	cell wall|proteinaceous extracellular matrix|extracellular region		0.0134488	0.00224756	0.00160826	0.613226	0.482935	1.10265	2.14749	0.46566
AT4G24000	CSLG2	cellulose synthase like G2 (CSLG2); FUNCTIONS IN: cellulose synthase activity, transferase activity, transferring glycosyl groups, transferase activity; INVOLVED IN: cellulose biosynthetic process, polysaccharide biosynthetic process; LOCATED IN: membrane; EXPRESSED IN: 19 plant structures; EXPRESSED DURING: 12 growth stages; CONTAINS InterPro DOMAIN/s: Cellulose synthase (InterPro:IPR005150); BE…	cell wall.cellulose synthesis.cellulose synthase	Golgi apparatus|integral component of membrane|Golgi membrane|plasma membrane		0.560046	0.0359983	0.0808801	-0.884184	1.29571	1.10842	2.1561	0.463801
AT1G57590	AT1G57590	Pectinacetylesterase family protein; CONTAINS InterPro DOMAIN/s: Pectinacetylesterase (InterPro:IPR004963); BEST Arabidopsis thaliana protein match is: Pectinacetylesterase family protein (TAIR:AT5G26670.1); Has 541 Blast hits to 533 proteins in 91 species: Archae - 0; Bacteria - 38; Metazoa - 118; Fungi - 0; Plants - 298; Viruses - 0; Other Eukaryotes - 87 (source: NCBI BLink).	cell wall.pectin*esterases.acetyl esterase	extracellular region		0.263196	0.0114904	0.00286008	0.517825	0.859484	1.15795	2.23141	0.448148
AT2G32530	CSLB03	cellulose synthase-like B3 (CSLB03); FUNCTIONS IN: cellulose synthase activity, transferase activity, transferring glycosyl groups, transferase activity; INVOLVED IN: cellulose biosynthetic process, polysaccharide biosynthetic process; LOCATED IN: membrane; CONTAINS InterPro DOMAIN/s: Cellulose synthase (InterPro:IPR005150); BEST Arabidopsis thaliana protein match is: cellulose synthase-like B4 (…	cell wall.cellulose synthesis.cellulose synthase	Golgi membrane|Golgi apparatus|integral component of membrane|plasma membrane		0.0959933	7.11e-05	0.000153297	0.382466	1.42755	1.20263	2.30158	0.434484
AT4G30570	AT4G30570	Glucose-1-phosphate adenylyltransferase family protein; FUNCTIONS IN: transferase activity, nucleotidyltransferase activity; INVOLVED IN: biosynthetic process; EXPRESSED IN: 17 plant structures; EXPRESSED DURING: 9 growth stages; CONTAINS InterPro DOMAIN/s: Trimeric LpxA-like (InterPro:IPR011004), Nucleotidyl transferase (InterPro:IPR005835); BEST Arabidopsis thaliana protein match is: Glucose-1-…	cell wall.precursor synthesis.NDP sugar pyrophosphorylase.GDP mannose	cytoplasm		0.428051	8.79e-05	0.00010326	0.011304	1.40009	1.23377	2.3518	0.425206
AT2G43880	AT2G43880	Pectin lyase-like superfamily protein; FUNCTIONS IN: polygalacturonase activity; INVOLVED IN: carbohydrate metabolic process; LOCATED IN: endomembrane system; EXPRESSED IN: root, carpel; EXPRESSED DURING: 4 anthesis; CONTAINS InterPro DOMAIN/s: Pectin lyase fold/virulence factor (InterPro:IPR011050), Pectin lyase fold (InterPro:IPR012334), Glycoside hydrolase, family 28 (InterPro:IPR000743), Para…	cell wall.degradation.pectate lyases and polygalacturonases	extracellular region			0.0170907	0.0257266		1.3539	1.24645	2.37256	0.421485
AT4G16590	CSLA01	cellulose synthase-like A01 (CSLA01); FUNCTIONS IN: cellulose synthase activity, glucosyltransferase activity, transferase activity, transferring glycosyl groups; INVOLVED IN: biological_process unknown; LOCATED IN: cellular_component unknown; EXPRESSED IN: 16 plant structures; EXPRESSED DURING: 8 growth stages; CONTAINS InterPro DOMAIN/s: Glycosyl transferase, family 2 (InterPro:IPR001173); BEST…	cell wall.cellulose synthesis	integral component of membrane|Golgi apparatus|Golgi membrane		0.0941646	0.00148187	0.0358946	-1.04625	2.15351	1.29527	2.45423	0.407459
AT4G03930	AT4G03930	Plant invertase/pectin methylesterase inhibitor superfamily; FUNCTIONS IN: enzyme inhibitor activity, pectinesterase activity; INVOLVED IN: cell wall modification; LOCATED IN: endomembrane system, cell wall, plant-type cell wall; EXPRESSED IN: flower; CONTAINS InterPro DOMAIN/s: Pectinesterase, active site (InterPro:IPR018040), Pectin lyase fold/virulence factor (InterPro:IPR011050), Pectinestera…	cell wall.pectin*esterases.PME	cell periphery|extracellular region|cell wall|plant-type cell wall		0.494757	0.0111322	0.0101454	0.184062	1.15541	1.32615	2.50733	0.39883
AT2G02720	AT2G02720	Pectate lyase family protein; FUNCTIONS IN: lyase activity, pectate lyase activity; INVOLVED IN: biological_process unknown; LOCATED IN: endomembrane system; EXPRESSED IN: 9 plant structures; EXPRESSED DURING: L mature pollen stage, M germinated pollen stage, 4 anthesis, C globular stage, petal differentiation and expansion stage; CONTAINS InterPro DOMAIN/s: Pectin lyase fold/virulence factor (In…	cell wall.degradation.pectate lyases and polygalacturonases	plasma membrane			0.00964799	0.0236596		1.71315	1.43775	2.70897	0.369144
AT4G33970	AT4G33970	Leucine-rich repeat (LRR) family protein; FUNCTIONS IN: structural constituent of cell wall; LOCATED IN: endomembrane system; EXPRESSED IN: 6 plant structures; EXPRESSED DURING: L mature pollen stage, M germinated pollen stage, 4 anthesis; BEST Arabidopsis thaliana protein match is: Leucine-rich repeat (LRR) family protein (TAIR:AT2G15880.1); Has 345457 Blast hits to 110650 proteins in 3295 speci…	cell wall.cell wall proteins.LRR	cell wall|nucleus|extracellular region			0.00667491	0.00984192		1.70863	1.64404	3.12539	0.31996
AT3G20865	AGP40	arabinogalactan protein 40 (AGP40); Has 25 Blast hits to 25 proteins in 6 species: Archae - 0; Bacteria - 0; Metazoa - 0; Fungi - 0; Plants - 25; Viruses - 0; Other Eukaryotes - 0 (source: NCBI BLink).	cell wall.cell wall proteins.AGPs.AGP	anchored component of membrane|plasma membrane			0.00508891	0.0138197		2.22432	1.68674	3.21928	0.310628
AT3G60730	AT3G60730	Plant invertase/pectin methylesterase inhibitor superfamily; FUNCTIONS IN: enzyme inhibitor activity, pectinesterase activity; INVOLVED IN: cell wall modification; LOCATED IN: endomembrane system, cell wall, plant-type cell wall; EXPRESSED IN: flower; CONTAINS InterPro DOMAIN/s: Pectinesterase, active site (InterPro:IPR018040), Pectin lyase fold/virulence factor (InterPro:IPR011050), Pectinestera…	cell wall.pectin*esterases.misc	cell wall|extracellular region|plant-type cell wall			0.00744121	0.0131505		2.33924	1.90065	3.73383	0.267822
AT2G15880	AT2G15880	Leucine-rich repeat (LRR) family protein; FUNCTIONS IN: structural constituent of cell wall; LOCATED IN: endomembrane system; EXPRESSED IN: 15 plant structures; EXPRESSED DURING: 8 growth stages; CONTAINS InterPro DOMAIN/s: Leucine-rich repeat (InterPro:IPR001611); BEST Arabidopsis thaliana protein match is: Leucine-rich repeat (LRR) family protein (TAIR:AT4G33970.1); Has 436796 Blast hits to 106…	cell wall.cell wall proteins.LRR	cell wall|nucleus|extracellular region		0.189655	4.23e-05	0.000168193	0.267026	2.46217	1.93401	3.82117	0.2617
AT3G29810	COBL2	COBRA-like protein 2 precursor (COBL2); FUNCTIONS IN: molecular_function unknown; INVOLVED IN: biological_process unknown; LOCATED IN: anchored to plasma membrane, anchored to membrane; EXPRESSED IN: 24 plant structures; EXPRESSED DURING: 13 growth stages; CONTAINS InterPro DOMAIN/s: Glycosyl-phosphatidyl inositol-anchored, plant (InterPro:IPR006918), COBRA-like (InterPro:IPR017391); BEST Arabido…	cell wall.cellulose synthesis.COBRA	plasma membrane|Golgi apparatus|anchored component of membrane|anchored component of plasma membrane		1	0.00010591	9.77e-05	0.0555958	1.96289	2.09131	4.26133	0.234668
AT2G36710	AT2G36710	Pectin lyase-like superfamily protein; FUNCTIONS IN: pectinesterase activity; INVOLVED IN: cell wall modification; LOCATED IN: endomembrane system, cell wall, plant-type cell wall; EXPRESSED IN: flower; CONTAINS InterPro DOMAIN/s: Pectinesterase, active site (InterPro:IPR018040), Pectin lyase fold/virulence factor (InterPro:IPR011050), Pectinesterase, catalytic (InterPro:IPR000070), Pectin lyase …	cell wall.pectin*esterases.PME	cell wall|extracellular region|plant-type cell wall		1	0.203187		-0.215491	-1.1448		1	1
AT5G04970	AT5G04970	Plant invertase/pectin methylesterase inhibitor superfamily; FUNCTIONS IN: enzyme inhibitor activity, pectinesterase activity; INVOLVED IN: cell wall modification; LOCATED IN: cell wall; EXPRESSED IN: flower, root; CONTAINS InterPro DOMAIN/s: Pectinesterase, active site (InterPro:IPR018040), Pectin lyase fold/virulence factor (InterPro:IPR011050), Pectinesterase, catalytic (InterPro:IPR000070), P…	cell wall.pectin*esterases.misc	extracellular region|cell wall			0.188679			0.477704		1	1
AT3G12440	AT3G12440	Polynucleotidyl transferase, ribonuclease H-like superfamily protein; FUNCTIONS IN: 3'-5' exonuclease activity, nucleic acid binding; INVOLVED IN: nucleobase, nucleoside, nucleotide and nucleic acid metabolic process; LOCATED IN: intracellular; EXPRESSED IN: 6 plant structures; EXPRESSED DURING: F mature embryo stage, petal differentiation and expansion stage, E expanded cotyledon stage, D bilate…	cell wall.cell wall proteins	extracellular region								1	1
AT1G55330	AGP21	arabinogalactan protein 21 (AGP21); BEST Arabidopsis thaliana protein match is: arabinogalactan protein 12 (TAIR:AT3G13520.1); Has 48 Blast hits to 48 proteins in 8 species: Archae - 0; Bacteria - 0; Metazoa - 0; Fungi - 0; Plants - 48; Viruses - 0; Other Eukaryotes - 0 (source: NCBI BLink).	cell wall.cell wall proteins.AGPs.AGP	anchored component of membrane|plasma membrane								1	1
AT2G20520	FLA6	FASCICLIN-like arabinogalactan 6 (FLA6); CONTAINS InterPro DOMAIN/s: FAS1 domain (InterPro:IPR000782); BEST Arabidopsis thaliana protein match is: FASCICLIN-like arabinoogalactan 9 (TAIR:AT1G03870.1); Has 1085 Blast hits to 1063 proteins in 208 species: Archae - 14; Bacteria - 391; Metazoa - 4; Fungi - 7; Plants - 614; Viruses - 0; Other Eukaryotes - 55 (source: NCBI BLink).	cell wall.cell wall proteins.AGPs.AGP	anchored component of membrane|plasma membrane								1	1
AT3G12660	FLA14	FASCICLIN-like arabinogalactan protein 14 precursor (FLA14); CONTAINS InterPro DOMAIN/s: FAS1 domain (InterPro:IPR000782); BEST Arabidopsis thaliana protein match is: FASCICLIN-like arabinogalactan protein 8 (TAIR:AT2G45470.1); Has 278 Blast hits to 274 proteins in 23 species: Archae - 0; Bacteria - 2; Metazoa - 0; Fungi - 7; Plants - 267; Viruses - 0; Other Eukaryotes - 2 (source: NCBI BLink).	cell wall.cell wall proteins.AGPs.AGP	anchored component of membrane|plasma membrane								1	1
AT4G31370	FLA5	FASCICLIN-like arabinogalactan protein 5 precursor (FLA5); FUNCTIONS IN: molecular_function unknown; INVOLVED IN: N-terminal protein myristoylation; LOCATED IN: anchored to membrane; CONTAINS InterPro DOMAIN/s: FAS1 domain (InterPro:IPR000782); BEST Arabidopsis thaliana protein match is: FASCICLIN-like arabinogalactan protein 3 precursor (TAIR:AT2G24450.1); Has 2362 Blast hits to 1863 proteins in…	cell wall.cell wall proteins.AGPs.AGP	anchored component of membrane|plasma membrane								1	1
AT1G20130	AT1G20130	GDSL-like Lipase/Acylhydrolase superfamily protein; FUNCTIONS IN: structural constituent of cell wall, lipase activity, hydrolase activity, acting on ester bonds; INVOLVED IN: lipid metabolic process; CONTAINS InterPro DOMAIN/s: Pistil-specific extensin-like protein (InterPro:IPR003882), Lipase, GDSL, active site (InterPro:IPR008265), Lipase, GDSL (InterPro:IPR001087); BEST Arabidopsis thaliana p…	cell wall.cell wall proteins.AGPs.AGP	extracellular region								1	1
AT2G24450	FLA3	FASCICLIN-like arabinogalactan protein 3 precursor (FLA3); FUNCTIONS IN: molecular_function unknown; INVOLVED IN: N-terminal protein myristoylation; LOCATED IN: anchored to membrane; EXPRESSED IN: 9 plant structures; EXPRESSED DURING: L mature pollen stage, M germinated pollen stage, 4 anthesis, C globular stage, petal differentiation and expansion stage; CONTAINS InterPro DOMAIN/s: FAS1 domain (…	cell wall.cell wall proteins.AGPs.AGP	plasma membrane|anchored component of membrane								1	1
AT3G01700	AGP11	arabinogalactan protein 11 (AGP11); BEST Arabidopsis thaliana protein match is: arabinogalactan protein 6 (TAIR:AT5G14380.1); Has 18682 Blast hits to 7914 proteins in 897 species: Archae - 47; Bacteria - 4443; Metazoa - 2565; Fungi - 1546; Plants - 1733; Viruses - 648; Other Eukaryotes - 7700 (source: NCBI BLink).	cell wall.cell wall proteins.AGPs.AGP	plasma membrane|anchored component of membrane								1	1
AT3G57690	AGP23	arabinogalactan protein 23 (AGP23); BEST Arabidopsis thaliana protein match is: unknown protein (TAIR:AT2G41905.1); Has 58 Blast hits to 58 proteins in 11 species: Archae - 0; Bacteria - 0; Metazoa - 0; Fungi - 0; Plants - 58; Viruses - 0; Other Eukaryotes - 0 (source: NCBI BLink).	cell wall.cell wall proteins.AGPs.AGP	plasma membrane|anchored component of membrane								1	1
AT4G26320	AGP13	arabinogalactan protein 13 (AGP13); BEST Arabidopsis thaliana protein match is: arabinogalactan protein 14 (TAIR:AT5G56540.1); Has 51 Blast hits to 51 proteins in 10 species: Archae - 0; Bacteria - 0; Metazoa - 0; Fungi - 0; Plants - 51; Viruses - 0; Other Eukaryotes - 0 (source: NCBI BLink).	cell wall.cell wall proteins.AGPs.AGP	plasma membrane|anchored component of membrane								1	1
AT4G08400	AT4G08400	Proline-rich extensin-like family protein; FUNCTIONS IN: structural constituent of cell wall; INVOLVED IN: plant-type cell wall organization; LOCATED IN: cellular_component unknown; EXPRESSED IN: male gametophyte; EXPRESSED DURING: M germinated pollen stage; CONTAINS InterPro DOMAIN/s: Extensin-like repeat (InterPro:IPR006706); BEST Arabidopsis thaliana protein match is: Proline-rich extensin-lik…	cell wall.cell wall proteins.HRGP	cellular_component								1	1
AT4G11430	AT4G11430	hydroxyproline-rich glycoprotein family protein; Has 61395 Blast hits to 32282 proteins in 1291 species: Archae - 170; Bacteria - 7886; Metazoa - 24050; Fungi - 9239; Plants - 11076; Viruses - 2000; Other Eukaryotes - 6974 (source: NCBI BLink).	cell wall.cell wall proteins.HRGP	cellular_component								1	1
AT4G08410	AT4G08410	Proline-rich extensin-like family protein; FUNCTIONS IN: structural constituent of cell wall; INVOLVED IN: plant-type cell wall organization; EXPRESSED IN: shoot apex, embryo, hypocotyl, sepal, root; EXPRESSED DURING: 4 anthesis, E expanded cotyledon stage; CONTAINS InterPro DOMAIN/s: Extensin-like repeat (InterPro:IPR006706); BEST Arabidopsis thaliana protein match is: Proline-rich extensin-like…	cell wall.cell wall proteins.HRGP									1	1
AT5G25550	AT5G25550	Leucine-rich repeat (LRR) family protein; FUNCTIONS IN: structural constituent of cell wall; INVOLVED IN: biological_process unknown; LOCATED IN: endomembrane system; EXPRESSED IN: petal, leaf whorl, flower; EXPRESSED DURING: 4 anthesis, petal differentiation and expansion stage; CONTAINS InterPro DOMAIN/s: Leucine-rich repeat (InterPro:IPR001611); BEST Arabidopsis thaliana protein match is: Leuc…	cell wall.cell wall proteins.LRR	cell wall|extracellular region								1	1
AT1G12040	LRX1	leucine-rich repeat/extensin 1 (LRX1); CONTAINS InterPro DOMAIN/s: Leucine-rich repeat-containing N-terminal domain, type 2 (InterPro:IPR013210), Leucine-rich repeat (InterPro:IPR001611); BEST Arabidopsis thaliana protein match is: leucine-rich repeat/extensin 2 (TAIR:AT1G62440.1); Has 373279 Blast hits to 102116 proteins in 2982 species: Archae - 793; Bacteria - 62996; Metazoa - 122212; Fungi - …	cell wall.cell wall proteins.LRR	plasmodesma|plant-type cell wall|extracellular region								1	1
AT1G54970	PRP1	proline-rich protein 1 (PRP1); CONTAINS InterPro DOMAIN/s: Pollen Ole e 1 allergen/extensin (InterPro:IPR006041); BEST Arabidopsis thaliana protein match is: proline-rich protein 3 (TAIR:AT3G62680.1); Has 45300 Blast hits to 21383 proteins in 1373 species: Archae - 227; Bacteria - 7064; Metazoa - 17109; Fungi - 5177; Plants - 7680; Viruses - 1757; Other Eukaryotes - 6286 (source: NCBI BLink).	cell wall.cell wall proteins.proline rich proteins	cell wall|extracellular region								1	1
AT3G62680	PRP3	proline-rich protein 3 (PRP3); CONTAINS InterPro DOMAIN/s: Pollen Ole e 1 allergen/extensin (InterPro:IPR006041); BEST Arabidopsis thaliana protein match is: proline-rich protein 1 (TAIR:AT1G54970.1); Has 50468 Blast hits to 23098 proteins in 1486 species: Archae - 263; Bacteria - 8049; Metazoa - 18736; Fungi - 5929; Plants - 9093; Viruses - 1757; Other Eukaryotes - 6641 (source: NCBI BLink).	cell wall.cell wall proteins.proline rich proteins	extracellular region|cell wall|plasmodesma								1	1
AT5G50750	RGP4	reversibly glycosylated polypeptide 4 (RGP4); FUNCTIONS IN: transferase activity, transferring hexosyl groups, glycogenin glucosyltransferase activity; INVOLVED IN: cellulose biosynthetic process, cellular cell wall organization; LOCATED IN: cell junction, Golgi apparatus, plant-type cell wall; CONTAINS InterPro DOMAIN/s: Alpha-1,4-glucan-protein synthase, UDP-forming (InterPro:IPR004901); BEST A…	cell wall.cell wall proteins.RGP	cytosol|cytoplasm|Golgi apparatus								1	1
AT1G32180	CSLD6	cellulose synthase-like D6 (CSLD6); FUNCTIONS IN: cellulose synthase activity, transferase activity, transferring glycosyl groups; INVOLVED IN: plant-type cell wall biogenesis, cellulose biosynthetic process, polysaccharide biosynthetic process; LOCATED IN: membrane; EXPRESSED IN: leaf whorl, flower; EXPRESSED DURING: 4 anthesis; CONTAINS InterPro DOMAIN/s: Cellulose synthase (InterPro:IPR005150)…	cell wall.cellulose synthesis.cellulose synthase	Golgi apparatus|Golgi membrane|integral component of membrane								1	1
AT2G33100	CSLD1	cellulose synthase-like D1 (CSLD1); FUNCTIONS IN: cellulose synthase activity, transferase activity, transferring glycosyl groups; INVOLVED IN: pollen germination, plant-type cell wall biogenesis, polysaccharide biosynthetic process; LOCATED IN: chloroplast, membrane; EXPRESSED IN: 9 plant structures; EXPRESSED DURING: L mature pollen stage, M germinated pollen stage, 4 anthesis, C globular stage…	cell wall.cellulose synthesis.cellulose synthase	Golgi membrane|integral component of membrane|Golgi apparatus								1	1
AT4G15290	ATCSLB05	ATCSLB05; FUNCTIONS IN: cellulose synthase activity, transferase activity, transferring glycosyl groups, transferase activity; INVOLVED IN: cellulose biosynthetic process, polysaccharide biosynthetic process; LOCATED IN: membrane; EXPRESSED IN: 6 plant structures; EXPRESSED DURING: 4 anthesis, petal differentiation and expansion stage, D bilateral stage; CONTAINS InterPro DOMAIN/s: Cellulose synt…	cell wall.cellulose synthesis.cellulose synthase	Golgi membrane|integral component of membrane|Golgi apparatus|plasma membrane								1	1
AT4G38190	CSLD4	cellulose synthase like D4 (CSLD4); CONTAINS InterPro DOMAIN/s: Cellulose synthase (InterPro:IPR005150); BEST Arabidopsis thaliana protein match is: cellulose synthase-like D3 (TAIR:AT3G03050.1); Has 3503 Blast hits to 2866 proteins in 674 species: Archae - 22; Bacteria - 1611; Metazoa - 5; Fungi - 10; Plants - 1761; Viruses - 2; Other Eukaryotes - 92 (source: NCBI BLink).	cell wall.cellulose synthesis.cellulose synthase	integral component of membrane|Golgi membrane|Golgi apparatus								1	1
AT2G32620	CSLB02	cellulose synthase-like B (CSLB02); FUNCTIONS IN: cellulose synthase activity, transferase activity, transferring glycosyl groups, transferase activity; INVOLVED IN: cellulose biosynthetic process, polysaccharide biosynthetic process; LOCATED IN: membrane; EXPRESSED IN: 17 plant structures; EXPRESSED DURING: 6 growth stages; CONTAINS InterPro DOMAIN/s: Cellulose synthase (InterPro:IPR005150); BES…	cell wall.cellulose synthesis.cellulose synthase	integral component of membrane|Golgi membrane|Golgi apparatus|plasma membrane								1	1
AT2G32610	CSLB01	cellulose synthase-like B1 (CSLB01); FUNCTIONS IN: cellulose synthase activity, transferase activity, transferring glycosyl groups, transferase activity; INVOLVED IN: cellulose biosynthetic process, polysaccharide biosynthetic process; LOCATED IN: membrane; EXPRESSED IN: root; CONTAINS InterPro DOMAIN/s: Cellulose synthase (InterPro:IPR005150); BEST Arabidopsis thaliana protein match is: cellulos…	cell wall.cellulose synthesis.cellulose synthase	integral component of membrane|Golgi membrane|plasma membrane|Golgi apparatus								1	1
AT2G25540	CESA10	cellulose synthase 10 (CESA10); FUNCTIONS IN: cellulose synthase activity, transferase activity, transferring glycosyl groups; INVOLVED IN: cellulose biosynthetic process, plant-type cell wall biogenesis; LOCATED IN: membrane; EXPRESSED IN: 8 plant structures; EXPRESSED DURING: 4 anthesis, C globular stage, LP.02 two leaves visible, 4 leaf senescence stage, petal differentiation and expansion sta…	cell wall.cellulose synthesis.cellulose synthase	plasma membrane|integral component of membrane|Golgi apparatus		0.500945			0.306946			1	1
AT1G09790	COBL6	COBRA-like protein 6 precursor (COBL6); CONTAINS InterPro DOMAIN/s: Glycosyl-phosphatidyl inositol-anchored, plant (InterPro:IPR006918), COBRA-like (InterPro:IPR017391); BEST Arabidopsis thaliana protein match is: COBRA-like protein 1 precursor (TAIR:AT3G02210.1); Has 376 Blast hits to 369 proteins in 30 species: Archae - 0; Bacteria - 0; Metazoa - 0; Fungi - 0; Plants - 376; Viruses - 0; Other E…	cell wall.cellulose synthesis.COBRA	anchored component of membrane|plasma membrane								1	1
AT3G20580	COBL10	COBRA-like protein 10 precursor (COBL10); CONTAINS InterPro DOMAIN/s: Glycosyl-phosphatidyl inositol-anchored, plant (InterPro:IPR006918); BEST Arabidopsis thaliana protein match is: COBRA-like protein 11 precursor (TAIR:AT4G27110.1); Has 377 Blast hits to 368 proteins in 29 species: Archae - 0; Bacteria - 0; Metazoa - 0; Fungi - 0; Plants - 377; Viruses - 0; Other Eukaryotes - 0 (source: NCBI BL…	cell wall.cellulose synthesis.COBRA	plasma membrane|anchored component of membrane								1	1
AT4G27110	COBL11	COBRA-like protein 11 precursor (COBL11); CONTAINS InterPro DOMAIN/s: Glycosyl-phosphatidyl inositol-anchored, plant (InterPro:IPR006918); BEST Arabidopsis thaliana protein match is: COBRA-like protein 10 precursor (TAIR:AT3G20580.1); Has 30201 Blast hits to 17322 proteins in 780 species: Archae - 12; Bacteria - 1396; Metazoa - 17338; Fungi - 3422; Plants - 5037; Viruses - 0; Other Eukaryotes - 2…	cell wall.cellulose synthesis.COBRA	plasma membrane|anchored component of membrane								1	1
AT3G43860	GH9A4	glycosyl hydrolase 9A4 (GH9A4); FUNCTIONS IN: hydrolase activity, hydrolyzing O-glycosyl compounds, catalytic activity; INVOLVED IN: carbohydrate metabolic process; LOCATED IN: endomembrane system; EXPRESSED IN: 9 plant structures; EXPRESSED DURING: L mature pollen stage, M germinated pollen stage, 4 anthesis, C globular stage, petal differentiation and expansion stage; CONTAINS InterPro DOMAIN/s…	cell wall.degradation.cellulases and beta -1,4-glucanases	extracellular region								1	1
AT3G47040	AT3G47040	Glycosyl hydrolase family protein; FUNCTIONS IN: hydrolase activity, hydrolyzing O-glycosyl compounds; INVOLVED IN: carbohydrate metabolic process; LOCATED IN: cellular_component unknown; EXPRESSED IN: sperm cell, root; CONTAINS InterPro DOMAIN/s: Glycoside hydrolase, family 3, N-terminal (InterPro:IPR001764), Glycoside hydrolase, family 3, C-terminal (InterPro:IPR002772), Glycoside hydrolase, ca…	cell wall.degradation.cellulases and beta -1,4-glucanases	extracellular region								1	1
AT3G62710	AT3G62710	Glycosyl hydrolase family protein; FUNCTIONS IN: xylan 1,4-beta-xylosidase activity, hydrolase activity, hydrolyzing O-glycosyl compounds; INVOLVED IN: carbohydrate metabolic process; LOCATED IN: endomembrane system; EXPRESSED IN: 14 plant structures; EXPRESSED DURING: L mature pollen stage, M germinated pollen stage, 4 anthesis, C globular stage, petal differentiation and expansion stage; CONTAI…	cell wall.degradation.cellulases and beta -1,4-glucanases	extracellular region								1	1
AT4G09740	GH9B14	glycosyl hydrolase 9B14 (GH9B14); FUNCTIONS IN: hydrolase activity, hydrolyzing O-glycosyl compounds, catalytic activity; INVOLVED IN: carbohydrate metabolic process; LOCATED IN: endomembrane system; CONTAINS InterPro DOMAIN/s: Six-hairpin glycosidase (InterPro:IPR012341), Glycoside hydrolase, family 9, active site (InterPro:IPR018221), Six-hairpin glycosidase-like (InterPro:IPR008928), Glycoside…	cell wall.degradation.cellulases and beta -1,4-glucanases	extracellular region								1	1
AT4G23560	GH9B15	glycosyl hydrolase 9B15 (GH9B15); FUNCTIONS IN: hydrolase activity, hydrolyzing O-glycosyl compounds, catalytic activity; INVOLVED IN: carbohydrate metabolic process; LOCATED IN: endomembrane system; CONTAINS InterPro DOMAIN/s: Six-hairpin glycosidase (InterPro:IPR012341), Glycoside hydrolase, family 9, active site (InterPro:IPR018221), Six-hairpin glycosidase-like (InterPro:IPR008928), Glycoside…	cell wall.degradation.cellulases and beta -1,4-glucanases	extracellular region								1	1
AT3G47050	AT3G47050	Glycosyl hydrolase family protein; FUNCTIONS IN: hydrolase activity, hydrolyzing O-glycosyl compounds; INVOLVED IN: carbohydrate metabolic process; LOCATED IN: vacuole; EXPRESSED IN: sperm cell, pollen tube; CONTAINS InterPro DOMAIN/s: Glycoside hydrolase, family 3, N-terminal (InterPro:IPR001764), Glycoside hydrolase, family 3, C-terminal (InterPro:IPR002772), Glycoside hydrolase, catalytic core…	cell wall.degradation.cellulases and beta -1,4-glucanases	vacuole|extracellular region								1	1
AT3G10890	AT3G10890	Glycosyl hydrolase superfamily protein; FUNCTIONS IN: cation binding, hydrolase activity, hydrolyzing O-glycosyl compounds, catalytic activity; INVOLVED IN: carbohydrate metabolic process; LOCATED IN: endomembrane system; EXPRESSED IN: central cell, petal, embryo, leaf whorl, flower; EXPRESSED DURING: 4 anthesis, C globular stage, petal differentiation and expansion stage; CONTAINS InterPro DOMAI…	cell wall.degradation.mannan-xylose-arabinose-fucose	apoplast|extracellular region								1	1
AT3G10900	AT3G10900	Glycosyl hydrolase superfamily protein; FUNCTIONS IN: cation binding, hydrolase activity, hydrolyzing O-glycosyl compounds, catalytic activity; INVOLVED IN: carbohydrate metabolic process; LOCATED IN: endomembrane system; CONTAINS InterPro DOMAIN/s: Glycoside hydrolase, catalytic core (InterPro:IPR017853), Glycoside hydrolase, family 5 (InterPro:IPR001547), Glycoside hydrolase, subgroup, catalyti…	cell wall.degradation.mannan-xylose-arabinose-fucose	extracellular region								1	1
AT3G30540	AT3G30540	Glycosyl hydrolase superfamily protein; FUNCTIONS IN: cation binding, hydrolase activity, hydrolyzing O-glycosyl compounds, catalytic activity; INVOLVED IN: carbohydrate metabolic process; LOCATED IN: endomembrane system; CONTAINS InterPro DOMAIN/s: Glycoside hydrolase, family 5 (InterPro:IPR001547), Glycoside hydrolase, catalytic core (InterPro:IPR017853), Glycoside hydrolase, subgroup, catalyti…	cell wall.degradation.mannan-xylose-arabinose-fucose	extracellular region								1	1
AT4G33830	AT4G33830	Glycosyl hydrolase family 10 protein; FUNCTIONS IN: cation binding, hydrolase activity, hydrolyzing O-glycosyl compounds, catalytic activity; INVOLVED IN: carbohydrate metabolic process; LOCATED IN: endomembrane system; CONTAINS InterPro DOMAIN/s: Glycoside hydrolase, family 10 (InterPro:IPR001000), Glycoside hydrolase, catalytic core (InterPro:IPR017853), Galactose-binding domain-like (InterPro:…	cell wall.degradation.mannan-xylose-arabinose-fucose	extracellular region								1	1
AT4G33840	AT4G33840	Glycosyl hydrolase family 10 protein; FUNCTIONS IN: cation binding, hydrolase activity, hydrolyzing O-glycosyl compounds, catalytic activity; INVOLVED IN: carbohydrate metabolic process; LOCATED IN: endomembrane system; CONTAINS InterPro DOMAIN/s: Glycoside hydrolase, family 10 (InterPro:IPR001000), Carbohydrate-binding, CenC-like (InterPro:IPR003305), Glycoside hydrolase, catalytic core (InterPr…	cell wall.degradation.mannan-xylose-arabinose-fucose	extracellular region								1	1
AT5G26120	ASD2	alpha-L-arabinofuranosidase 2 (ASD2); FUNCTIONS IN: hydrolase activity, acting on glycosyl bonds, alpha-N-arabinofuranosidase activity; INVOLVED IN: L-arabinose metabolic process; LOCATED IN: endomembrane system; EXPRESSED IN: sepal, carpel; EXPRESSED DURING: 4 anthesis; CONTAINS InterPro DOMAIN/s: Alpha-L-arabinofuranosidase, C-terminal (InterPro:IPR010720), Glycoside hydrolase, catalytic core (…	cell wall.degradation.mannan-xylose-arabinose-fucose	proteinaceous extracellular matrix|extracellular region|plant-type cell wall								1	1
AT3G26610	AT3G26610	Pectin lyase-like superfamily protein; FUNCTIONS IN: polygalacturonase activity; INVOLVED IN: carbohydrate metabolic process; LOCATED IN: endomembrane system; EXPRESSED IN: root; CONTAINS InterPro DOMAIN/s: Pectin lyase fold/virulence factor (InterPro:IPR011050), Glycoside hydrolase, family 28 (InterPro:IPR000743), Pectin lyase fold (InterPro:IPR012334), Parallel beta-helix repeat (InterPro:IPR00…	cell wall.degradation.pectate lyases and polygalacturonases	apoplast|extracellular region								1	1
AT3G57510	ADPG1	ADPG1; FUNCTIONS IN: polygalacturonase activity; INVOLVED IN: cell wall modification involved in abscission, fruit dehiscence, anther dehiscence, carbohydrate metabolic process; LOCATED IN: endomembrane system; EXPRESSED IN: 10 plant structures; EXPRESSED DURING: 4 anthesis, petal differentiation and expansion stage; CONTAINS InterPro DOMAIN/s: Pectin lyase fold/virulence factor (InterPro:IPR0110…	cell wall.degradation.pectate lyases and polygalacturonases	cytoplasm|extracellular region|cell wall								1	1
AT1G05650	AT1G05650	Pectin lyase-like superfamily protein; FUNCTIONS IN: polygalacturonase activity; INVOLVED IN: carbohydrate metabolic process; LOCATED IN: endomembrane system; CONTAINS InterPro DOMAIN/s: Pectin lyase fold/virulence factor (InterPro:IPR011050), Pectin lyase fold (InterPro:IPR012334), Glycoside hydrolase, family 28 (InterPro:IPR000743), Parallel beta-helix repeat (InterPro:IPR006626); BEST Arabidop…	cell wall.degradation.pectate lyases and polygalacturonases	extracellular region								1	1
AT1G05660	AT1G05660	Pectin lyase-like superfamily protein; FUNCTIONS IN: polygalacturonase activity; INVOLVED IN: carbohydrate metabolic process; LOCATED IN: endomembrane system; CONTAINS InterPro DOMAIN/s: Pectin lyase fold/virulence factor (InterPro:IPR011050), Pectin lyase fold (InterPro:IPR012334), Glycoside hydrolase, family 28 (InterPro:IPR000743), Parallel beta-helix repeat (InterPro:IPR006626); BEST Arabidop…	cell wall.degradation.pectate lyases and polygalacturonases	extracellular region								1	1
AT1G11920	AT1G11920	Pectin lyase-like superfamily protein; FUNCTIONS IN: lyase activity, pectate lyase activity; INVOLVED IN: biological_process unknown; LOCATED IN: endomembrane system; EXPRESSED IN: flower; EXPRESSED DURING: petal differentiation and expansion stage; CONTAINS InterPro DOMAIN/s: Pectin lyase fold/virulence factor (InterPro:IPR011050), AmbAllergen (InterPro:IPR018082), Pectate lyase/Amb allergen (In…	cell wall.degradation.pectate lyases and polygalacturonases	extracellular region								1	1
AT1G14420	AT59	AT59; FUNCTIONS IN: lyase activity, pectate lyase activity; INVOLVED IN: plant-type cell wall organization; LOCATED IN: endomembrane system; EXPRESSED IN: 9 plant structures; EXPRESSED DURING: L mature pollen stage, M germinated pollen stage, 4 anthesis, C globular stage, petal differentiation and expansion stage; CONTAINS InterPro DOMAIN/s: Pectin lyase fold/virulence factor (InterPro:IPR011050)…	cell wall.degradation.pectate lyases and polygalacturonases	extracellular region								1	1
AT1G17150	AT1G17150	Pectin lyase-like superfamily protein; FUNCTIONS IN: polygalacturonase activity; INVOLVED IN: carbohydrate metabolic process; LOCATED IN: endomembrane system; CONTAINS InterPro DOMAIN/s: Pectin lyase fold/virulence factor (InterPro:IPR011050), Pectin lyase fold (InterPro:IPR012334), Glycoside hydrolase, family 28 (InterPro:IPR000743); BEST Arabidopsis thaliana protein match is: Pectin lyase-like …	cell wall.degradation.pectate lyases and polygalacturonases	extracellular region								1	1
AT1G43080	AT1G43080	Pectin lyase-like superfamily protein; FUNCTIONS IN: polygalacturonase activity; INVOLVED IN: carbohydrate metabolic process; LOCATED IN: endomembrane system; CONTAINS InterPro DOMAIN/s: Pectin lyase fold/virulence factor (InterPro:IPR011050), Pectin lyase fold (InterPro:IPR012334), Glycoside hydrolase, family 28 (InterPro:IPR000743), Parallel beta-helix repeat (InterPro:IPR006626); BEST Arabidop…	cell wall.degradation.pectate lyases and polygalacturonases	extracellular region								1	1
AT1G80140	AT1G80140	Pectin lyase-like superfamily protein; FUNCTIONS IN: polygalacturonase activity; INVOLVED IN: carbohydrate metabolic process; LOCATED IN: endomembrane system; EXPRESSED IN: sperm cell, leaf; CONTAINS InterPro DOMAIN/s: Pectin lyase fold/virulence factor (InterPro:IPR011050), Parallel beta-helix repeat (InterPro:IPR006626), Pectin lyase fold (InterPro:IPR012334), Glycoside hydrolase, family 28 (In…	cell wall.degradation.pectate lyases and polygalacturonases	extracellular region								1	1
AT2G15450	AT2G15450	Pectin lyase-like superfamily protein; FUNCTIONS IN: polygalacturonase activity; INVOLVED IN: carbohydrate metabolic process; LOCATED IN: endomembrane system; CONTAINS InterPro DOMAIN/s: Pectin lyase fold/virulence factor (InterPro:IPR011050), Pectin lyase fold (InterPro:IPR012334), Glycoside hydrolase, family 28 (InterPro:IPR000743), Parallel beta-helix repeat (InterPro:IPR006626); BEST Arabidop…	cell wall.degradation.pectate lyases and polygalacturonases	extracellular region								1	1
AT2G15460	AT2G15460	Pectin lyase-like superfamily protein; FUNCTIONS IN: polygalacturonase activity; INVOLVED IN: carbohydrate metabolic process; LOCATED IN: endomembrane system; CONTAINS InterPro DOMAIN/s: Pectin lyase fold/virulence factor (InterPro:IPR011050), Pectin lyase fold (InterPro:IPR012334), Glycoside hydrolase, family 28 (InterPro:IPR000743), Parallel beta-helix repeat (InterPro:IPR006626); BEST Arabidop…	cell wall.degradation.pectate lyases and polygalacturonases	extracellular region								1	1
AT2G15470	AT2G15470	Pectin lyase-like superfamily protein; FUNCTIONS IN: polygalacturonase activity; INVOLVED IN: carbohydrate metabolic process; LOCATED IN: endomembrane system; CONTAINS InterPro DOMAIN/s: Pectin lyase fold/virulence factor (InterPro:IPR011050), Pectin lyase fold (InterPro:IPR012334), Parallel beta-helix repeat (InterPro:IPR006626), Glycoside hydrolase, family 28 (InterPro:IPR000743); BEST Arabidop…	cell wall.degradation.pectate lyases and polygalacturonases	extracellular region								1	1
AT2G23900	AT2G23900	Pectin lyase-like superfamily protein; FUNCTIONS IN: polygalacturonase activity; INVOLVED IN: carbohydrate metabolic process; LOCATED IN: endomembrane system; EXPRESSED IN: 9 plant structures; EXPRESSED DURING: L mature pollen stage, M germinated pollen stage, 4 anthesis, C globular stage, petal differentiation and expansion stage; CONTAINS InterPro DOMAIN/s: Pectin lyase fold/virulence factor (I…	cell wall.degradation.pectate lyases and polygalacturonases	extracellular region								1	1
AT2G26620	AT2G26620	Pectin lyase-like superfamily protein; FUNCTIONS IN: polygalacturonase activity; INVOLVED IN: carbohydrate metabolic process; LOCATED IN: endomembrane system; CONTAINS InterPro DOMAIN/s: Pectin lyase fold/virulence factor (InterPro:IPR011050), Pectin lyase fold (InterPro:IPR012334), Glycoside hydrolase, family 28 (InterPro:IPR000743), Parallel beta-helix repeat (InterPro:IPR006626); BEST Arabidop…	cell wall.degradation.pectate lyases and polygalacturonases	extracellular region								1	1
AT2G40310	AT2G40310	Pectin lyase-like superfamily protein; FUNCTIONS IN: polygalacturonase activity; INVOLVED IN: carbohydrate metabolic process; LOCATED IN: endomembrane system; CONTAINS InterPro DOMAIN/s: Pectin lyase fold/virulence factor (InterPro:IPR011050), Pectin lyase fold (InterPro:IPR012334), Glycoside hydrolase, family 28 (InterPro:IPR000743), Parallel beta-helix repeat (InterPro:IPR006626); BEST Arabidop…	cell wall.degradation.pectate lyases and polygalacturonases	extracellular region								1	1
AT2G43890	AT2G43890	Pectin lyase-like superfamily protein; FUNCTIONS IN: polygalacturonase activity; INVOLVED IN: carbohydrate metabolic process; LOCATED IN: endomembrane system; EXPRESSED IN: root; CONTAINS InterPro DOMAIN/s: Pectin lyase fold/virulence factor (InterPro:IPR011050), Pectin lyase fold (InterPro:IPR012334), Glycoside hydrolase, family 28 (InterPro:IPR000743), Parallel beta-helix repeat (InterPro:IPR00…	cell wall.degradation.pectate lyases and polygalacturonases	extracellular region								1	1
AT3G07820	AT3G07820	Pectin lyase-like superfamily protein; FUNCTIONS IN: polygalacturonase activity; INVOLVED IN: carbohydrate metabolic process; LOCATED IN: endomembrane system; EXPRESSED IN: 11 plant structures; EXPRESSED DURING: L mature pollen stage, M germinated pollen stage, 4 anthesis, C globular stage, petal differentiation and expansion stage; CONTAINS InterPro DOMAIN/s: Pectin lyase fold/virulence factor (…	cell wall.degradation.pectate lyases and polygalacturonases	extracellular region								1	1
AT3G07840	AT3G07840	Pectin lyase-like superfamily protein; FUNCTIONS IN: polygalacturonase activity; INVOLVED IN: carbohydrate metabolic process; LOCATED IN: endomembrane system; EXPRESSED IN: petal, leaf whorl, male gametophyte, flower; EXPRESSED DURING: L mature pollen stage, M germinated pollen stage, 4 anthesis, petal differentiation and expansion stage; CONTAINS InterPro DOMAIN/s: Pectin lyase fold/virulence fa…	cell wall.degradation.pectate lyases and polygalacturonases	extracellular region								1	1
AT3G14040	AT3G14040	Pectin lyase-like superfamily protein; FUNCTIONS IN: polygalacturonase activity; INVOLVED IN: carbohydrate metabolic process; LOCATED IN: endomembrane system; EXPRESSED IN: male gametophyte; CONTAINS InterPro DOMAIN/s: Pectin lyase fold/virulence factor (InterPro:IPR011050), Pectin lyase fold (InterPro:IPR012334), Glycoside hydrolase, family 28 (InterPro:IPR000743), Parallel beta-helix repeat (In…	cell wall.degradation.pectate lyases and polygalacturonases	extracellular region								1	1
AT3G24230	AT3G24230	Pectate lyase family protein; FUNCTIONS IN: lyase activity, pectate lyase activity; INVOLVED IN: biological_process unknown; LOCATED IN: endomembrane system; EXPRESSED IN: 17 plant structures; EXPRESSED DURING: 9 growth stages; CONTAINS InterPro DOMAIN/s: Pectin lyase fold/virulence factor (InterPro:IPR011050), AmbAllergen (InterPro:IPR018082), Pectate lyase/Amb allergen (InterPro:IPR002022), Pec…	cell wall.degradation.pectate lyases and polygalacturonases	extracellular region		1			-0.0740092			1	1
AT3G48950	AT3G48950	Pectin lyase-like superfamily protein; FUNCTIONS IN: polygalacturonase activity; INVOLVED IN: carbohydrate metabolic process; LOCATED IN: endomembrane system; EXPRESSED IN: central cell, flower; EXPRESSED DURING: petal differentiation and expansion stage; CONTAINS InterPro DOMAIN/s: Pectin lyase fold/virulence factor (InterPro:IPR011050), Glycoside hydrolase, family 28 (InterPro:IPR000743), Pecti…	cell wall.degradation.pectate lyases and polygalacturonases	extracellular region								1	1
AT3G59850	AT3G59850	Pectin lyase-like superfamily protein; FUNCTIONS IN: polygalacturonase activity; INVOLVED IN: carbohydrate metabolic process; LOCATED IN: endomembrane system; EXPRESSED IN: embryo, pedicel; EXPRESSED DURING: 4 anthesis, C globular stage; CONTAINS InterPro DOMAIN/s: Pectin lyase fold/virulence factor (InterPro:IPR011050), Pectin lyase fold (InterPro:IPR012334), Glycoside hydrolase, family 28 (Inte…	cell wall.degradation.pectate lyases and polygalacturonases	extracellular region								1	1
AT4G01890	AT4G01890	Pectin lyase-like superfamily protein; FUNCTIONS IN: polygalacturonase activity; INVOLVED IN: carbohydrate metabolic process; LOCATED IN: endomembrane system; EXPRESSED IN: root; CONTAINS InterPro DOMAIN/s: Pectin lyase fold/virulence factor (InterPro:IPR011050), Parallel beta-helix repeat (InterPro:IPR006626), Pectin lyase fold (InterPro:IPR012334), Glycoside hydrolase, family 28 (InterPro:IPR00…	cell wall.degradation.pectate lyases and polygalacturonases	extracellular region								1	1
AT4G13760	AT4G13760	Pectin lyase-like superfamily protein; FUNCTIONS IN: polygalacturonase activity; INVOLVED IN: carbohydrate metabolic process; LOCATED IN: endomembrane system; CONTAINS InterPro DOMAIN/s: Pectin lyase fold/virulence factor (InterPro:IPR011050), Pectin lyase fold (InterPro:IPR012334), Parallel beta-helix repeat (InterPro:IPR006626), Glycoside hydrolase, family 28 (InterPro:IPR000743); BEST Arabidop…	cell wall.degradation.pectate lyases and polygalacturonases	extracellular region								1	1
AT4G18180	AT4G18180	Pectin lyase-like superfamily protein; FUNCTIONS IN: polygalacturonase activity; INVOLVED IN: carbohydrate metabolic process; LOCATED IN: endomembrane system; CONTAINS InterPro DOMAIN/s: Pectin lyase fold/virulence factor (InterPro:IPR011050), Pectin lyase fold (InterPro:IPR012334), Glycoside hydrolase, family 28 (InterPro:IPR000743), Parallel beta-helix repeat (InterPro:IPR006626); BEST Arabidop…	cell wall.degradation.pectate lyases and polygalacturonases	extracellular region								1	1
AT4G22080	RHS14	root hair specific 14 (RHS14); FUNCTIONS IN: lyase activity, pectate lyase activity; INVOLVED IN: biological_process unknown; LOCATED IN: endomembrane system; EXPRESSED IN: root hair; CONTAINS InterPro DOMAIN/s: Pectin lyase fold/virulence factor (InterPro:IPR011050), AmbAllergen (InterPro:IPR018082), Pectate lyase/Amb allergen (InterPro:IPR002022), Pectin lyase fold (InterPro:IPR012334), Paralle…	cell wall.degradation.pectate lyases and polygalacturonases	extracellular region								1	1
AT4G22090	AT4G22090	Pectin lyase-like superfamily protein; FUNCTIONS IN: lyase activity, pectate lyase activity; INVOLVED IN: biological_process unknown; LOCATED IN: endomembrane system; CONTAINS InterPro DOMAIN/s: Pectin lyase fold/virulence factor (InterPro:IPR011050), AmbAllergen (InterPro:IPR018082), Pectate lyase/Amb allergen (InterPro:IPR002022), Pectin lyase fold (InterPro:IPR012334); BEST Arabidopsis thalian…	cell wall.degradation.pectate lyases and polygalacturonases	extracellular region								1	1
AT4G32370	AT4G32370	Pectin lyase-like superfamily protein; FUNCTIONS IN: polygalacturonase activity; INVOLVED IN: carbohydrate metabolic process; LOCATED IN: endomembrane system; CONTAINS InterPro DOMAIN/s: Pectin lyase fold/virulence factor (InterPro:IPR011050), Pectin lyase fold (InterPro:IPR012334), Glycoside hydrolase, family 28 (InterPro:IPR000743), Parallel beta-helix repeat (InterPro:IPR006626); BEST Arabidop…	cell wall.degradation.pectate lyases and polygalacturonases	extracellular region								1	1
AT4G35670	AT4G35670	Pectin lyase-like superfamily protein; FUNCTIONS IN: polygalacturonase activity; INVOLVED IN: carbohydrate metabolic process; LOCATED IN: endomembrane system; EXPRESSED IN: petal, leaf whorl, flower, carpel; EXPRESSED DURING: 4 anthesis, petal differentiation and expansion stage; CONTAINS InterPro DOMAIN/s: Pectin lyase fold/virulence factor (InterPro:IPR011050), Pectin lyase fold (InterPro:IPR01…	cell wall.degradation.pectate lyases and polygalacturonases	extracellular region								1	1
AT4G37950	AT4G37950	Rhamnogalacturonate lyase family protein; CONTAINS InterPro DOMAIN/s: Rhamnogalacturonate lyase (InterPro:IPR010325), Carbohydrate-binding-like fold (InterPro:IPR013784), Galactose-binding domain-like (InterPro:IPR008979); BEST Arabidopsis thaliana protein match is: Rhamnogalacturonate lyase family protein (TAIR:AT2G22620.1); Has 315 Blast hits to 298 proteins in 69 species: Archae - 0; Bacteria …	cell wall.degradation.pectate lyases and polygalacturonases	extracellular region								1	1
AT4G38030	AT4G38030	Rhamnogalacturonate lyase family protein; FUNCTIONS IN: lyase activity; LOCATED IN: endomembrane system; CONTAINS InterPro DOMAIN/s: Rhamnogalacturonate lyase (InterPro:IPR010325), Carbohydrate-binding-like fold (InterPro:IPR013784), Galactose-binding domain-like (InterPro:IPR008979); BEST Arabidopsis thaliana protein match is: Rhamnogalacturonate lyase family protein (TAIR:AT2G22620.1); Has 3020…	cell wall.degradation.pectate lyases and polygalacturonases	extracellular region								1	1
AT5G15110	AT5G15110	Pectate lyase family protein; FUNCTIONS IN: lyase activity, pectate lyase activity; INVOLVED IN: biological_process unknown; LOCATED IN: endomembrane system; EXPRESSED IN: 9 plant structures; EXPRESSED DURING: L mature pollen stage, M germinated pollen stage, 4 anthesis, C globular stage, petal differentiation and expansion stage; CONTAINS InterPro DOMAIN/s: Pectin lyase fold/virulence factor (In…	cell wall.degradation.pectate lyases and polygalacturonases	extracellular region								1	1
AT5G39910	AT5G39910	Pectin lyase-like superfamily protein; FUNCTIONS IN: polygalacturonase activity; INVOLVED IN: carbohydrate metabolic process; LOCATED IN: endomembrane system; CONTAINS InterPro DOMAIN/s: Pectin lyase fold/virulence factor (InterPro:IPR011050), Glycoside hydrolase, family 28 (InterPro:IPR000743), Parallel beta-helix repeat (InterPro:IPR006626), Pectin lyase fold (InterPro:IPR012334); BEST Arabidop…	cell wall.degradation.pectate lyases and polygalacturonases	extracellular region								1	1
AT5G44830	AT5G44830	Pectin lyase-like superfamily protein; FUNCTIONS IN: polygalacturonase activity; INVOLVED IN: carbohydrate metabolic process; LOCATED IN: cellular_component unknown; CONTAINS InterPro DOMAIN/s: Pectin lyase fold/virulence factor (InterPro:IPR011050), Pectin lyase fold (InterPro:IPR012334), Glycoside hydrolase, family 28 (InterPro:IPR000743), Parallel beta-helix repeat (InterPro:IPR006626); BEST A…	cell wall.degradation.pectate lyases and polygalacturonases	extracellular region								1	1
AT5G44840	AT5G44840	Pectin lyase-like superfamily protein; FUNCTIONS IN: polygalacturonase activity; INVOLVED IN: carbohydrate metabolic process; LOCATED IN: endomembrane system; CONTAINS InterPro DOMAIN/s: Pectin lyase fold/virulence factor (InterPro:IPR011050), Pectin lyase fold (InterPro:IPR012334), Glycoside hydrolase, family 28 (InterPro:IPR000743), Parallel beta-helix repeat (InterPro:IPR006626); BEST Arabidop…	cell wall.degradation.pectate lyases and polygalacturonases	extracellular region								1	1
AT5G48140	AT5G48140	Pectin lyase-like superfamily protein; FUNCTIONS IN: polygalacturonase activity; INVOLVED IN: carbohydrate metabolic process; LOCATED IN: endomembrane system; EXPRESSED IN: 12 plant structures; EXPRESSED DURING: 6 growth stages; CONTAINS InterPro DOMAIN/s: Pectin lyase fold/virulence factor (InterPro:IPR011050), Pectin lyase fold (InterPro:IPR012334), Glycoside hydrolase, family 28 (InterPro:IPR0…	cell wall.degradation.pectate lyases and polygalacturonases	extracellular region								1	1
AT1G02790	PGA4	polygalacturonase 4 (PGA4); FUNCTIONS IN: polygalacturonase activity; INVOLVED IN: carbohydrate metabolic process; LOCATED IN: endomembrane system; EXPRESSED IN: 14 plant structures; EXPRESSED DURING: 6 growth stages; CONTAINS InterPro DOMAIN/s: Pectin lyase fold/virulence factor (InterPro:IPR011050), Pectin lyase fold (InterPro:IPR012334), Glycoside hydrolase, family 28 (InterPro:IPR000743), Par…	cell wall.degradation.pectate lyases and polygalacturonases	extracellular region|cell wall								1	1
AT2G33160	AT2G33160	glycoside hydrolase family 28 protein / polygalacturonase (pectinase) family protein; FUNCTIONS IN: polygalacturonase activity, nucleic acid binding; INVOLVED IN: carbohydrate metabolic process; LOCATED IN: endomembrane system; CONTAINS InterPro DOMAIN/s: Pectin lyase fold/virulence factor (InterPro:IPR011050), Polynucleotidyl transferase, ribonuclease H fold (InterPro:IPR012337), Pectin lyase fo…	cell wall.degradation.pectate lyases and polygalacturonases	extracellular region|cell wall								1	1
AT2G43860	AT2G43860	Pectin lyase-like superfamily protein; FUNCTIONS IN: polygalacturonase activity; INVOLVED IN: carbohydrate metabolic process; LOCATED IN: endomembrane system; CONTAINS InterPro DOMAIN/s: Pectin lyase fold/virulence factor (InterPro:IPR011050), Glycoside hydrolase, family 28 (InterPro:IPR000743), Pectin lyase fold (InterPro:IPR012334), Parallel beta-helix repeat (InterPro:IPR006626); BEST Arabidop…	cell wall.degradation.pectate lyases and polygalacturonases	extracellular region|cell wall								1	1
AT3G07850	AT3G07850	Pectin lyase-like superfamily protein; FUNCTIONS IN: polygalacturonase activity; INVOLVED IN: carbohydrate metabolic process; LOCATED IN: endomembrane system; EXPRESSED IN: male gametophyte, pollen tube; EXPRESSED DURING: L mature pollen stage, M germinated pollen stage; CONTAINS InterPro DOMAIN/s: Pectin lyase fold/virulence factor (InterPro:IPR011050), Pectin lyase fold (InterPro:IPR012334), Gl…	cell wall.degradation.pectate lyases and polygalacturonases	extracellular region|cell wall								1	1
AT1G43090	AT1G43090	Pectin lyase-like superfamily protein; FUNCTIONS IN: polygalacturonase activity; INVOLVED IN: carbohydrate metabolic process; LOCATED IN: endomembrane system; CONTAINS InterPro DOMAIN/s: Pectin lyase fold/virulence factor (InterPro:IPR011050), Pectin lyase fold (InterPro:IPR012334), Glycoside hydrolase, family 28 (InterPro:IPR000743), Parallel beta-helix repeat (InterPro:IPR006626); BEST Arabidop…	cell wall.degradation.pectate lyases and polygalacturonases	extracellular region|integral component of membrane								1	1
AT1G43100	AT1G43100	Pectin lyase-like superfamily protein; FUNCTIONS IN: polygalacturonase activity; INVOLVED IN: carbohydrate metabolic process; LOCATED IN: endomembrane system; CONTAINS InterPro DOMAIN/s: Pectin lyase fold/virulence factor (InterPro:IPR011050), Pectin lyase fold (InterPro:IPR012334), Glycoside hydrolase, family 28 (InterPro:IPR000743), Parallel beta-helix repeat (InterPro:IPR006626); BEST Arabidop…	cell wall.degradation.pectate lyases and polygalacturonases	extracellular region|integral component of membrane								1	1
AT5G17200	AT5G17200	Pectin lyase-like superfamily protein; FUNCTIONS IN: polygalacturonase activity; INVOLVED IN: carbohydrate metabolic process; LOCATED IN: endomembrane system; EXPRESSED IN: leaf whorl, sperm cell, sepal, flower, pedicel; EXPRESSED DURING: 4 anthesis, petal differentiation and expansion stage; CONTAINS InterPro DOMAIN/s: Pectin lyase fold/virulence factor (InterPro:IPR011050), Pectin lyase fold (I…	cell wall.degradation.pectate lyases and polygalacturonases	extracellular region|plasma membrane								1	1
AT4G32375	AT4G32375	Pectin lyase-like superfamily protein; FUNCTIONS IN: polygalacturonase activity; INVOLVED IN: carbohydrate metabolic process; LOCATED IN: cellular_component unknown; CONTAINS InterPro DOMAIN/s: Pectin lyase fold/virulence factor (InterPro:IPR011050), Parallel beta-helix repeat (InterPro:IPR006626), Pectin lyase fold (InterPro:IPR012334), Glycoside hydrolase, family 28 (InterPro:IPR000743); BEST A…	cell wall.degradation.pectate lyases and polygalacturonases	nucleus								1	1
AT1G78400	AT1G78400	Pectin lyase-like superfamily protein; FUNCTIONS IN: polygalacturonase activity; INVOLVED IN: carbohydrate metabolic process; LOCATED IN: endomembrane system; CONTAINS InterPro DOMAIN/s: Pectin lyase fold/virulence factor (InterPro:IPR011050), Glycoside hydrolase, family 28 (InterPro:IPR000743), Pectin lyase fold (InterPro:IPR012334); BEST Arabidopsis thaliana protein match is: glycoside hydrolas…	cell wall.degradation.pectate lyases and polygalacturonases	plant-type cell wall|extracellular region								1	1
AT3G07830	AT3G07830	Pectin lyase-like superfamily protein; FUNCTIONS IN: polygalacturonase activity; INVOLVED IN: carbohydrate metabolic process; LOCATED IN: plant-type cell wall; EXPRESSED IN: 7 plant structures; EXPRESSED DURING: L mature pollen stage, M germinated pollen stage, 4 anthesis, petal differentiation and expansion stage; CONTAINS InterPro DOMAIN/s: Pectin lyase fold/virulence factor (InterPro:IPR011050…	cell wall.degradation.pectate lyases and polygalacturonases	plant-type cell wall|extracellular region								1	1
AT1G30350	AT1G30350	Pectin lyase-like superfamily protein; FUNCTIONS IN: lyase activity, pectate lyase activity; INVOLVED IN: biological_process unknown; LOCATED IN: endomembrane system; EXPRESSED IN: petal, leaf whorl, sepal, flower; EXPRESSED DURING: 4 anthesis, petal differentiation and expansion stage; CONTAINS InterPro DOMAIN/s: Pectin lyase fold/virulence factor (InterPro:IPR011050), AmbAllergen (InterPro:IPR0…	cell wall.degradation.pectate lyases and polygalacturonases	plasma membrane								1	1
AT3G01270	AT3G01270	Pectate lyase family protein; FUNCTIONS IN: lyase activity, pectate lyase activity; INVOLVED IN: biological_process unknown; LOCATED IN: endomembrane system; EXPRESSED IN: 20 plant structures; EXPRESSED DURING: 14 growth stages; CONTAINS InterPro DOMAIN/s: Pectin lyase fold/virulence factor (InterPro:IPR011050), Pectate lyase, N-terminal (InterPro:IPR007524), AmbAllergen (InterPro:IPR018082), Pec…	cell wall.degradation.pectate lyases and polygalacturonases	plasma membrane								1	1
AT5G09280	AT5G09280	Pectin lyase-like superfamily protein; CONTAINS InterPro DOMAIN/s: Pectin lyase fold/virulence factor (InterPro:IPR011050), AmbAllergen (InterPro:IPR018082), Pectate lyase/Amb allergen (InterPro:IPR002022), Pectin lyase fold (InterPro:IPR012334), Parallel beta-helix repeat (InterPro:IPR006626); BEST Arabidopsis thaliana protein match is: Pectin lyase-like superfamily protein (TAIR:AT1G30350.1); H…	cell wall.degradation.pectate lyases and polygalacturonases	plasma membrane								1	1
AT1G65570	AT1G65570	Pectin lyase-like superfamily protein; FUNCTIONS IN: polygalacturonase activity; INVOLVED IN: carbohydrate metabolic process; LOCATED IN: endomembrane system; CONTAINS InterPro DOMAIN/s: Pectin lyase fold/virulence factor (InterPro:IPR011050), Pectin lyase fold (InterPro:IPR012334), Glycoside hydrolase, family 28 (InterPro:IPR000743), Parallel beta-helix repeat (InterPro:IPR006626); BEST Arabidop…	cell wall.degradation.pectate lyases and polygalacturonases	plasmodesma|extracellular region|apoplast								1	1
AT4G32380	AT4G32380	Pectin lyase-like superfamily protein; FUNCTIONS IN: polygalacturonase activity; INVOLVED IN: carbohydrate metabolic process; LOCATED IN: cellular_component unknown; CONTAINS InterPro DOMAIN/s: Pectin lyase fold/virulence factor (InterPro:IPR011050), Glycoside hydrolase, family 28 (InterPro:IPR000743), Parallel beta-helix repeat (InterPro:IPR006626), Pectin lyase fold (InterPro:IPR012334); BEST A…	cell wall.degradation.pectate lyases and polygalacturonases									1	1
AT5G27530	AT5G27530	Pectin lyase-like superfamily protein; FUNCTIONS IN: polygalacturonase activity; INVOLVED IN: carbohydrate metabolic process; LOCATED IN: cellular_component unknown; EXPRESSED IN: central cell; CONTAINS InterPro DOMAIN/s: Pectin lyase fold/virulence factor (InterPro:IPR011050), Glycoside hydrolase, family 28 (InterPro:IPR000743), Pectin lyase fold (InterPro:IPR012334), Parallel beta-helix repeat …	cell wall.degradation.pectate lyases and polygalacturonases									1	1
AT3G07620	AT3G07620	Exostosin family protein; FUNCTIONS IN: catalytic activity; INVOLVED IN: biological_process unknown; LOCATED IN: endomembrane system, membrane; CONTAINS InterPro DOMAIN/s: Exostosin-like (InterPro:IPR004263); BEST Arabidopsis thaliana protein match is: Exostosin family protein (TAIR:AT5G03795.1); Has 1440 Blast hits to 1432 proteins in 112 species: Archae - 0; Bacteria - 8; Metazoa - 312; Fungi -…	cell wall.hemicellulose synthesis	Golgi membrane|Golgi apparatus|integral component of membrane|membrane								1	1
AT3G42180	AT3G42180	Exostosin family protein; FUNCTIONS IN: transferase activity, transferring glycosyl groups, catalytic activity; INVOLVED IN: biological_process unknown; LOCATED IN: endomembrane system, membrane; CONTAINS InterPro DOMAIN/s: Exostosin-like (InterPro:IPR004263); BEST Arabidopsis thaliana protein match is: xylogalacturonan deficient 1 (TAIR:AT5G33290.1); Has 1473 Blast hits to 1466 proteins in 119 s…	cell wall.hemicellulose synthesis	Golgi membrane|membrane|Golgi apparatus|integral component of membrane|extracellular region								1	1
AT5G20260	AT5G20260	Exostosin family protein; FUNCTIONS IN: catalytic activity; INVOLVED IN: biological_process unknown; LOCATED IN: endomembrane system, membrane; CONTAINS InterPro DOMAIN/s: Exostosin-like (InterPro:IPR004263); BEST Arabidopsis thaliana protein match is: Exostosin family protein (TAIR:AT5G11130.1); Has 1489 Blast hits to 1482 proteins in 115 species: Archae - 0; Bacteria - 12; Metazoa - 396; Fungi …	cell wall.hemicellulose synthesis	Golgi membrane|membrane|plasma membrane|integral component of membrane								1	1
AT2G15370	FUT5	fucosyltransferase 5 (FUT5); FUNCTIONS IN: transferase activity, transferring glycosyl groups, fucosyltransferase activity; INVOLVED IN: cell wall biogenesis; LOCATED IN: endomembrane system, membrane; EXPRESSED IN: cauline leaf, flower, root, seed; CONTAINS InterPro DOMAIN/s: Xyloglucan fucosyltransferase (InterPro:IPR004938); BEST Arabidopsis thaliana protein match is: fucosyltransferase 4 (TAI…	cell wall.hemicellulose synthesis	integral component of membrane|Golgi apparatus|Golgi cisterna membrane								1	1
AT2G03210	FUT2	fucosyltransferase 2 (FUT2); FUNCTIONS IN: transferase activity, transferring glycosyl groups, fucosyltransferase activity; INVOLVED IN: cell wall biogenesis; LOCATED IN: endomembrane system, membrane; EXPRESSED IN: 9 plant structures; EXPRESSED DURING: 4 anthesis, petal differentiation and expansion stage; CONTAINS InterPro DOMAIN/s: Xyloglucan fucosyltransferase (InterPro:IPR004938); BEST Arabi…	cell wall.hemicellulose synthesis	integral component of membrane|Golgi cisterna membrane|Golgi apparatus								1	1
AT2G15350	FUT10	fucosyltransferase 10 (FUT10); FUNCTIONS IN: transferase activity, transferring glycosyl groups, fucosyltransferase activity; INVOLVED IN: cell wall biogenesis; LOCATED IN: membrane; EXPRESSED IN: seedling, stem, cauline leaf, root; CONTAINS InterPro DOMAIN/s: Xyloglucan fucosyltransferase (InterPro:IPR004938); BEST Arabidopsis thaliana protein match is: fucosyltransferase 5 (TAIR:AT2G15370.1); H…	cell wall.hemicellulose synthesis	membrane|Golgi apparatus								1	1
AT5G25310	AT5G25310	Exostosin family protein; FUNCTIONS IN: catalytic activity; LOCATED IN: endomembrane system, membrane; CONTAINS InterPro DOMAIN/s: Exostosin-like (InterPro:IPR004263); BEST Arabidopsis thaliana protein match is: Exostosin family protein (TAIR:AT5G03795.1); Has 1327 Blast hits to 1319 proteins in 106 species: Archae - 0; Bacteria - 6; Metazoa - 283; Fungi - 4; Plants - 949; Viruses - 0; Other Euka…	cell wall.hemicellulose synthesis	membrane|Golgi membrane|Golgi apparatus|integral component of membrane								1	1
AT4G13080	XTH1	xyloglucan endotransglucosylase/hydrolase 1 (XTH1); FUNCTIONS IN: hydrolase activity, acting on glycosyl bonds, hydrolase activity, hydrolyzing O-glycosyl compounds, xyloglucan:xyloglucosyl transferase activity; INVOLVED IN: carbohydrate metabolic process, cellular glucan metabolic process; LOCATED IN: endomembrane system, apoplast, cell wall; EXPRESSED IN: 9 plant structures; EXPRESSED DURING: C…	cell wall.modification	apoplast|cell wall|extracellular region								1	1
AT5G57530	XTH12	xyloglucan endotransglucosylase/hydrolase 12 (XTH12); CONTAINS InterPro DOMAIN/s: Xyloglucan endotransglucosylase/hydrolase (InterPro:IPR016455), Xyloglucan endo-transglycosylase, C-terminal (InterPro:IPR010713), Concanavalin A-like lectin/glucanase, subgroup (InterPro:IPR013320), Concanavalin A-like lectin/glucanase (InterPro:IPR008985), Glycoside hydrolase, family 16 (InterPro:IPR000757), Glyco…	cell wall.modification	cell wall|apoplast|cytoplasm|extracellular region								1	1
AT3G25050	XTH3	xyloglucan endotransglucosylase/hydrolase 3 (XTH3); FUNCTIONS IN: hydrolase activity, acting on glycosyl bonds, xyloglucan:xyloglucosyl transferase activity; INVOLVED IN: photoperiodism, flowering, plant-type cell wall biogenesis; LOCATED IN: endomembrane system, cell wall, apoplast; EXPRESSED IN: petal, leaf whorl, sepal, flower; EXPRESSED DURING: 4 anthesis, petal differentiation and expansion …	cell wall.modification	cell wall|apoplast|extracellular region								1	1
AT5G57540	XTH13	xyloglucan endotransglucosylase/hydrolase 13 (XTH13); FUNCTIONS IN: hydrolase activity, acting on glycosyl bonds, xyloglucan endotransglucosylase activity; INVOLVED IN: xyloglucan metabolic process; LOCATED IN: endomembrane system, apoplast, cell wall; CONTAINS InterPro DOMAIN/s: Xyloglucan endotransglucosylase/hydrolase (InterPro:IPR016455), Beta-glucanase (InterPro:IPR008264), Xyloglucan endo-t…	cell wall.modification	cell wall|apoplast|extracellular region								1	1
AT2G18800	XTH21	xyloglucan endotransglucosylase/hydrolase 21 (XTH21); FUNCTIONS IN: hydrolase activity, acting on glycosyl bonds, xyloglucan endotransglucosylase activity; INVOLVED IN: primary root development, cell wall modification; LOCATED IN: endomembrane system, apoplast, cell wall; EXPRESSED IN: stem, root, flower, leaf; CONTAINS InterPro DOMAIN/s: Xyloglucan endotransglucosylase/hydrolase (InterPro:IPR016…	cell wall.modification	cell wall|extracellular region|apoplast								1	1
AT4G13090	XTH2	xyloglucan endotransglucosylase/hydrolase 2 (XTH2); FUNCTIONS IN: hydrolase activity, acting on glycosyl bonds, xyloglucan:xyloglucosyl transferase activity, hydrolase activity, hydrolyzing O-glycosyl compounds; INVOLVED IN: carbohydrate metabolic process, cellular glucan metabolic process; LOCATED IN: endomembrane system, cell wall, apoplast; CONTAINS InterPro DOMAIN/s: Xyloglucan endotransgluco…	cell wall.modification	cell wall|extracellular region|apoplast								1	1
AT5G39270	EXPA22	expansin A22 (EXPA22); INVOLVED IN: unidimensional cell growth, plant-type cell wall loosening; LOCATED IN: extracellular region; CONTAINS InterPro DOMAIN/s: Pollen allergen, N-terminal (InterPro:IPR014734), Rare lipoprotein A (InterPro:IPR005132), Pollen allergen/expansin, C-terminal (InterPro:IPR007117), Barwin-related endoglucanase (InterPro:IPR009009), Expansin (InterPro:IPR002963), Expansin/…	cell wall.modification	cell wall|extracellular region|membrane								1	1
AT5G39310	EXPA24	expansin A24 (EXPA24); INVOLVED IN: unidimensional cell growth, plant-type cell wall loosening; LOCATED IN: extracellular region; EXPRESSED IN: petal, leaf whorl, male gametophyte, flower, carpel; EXPRESSED DURING: L mature pollen stage, M germinated pollen stage, 4 anthesis, petal differentiation and expansion stage; CONTAINS InterPro DOMAIN/s: Barwin-related endoglucanase (InterPro:IPR009009), …	cell wall.modification	cell wall|extracellular region|membrane								1	1
AT4G30380	AT4G30380	Barwin-related endoglucanase; FUNCTIONS IN: molecular_function unknown; INVOLVED IN: biological_process unknown; LOCATED IN: endomembrane system; CONTAINS InterPro DOMAIN/s: Barwin-related endoglucanase (InterPro:IPR009009), Pollen allergen, N-terminal (InterPro:IPR014734), Rare lipoprotein A (InterPro:IPR005132), Expansin 45, endoglucanase-like (InterPro:IPR007112); BEST Arabidopsis thaliana pro…	cell wall.modification	extracellular region								1	1
AT4G25820	XTH14	xyloglucan endotransglucosylase/hydrolase 14 (XTH14); FUNCTIONS IN: hydrolase activity, acting on glycosyl bonds, xyloglucan:xyloglucosyl transferase activity, hydrolase activity, hydrolyzing O-glycosyl compounds; INVOLVED IN: carbohydrate metabolic process, cellular glucan metabolic process; LOCATED IN: endomembrane system, apoplast, cell wall; EXPRESSED IN: radicle, root; CONTAINS InterPro DOMA…	cell wall.modification	extracellular region|cell wall|apoplast								1	1
AT4G28850	XTH26	xyloglucan endotransglucosylase/hydrolase 26 (XTH26); FUNCTIONS IN: hydrolase activity, acting on glycosyl bonds, hydrolase activity, hydrolyzing O-glycosyl compounds, xyloglucan:xyloglucosyl transferase activity; INVOLVED IN: carbohydrate metabolic process, cellular glucan metabolic process; LOCATED IN: endomembrane system, apoplast, cell wall; EXPRESSED IN: root; CONTAINS InterPro DOMAIN/s: Xyl…	cell wall.modification	extracellular region|cell wall|apoplast								1	1
AT5G39280	EXPA23	expansin A23 (EXPA23); INVOLVED IN: plant-type cell wall modification involved in multidimensional cell growth, unidimensional cell growth, plant-type cell wall loosening; LOCATED IN: extracellular region; CONTAINS InterPro DOMAIN/s: Pollen allergen, N-terminal (InterPro:IPR014734), Rare lipoprotein A (InterPro:IPR005132), Pollen allergen/expansin, C-terminal (InterPro:IPR007117), Barwin-related …	cell wall.modification	extracellular region|cell wall|membrane								1	1
AT1G12560	EXPA7	expansin A7 (EXPA7); INVOLVED IN: plant-type cell wall modification involved in multidimensional cell growth, unidimensional cell growth, plant-type cell wall loosening; LOCATED IN: endomembrane system, extracellular region; EXPRESSED IN: sperm cell, root hair, root; CONTAINS InterPro DOMAIN/s: Barwin-related endoglucanase (InterPro:IPR009009), Pollen allergen, N-terminal (InterPro:IPR014734), Ex…	cell wall.modification	extracellular region|membrane|cell wall								1	1
AT1G62980	EXPA18	expansin A18 (EXPA18); INVOLVED IN: plant-type cell wall modification involved in multidimensional cell growth, unidimensional cell growth, plant-type cell wall loosening; LOCATED IN: endomembrane system, extracellular region; EXPRESSED IN: root hair, root; CONTAINS InterPro DOMAIN/s: Pollen allergen, N-terminal (InterPro:IPR014734), Rare lipoprotein A (InterPro:IPR005132), Pollen allergen/expans…	cell wall.modification	extracellular region|membrane|cell wall								1	1
AT3G15370	EXPA12	expansin 12 (EXPA12); INVOLVED IN: plant-type cell wall organization, unidimensional cell growth, plant-type cell wall loosening; LOCATED IN: endomembrane system, extracellular region; EXPRESSED IN: root; CONTAINS InterPro DOMAIN/s: Barwin-related endoglucanase (InterPro:IPR009009), Pollen allergen, N-terminal (InterPro:IPR014734), Expansin (InterPro:IPR002963), Rare lipoprotein A (InterPro:IPR00…	cell wall.modification	extracellular region|membrane|cell wall								1	1
AT3G60570	EXPB5	expansin B5 (EXPB5); INVOLVED IN: plant-type cell wall modification involved in multidimensional cell growth, unidimensional cell growth, plant-type cell wall loosening; LOCATED IN: endomembrane system, extracellular region; EXPRESSED IN: 21 plant structures; EXPRESSED DURING: 14 growth stages; CONTAINS InterPro DOMAIN/s: Pollen allergen, N-terminal (InterPro:IPR014734), Rare lipoprotein A (Inter…	cell wall.modification	extracellular region|membrane|cell wall								1	1
AT5G05290	EXPA2	expansin A2 (EXPA2); INVOLVED IN: plant-type cell wall modification involved in multidimensional cell growth, unidimensional cell growth, plant-type cell wall loosening; LOCATED IN: endomembrane system, extracellular region; CONTAINS InterPro DOMAIN/s: Barwin-related endoglucanase (InterPro:IPR009009), Pollen allergen, N-terminal (InterPro:IPR014734), Rare lipoprotein A (InterPro:IPR005132), Expa…	cell wall.modification	extracellular region|membrane|cell wall								1	1
AT5G39300	EXPA25	expansin A25 (EXPA25); INVOLVED IN: plant-type cell wall modification involved in multidimensional cell growth, unidimensional cell growth, plant-type cell wall loosening; LOCATED IN: extracellular region; CONTAINS InterPro DOMAIN/s: Pollen allergen, N-terminal (InterPro:IPR014734), Rare lipoprotein A (InterPro:IPR005132), Pollen allergen/expansin, C-terminal (InterPro:IPR007117), Barwin-related …	cell wall.modification	extracellular region|membrane|cell wall								1	1
AT1G65680	EXPB2	expansin B2 (EXPB2); INVOLVED IN: plant-type cell wall modification involved in multidimensional cell growth, unidimensional cell growth, plant-type cell wall loosening; LOCATED IN: endomembrane system, extracellular region; EXPRESSED IN: root; CONTAINS InterPro DOMAIN/s: Barwin-related endoglucanase (InterPro:IPR009009), Pollen allergen, N-terminal (InterPro:IPR014734), Rare lipoprotein A (Inter…	cell wall.modification	membrane|extracellular region|cell wall		0.208374			1.00555			1	1
AT2G45110	EXPB4	expansin B4 (EXPB4); INVOLVED IN: plant-type cell wall modification involved in multidimensional cell growth, unidimensional cell growth, plant-type cell wall loosening; LOCATED IN: endomembrane system, extracellular region; CONTAINS InterPro DOMAIN/s: Barwin-related endoglucanase (InterPro:IPR009009), Pollen allergen, N-terminal (InterPro:IPR014734), Rare lipoprotein A (InterPro:IPR005132), Majo…	cell wall.modification	membrane|extracellular region|cell wall								1	1
AT5G39290	EXP26	expansin A26 (EXP26); INVOLVED IN: plant-type cell wall modification involved in multidimensional cell growth, unidimensional cell growth, plant-type cell wall loosening; LOCATED IN: extracellular region; CONTAINS InterPro DOMAIN/s: Pollen allergen, N-terminal (InterPro:IPR014734), Rare lipoprotein A (InterPro:IPR005132), Pollen allergen/expansin, C-terminal (InterPro:IPR007117), Barwin-related e…	cell wall.modification	membrane|extracellular region|cell wall								1	1
AT1G65681	EXPB6	beta expansin 6 (EXPB6); FUNCTIONS IN: molecular_function unknown; INVOLVED IN: sexual reproduction; LOCATED IN: extracellular region; CONTAINS InterPro DOMAIN/s: Pollen allergen, N-terminal (InterPro:IPR014734), Rare lipoprotein A (InterPro:IPR005132), Pollen allergen/expansin, C-terminal (InterPro:IPR007117), Barwin-related endoglucanase (InterPro:IPR009009), Major pollen allergen Lol pI (Inter…	cell wall.modification									1	1
AT4G01770	RGXT1	rhamnogalacturonan xylosyltransferase 1 (RGXT1); CONTAINS InterPro DOMAIN/s: Reticulon (InterPro:IPR003388), Nucleotide-diphospho-sugar transferase, predicted (InterPro:IPR005069); BEST Arabidopsis thaliana protein match is: rhamnogalacturonan xylosyltransferase 2 (TAIR:AT4G01750.1); Has 292 Blast hits to 289 proteins in 31 species: Archae - 0; Bacteria - 0; Metazoa - 2; Fungi - 0; Plants - 261; …	cell wall.pectin synthesis.rhamnogalacturonan II.Xylose Transferase with Fucose Acceptor	Golgi membrane|integral component of membrane|chloroplast|Golgi apparatus								1	1
AT1G09550	AT1G09550	Pectinacetylesterase family protein; FUNCTIONS IN: carboxylesterase activity; INVOLVED IN: biological_process unknown; LOCATED IN: endomembrane system; CONTAINS InterPro DOMAIN/s: Pectinacetylesterase (InterPro:IPR004963); BEST Arabidopsis thaliana protein match is: Pectinacetylesterase family protein (TAIR:AT1G57590.1); Has 515 Blast hits to 510 proteins in 88 species: Archae - 0; Bacteria - 30;…	cell wall.pectin*esterases.acetyl esterase	extracellular region								1	1
AT3G42160	AT3G42160	Pectin lyase-like superfamily protein; FUNCTIONS IN: pectinesterase activity; INVOLVED IN: cell wall modification; LOCATED IN: cell wall; CONTAINS InterPro DOMAIN/s: Pectinesterase, catalytic (InterPro:IPR000070); BEST Arabidopsis thaliana protein match is: Pectin lyase-like superfamily protein (TAIR:AT1G11370.1); Has 420 Blast hits to 420 proteins in 38 species: Archae - 0; Bacteria - 0; Metazoa…	cell wall.pectin*esterases.misc	cell wall|nucleus								1	1
AT4G00872	AT4G00872	Plant invertase/pectin methylesterase inhibitor superfamily protein; FUNCTIONS IN: enzyme inhibitor activity, pectinesterase activity; INVOLVED IN: biological_process unknown; LOCATED IN: endomembrane system; CONTAINS InterPro DOMAIN/s: Pectinesterase inhibitor (InterPro:IPR006501); BEST Arabidopsis thaliana protein match is: Plant invertase/pectin methylesterase inhibitor superfamily protein (TA…	cell wall.pectin*esterases.misc	cytoplasm								1	1
AT1G56100	AT1G56100	Plant invertase/pectin methylesterase inhibitor superfamily protein; FUNCTIONS IN: enzyme inhibitor activity, pectinesterase activity; INVOLVED IN: biological_process unknown; LOCATED IN: endomembrane system; EXPRESSED IN: embryo, sepal; EXPRESSED DURING: 4 anthesis, C globular stage; CONTAINS InterPro DOMAIN/s: Pectinesterase inhibitor (InterPro:IPR006501); BEST Arabidopsis thaliana protein matc…	cell wall.pectin*esterases.misc	cytoplasm|chloroplast								1	1
AT5G51490	AT5G51490	Plant invertase/pectin methylesterase inhibitor superfamily; FUNCTIONS IN: enzyme inhibitor activity, pectinesterase activity; INVOLVED IN: cell wall modification; LOCATED IN: endomembrane system, cell wall, plant-type cell wall; EXPRESSED IN: flower; CONTAINS InterPro DOMAIN/s: Pectinesterase, active site (InterPro:IPR018040), Pectin lyase fold/virulence factor (InterPro:IPR011050), Pectinestera…	cell wall.pectin*esterases.misc	extracellular region|cell wall|plant-type cell wall								1	1
AT5G51500	AT5G51500	Plant invertase/pectin methylesterase inhibitor superfamily; FUNCTIONS IN: enzyme inhibitor activity, pectinesterase activity; INVOLVED IN: cell wall modification; LOCATED IN: endomembrane system, cell wall, plant-type cell wall; EXPRESSED IN: sperm cell, flower, root; EXPRESSED DURING: 4 anthesis; CONTAINS InterPro DOMAIN/s: Pectinesterase, active site (InterPro:IPR018040), Pectin lyase fold/vir…	cell wall.pectin*esterases.misc	extracellular region|plant-type cell wall|cell wall								1	1
AT4G02300	AT4G02300	Plant invertase/pectin methylesterase inhibitor superfamily; FUNCTIONS IN: enzyme inhibitor activity, pectinesterase activity; INVOLVED IN: cell wall modification; LOCATED IN: endomembrane system, cell wall, plant-type cell wall; EXPRESSED IN: flower, cultured cell; CONTAINS InterPro DOMAIN/s: Pectinesterase, active site (InterPro:IPR018040), Pectin lyase fold/virulence factor (InterPro:IPR011050…	cell wall.pectin*esterases.misc	plant-type cell wall|extracellular region|cell wall|cell periphery								1	1
AT1G56620	AT1G56620	Plant invertase/pectin methylesterase inhibitor superfamily protein; FUNCTIONS IN: enzyme inhibitor activity, pectinesterase activity; INVOLVED IN: biological_process unknown; LOCATED IN: endomembrane system; EXPRESSED IN: central cell; CONTAINS InterPro DOMAIN/s: Pectinesterase inhibitor (InterPro:IPR006501); BEST Arabidopsis thaliana protein match is: Plant invertase/pectin methylesterase inhib…	cell wall.pectin*esterases.misc									1	1
AT4G00190	PME38	pectin methylesterase 38 (PME38); FUNCTIONS IN: enzyme inhibitor activity, pectinesterase activity; INVOLVED IN: cell wall modification; LOCATED IN: cell wall, plant-type cell wall; EXPRESSED IN: flower, synergid; CONTAINS InterPro DOMAIN/s: Pectinesterase, active site (InterPro:IPR018040), Pectin lyase fold/virulence factor (InterPro:IPR011050), Pectinesterase, catalytic (InterPro:IPR000070), Pe…	cell wall.pectin*esterases.PME	cell periphery|cell wall|plant-type cell wall|extracellular region								1	1
AT3G62170	VGDH2	VANGUARD 1 homolog 2 (VGDH2); FUNCTIONS IN: enzyme inhibitor activity, pectinesterase activity; INVOLVED IN: cell wall modification; LOCATED IN: endomembrane system, cell wall, plant-type cell wall; EXPRESSED IN: 10 plant structures; EXPRESSED DURING: L mature pollen stage, M germinated pollen stage, 4 anthesis, C globular stage, petal differentiation and expansion stage; CONTAINS InterPro DOMAIN…	cell wall.pectin*esterases.PME	cell periphery|cell wall|pollen tube|extracellular region|plant-type cell wall								1	1
AT5G04960	AT5G04960	Plant invertase/pectin methylesterase inhibitor superfamily; FUNCTIONS IN: enzyme inhibitor activity, pectinesterase activity; INVOLVED IN: cell wall modification; LOCATED IN: cell wall, plant-type cell wall; EXPRESSED IN: flower, root; CONTAINS InterPro DOMAIN/s: Pectinesterase, active site (InterPro:IPR018040), Pectin lyase fold/virulence factor (InterPro:IPR011050), Pectinesterase, catalytic (…	cell wall.pectin*esterases.PME	cell periphery|plant-type cell wall|cell wall|integral component of membrane								1	1
AT5G61680	AT5G61680	Pectin lyase-like superfamily protein; FUNCTIONS IN: pectinesterase activity; INVOLVED IN: cell wall modification; LOCATED IN: endomembrane system, cell wall, plant-type cell wall; EXPRESSED IN: flower; CONTAINS InterPro DOMAIN/s: Pectin lyase fold/virulence factor (InterPro:IPR011050), Pectinesterase, catalytic (InterPro:IPR000070), Pectin lyase fold (InterPro:IPR012334); BEST Arabidopsis thalia…	cell wall.pectin*esterases.PME	cell wall|extracellular region|plant-type cell wall								1	1
AT2G47280	AT2G47280	Pectin lyase-like superfamily protein; FUNCTIONS IN: pectinesterase activity; INVOLVED IN: cell wall modification; LOCATED IN: endomembrane system, cell wall, plant-type cell wall; EXPRESSED IN: flower; CONTAINS InterPro DOMAIN/s: Pectin lyase fold/virulence factor (InterPro:IPR011050), Pectinesterase, catalytic (InterPro:IPR000070), Pectin lyase fold (InterPro:IPR012334); BEST Arabidopsis thalia…	cell wall.pectin*esterases.PME	cell wall|plant-type cell wall|extracellular region								1	1
AT5G07430	AT5G07430	Pectin lyase-like superfamily protein; FUNCTIONS IN: pectinesterase activity; INVOLVED IN: cell wall modification; LOCATED IN: endomembrane system, cell wall, plant-type cell wall; EXPRESSED IN: 9 plant structures; EXPRESSED DURING: L mature pollen stage, M germinated pollen stage, 4 anthesis, C globular stage, petal differentiation and expansion stage; CONTAINS InterPro DOMAIN/s: Pectin lyase fo…	cell wall.pectin*esterases.PME	cell wall|plant-type cell wall|extracellular region								1	1
AT5G26810	AT5G26810	Pectin lyase-like superfamily protein; FUNCTIONS IN: pectinesterase activity; INVOLVED IN: cell wall modification; LOCATED IN: endomembrane system, cell wall, plant-type cell wall; EXPRESSED IN: flower; CONTAINS InterPro DOMAIN/s: Pectinesterase, active site (InterPro:IPR018040), Pectin lyase fold/virulence factor (InterPro:IPR011050), Pectinesterase, catalytic (InterPro:IPR000070), Pectin lyase …	cell wall.pectin*esterases.PME	cell wall|plant-type cell wall|extracellular region								1	1
AT2G36700	AT2G36700	Pectin lyase-like superfamily protein; FUNCTIONS IN: pectinesterase activity; INVOLVED IN: cell wall modification; LOCATED IN: cell wall, plant-type cell wall; EXPRESSED IN: flower; CONTAINS InterPro DOMAIN/s: Pectinesterase, active site (InterPro:IPR018040), Pectin lyase fold/virulence factor (InterPro:IPR011050), Pectinesterase, catalytic (InterPro:IPR000070), Pectin lyase fold (InterPro:IPR012…	cell wall.pectin*esterases.PME	cell wall|plant-type cell wall|extracellular region|chloroplast								1	1
AT2G21610	PE11	pectinesterase 11 (PE11); FUNCTIONS IN: pectinesterase activity; INVOLVED IN: N-terminal protein myristoylation, cell wall modification; LOCATED IN: cell wall, plant-type cell wall; EXPRESSED IN: flower; CONTAINS InterPro DOMAIN/s: Pectin lyase fold/virulence factor (InterPro:IPR011050), Pectinesterase, catalytic (InterPro:IPR000070), Pectin lyase fold (InterPro:IPR012334); BEST Arabidopsis thali…	cell wall.pectin*esterases.PME	cell wall|plant-type cell wall|integral component of membrane								1	1
AT4G15980	AT4G15980	Plant invertase/pectin methylesterase inhibitor superfamily; FUNCTIONS IN: enzyme inhibitor activity, pectinesterase activity; INVOLVED IN: cell wall modification; LOCATED IN: apoplast, plant-type cell wall; EXPRESSED IN: 12 plant structures; EXPRESSED DURING: L mature pollen stage, M germinated pollen stage, 4 anthesis, C globular stage, petal differentiation and expansion stage; CONTAINS InterP…	cell wall.pectin*esterases.PME	extracellular region|cell wall|apoplast|plant-type cell wall								1	1
AT2G19150	AT2G19150	Pectin lyase-like superfamily protein; FUNCTIONS IN: pectinesterase activity; INVOLVED IN: cell wall modification; LOCATED IN: endomembrane system, cell wall, plant-type cell wall; EXPRESSED IN: 6 plant structures; EXPRESSED DURING: LP.04 four leaves visible; CONTAINS InterPro DOMAIN/s: Pectin lyase fold/virulence factor (InterPro:IPR011050), Pectinesterase, catalytic (InterPro:IPR000070), Pectin…	cell wall.pectin*esterases.PME	extracellular region|cell wall|plant-type cell wall								1	1
AT3G17060	AT3G17060	Pectin lyase-like superfamily protein; FUNCTIONS IN: pectinesterase activity; INVOLVED IN: cell wall modification; LOCATED IN: endomembrane system, cell wall, plant-type cell wall; EXPRESSED IN: 9 plant structures; EXPRESSED DURING: L mature pollen stage, M germinated pollen stage, 4 anthesis, C globular stage, petal differentiation and expansion stage; CONTAINS InterPro DOMAIN/s: Pectinesterase,…	cell wall.pectin*esterases.PME	extracellular region|cell wall|plant-type cell wall								1	1
AT3G24130	AT3G24130	Pectin lyase-like superfamily protein; FUNCTIONS IN: pectinesterase activity; INVOLVED IN: cell wall modification; LOCATED IN: endomembrane system, cell wall, plant-type cell wall; EXPRESSED IN: flower; CONTAINS InterPro DOMAIN/s: Pectinesterase, active site (InterPro:IPR018040), Pectin lyase fold/virulence factor (InterPro:IPR011050), Pectinesterase, catalytic (InterPro:IPR000070), Pectin lyase …	cell wall.pectin*esterases.PME	extracellular region|cell wall|plant-type cell wall								1	1
AT5G07420	AT5G07420	Pectin lyase-like superfamily protein; FUNCTIONS IN: pectinesterase activity; INVOLVED IN: cell wall modification; LOCATED IN: endomembrane system, cell wall, plant-type cell wall; EXPRESSED IN: 10 plant structures; EXPRESSED DURING: L mature pollen stage, M germinated pollen stage, 4 anthesis, C globular stage, petal differentiation and expansion stage; CONTAINS InterPro DOMAIN/s: Pectin lyase f…	cell wall.pectin*esterases.PME	extracellular region|cell wall|plant-type cell wall								1	1
AT5G18990	AT5G18990	Pectin lyase-like superfamily protein; FUNCTIONS IN: pectinesterase activity; INVOLVED IN: cell wall modification; LOCATED IN: endomembrane system, cell wall, plant-type cell wall; EXPRESSED IN: central cell, flower; CONTAINS InterPro DOMAIN/s: Pectin lyase fold/virulence factor (InterPro:IPR011050), Pectinesterase, catalytic (InterPro:IPR000070), Pectin lyase fold (InterPro:IPR012334); BEST Arab…	cell wall.pectin*esterases.PME	extracellular region|cell wall|plant-type cell wall								1	1
AT1G69940	PPME1	PPME1; FUNCTIONS IN: pectinesterase activity; INVOLVED IN: pollen tube growth; LOCATED IN: Golgi apparatus, endoplasmic reticulum, plant-type cell wall; EXPRESSED IN: male gametophyte, flower, pollen tube; CONTAINS InterPro DOMAIN/s: Pectin lyase fold/virulence factor (InterPro:IPR011050), Pectinesterase, catalytic (InterPro:IPR000070), Pectin lyase fold (InterPro:IPR012334); BEST Arabidopsis tha…	cell wall.pectin*esterases.PME	extracellular region|Golgi apparatus|plant-type cell wall|pollen tube|endoplasmic reticulum								1	1
AT2G47040	VGD1	VANGUARD1 (VGD1); FUNCTIONS IN: enzyme inhibitor activity, pectinesterase activity; INVOLVED IN: pollen tube growth; LOCATED IN: endomembrane system, cell wall, plant-type cell wall; EXPRESSED IN: male gametophyte, flower, pollen tube; EXPRESSED DURING: L mature pollen stage, M germinated pollen stage; CONTAINS InterPro DOMAIN/s: Pectinesterase, active site (InterPro:IPR018040), Pectin lyase fold…	cell wall.pectin*esterases.PME	extracellular region|Golgi membrane|cell wall|cell periphery|plasma membrane|pollen tube|plant-type cell wall								1	1
AT5G49180	AT5G49180	Plant invertase/pectin methylesterase inhibitor superfamily; FUNCTIONS IN: enzyme inhibitor activity, pectinesterase activity; INVOLVED IN: cell wall modification; LOCATED IN: endomembrane system, cell wall, plant-type cell wall; EXPRESSED IN: 8 plant structures; EXPRESSED DURING: 4 anthesis, developing seed stage, C globular stage, petal differentiation and expansion stage; CONTAINS InterPro DOM…	cell wall.pectin*esterases.PME	extracellular region|plant-type cell wall|cell periphery|cell wall								1	1
AT1G11370	AT1G11370	Pectin lyase-like superfamily protein; FUNCTIONS IN: pectinesterase activity; INVOLVED IN: cell wall modification; LOCATED IN: endomembrane system, cell wall, plant-type cell wall; EXPRESSED IN: flower; CONTAINS InterPro DOMAIN/s: Pectinesterase, active site (InterPro:IPR018040), Pectin lyase fold/virulence factor (InterPro:IPR011050), Pectinesterase, catalytic (InterPro:IPR000070), Pectin lyase …	cell wall.pectin*esterases.PME	extracellular region|plant-type cell wall|cell wall								1	1
AT5G07410	AT5G07410	Pectin lyase-like superfamily protein; FUNCTIONS IN: pectinesterase activity; INVOLVED IN: cell wall modification; LOCATED IN: endomembrane system, cell wall, plant-type cell wall; EXPRESSED IN: male gametophyte, flower, pollen tube; EXPRESSED DURING: L mature pollen stage, M germinated pollen stage; CONTAINS InterPro DOMAIN/s: Pectin lyase fold/virulence factor (InterPro:IPR011050), Pectinestera…	cell wall.pectin*esterases.PME	extracellular region|pollen tube|plant-type cell wall|cell wall|apoplast								1	1
AT3G05610	AT3G05610	Plant invertase/pectin methylesterase inhibitor superfamily; FUNCTIONS IN: enzyme inhibitor activity, pectinesterase activity; INVOLVED IN: cell wall modification; LOCATED IN: cell wall, plant-type cell wall; EXPRESSED IN: 11 plant structures; EXPRESSED DURING: L mature pollen stage, M germinated pollen stage, 4 anthesis, C globular stage, petal differentiation and expansion stage; CONTAINS Inter…	cell wall.pectin*esterases.PME	integral component of membrane|cell wall|plant-type cell wall								1	1
AT4G33230	AT4G33230	Plant invertase/pectin methylesterase inhibitor superfamily; FUNCTIONS IN: enzyme inhibitor activity, pectinesterase activity; INVOLVED IN: cell wall modification; LOCATED IN: cell wall, plant-type cell wall; EXPRESSED IN: sperm cell, sepal, male gametophyte, flower, pollen tube; EXPRESSED DURING: L mature pollen stage, M germinated pollen stage, 4 anthesis; CONTAINS InterPro DOMAIN/s: Pectineste…	cell wall.pectin*esterases.PME	integral component of membrane|cell wall|plant-type cell wall								1	1
AT3G10710	RHS12	root hair specific 12 (RHS12); FUNCTIONS IN: enzyme inhibitor activity, pectinesterase activity; INVOLVED IN: cell wall modification; LOCATED IN: cell wall, plant-type cell wall; EXPRESSED IN: root hair, flower; CONTAINS InterPro DOMAIN/s: Pectinesterase, active site (InterPro:IPR018040), Pectin lyase fold/virulence factor (InterPro:IPR011050), Pectinesterase, catalytic (InterPro:IPR000070), Pect…	cell wall.pectin*esterases.PME	mitochondrion|cell periphery|cell wall|integral component of membrane|plant-type cell wall								1	1
AT1G11590	AT1G11590	Plant invertase/pectin methylesterase inhibitor superfamily; FUNCTIONS IN: enzyme inhibitor activity, pectinesterase activity; INVOLVED IN: cell wall modification; LOCATED IN: endomembrane system, cell wall, plant-type cell wall; EXPRESSED IN: flower; CONTAINS InterPro DOMAIN/s: Pectinesterase, active site (InterPro:IPR018040), Pectin lyase fold/virulence factor (InterPro:IPR011050), Pectinestera…	cell wall.pectin*esterases.PME	plant-type cell wall|cell periphery|extracellular region|cell wall								1	1
AT2G26450	AT2G26450	Plant invertase/pectin methylesterase inhibitor superfamily; FUNCTIONS IN: enzyme inhibitor activity, pectinesterase activity; INVOLVED IN: cell wall modification; LOCATED IN: cell wall, plant-type cell wall; EXPRESSED IN: 9 plant structures; EXPRESSED DURING: L mature pollen stage, M germinated pollen stage, 4 anthesis, C globular stage, petal differentiation and expansion stage; CONTAINS InterP…	cell wall.pectin*esterases.PME	plant-type cell wall|cell wall|integral component of membrane								1	1
AT1G44980	PME7	pectin methylesterase 7 (PME7); FUNCTIONS IN: pectinesterase activity; INVOLVED IN: cell wall modification; LOCATED IN: cell wall, plant-type cell wall; EXPRESSED IN: flower; CONTAINS InterPro DOMAIN/s: Pectin lyase fold/virulence factor (InterPro:IPR011050), Pectinesterase, catalytic (InterPro:IPR000070), Pectin lyase fold (InterPro:IPR012334); BEST Arabidopsis thaliana protein match is: Plant i…	cell wall.pectin*esterases.PME	plant-type cell wall|nucleus|cell wall|cell periphery								1	1
AT5G27870	AT5G27870	Plant invertase/pectin methylesterase inhibitor superfamily; FUNCTIONS IN: enzyme inhibitor activity, pectinesterase activity; INVOLVED IN: cell wall modification; LOCATED IN: cell wall, plant-type cell wall; EXPRESSED IN: 9 plant structures; EXPRESSED DURING: L mature pollen stage, M germinated pollen stage, 4 anthesis, C globular stage, petal differentiation and expansion stage; CONTAINS InterP…	cell wall.pectin*esterases.PME	plant-type cell wall|nucleus|integral component of membrane|cell wall								1	1
AT3G14300	ATPMEPCRC	ATPMEPCRC; FUNCTIONS IN: pectinesterase activity; INVOLVED IN: cell wall modification; LOCATED IN: cell wall; EXPRESSED IN: flower; CONTAINS InterPro DOMAIN/s: Pectinesterase, active site (InterPro:IPR018040), Pectin lyase fold/virulence factor (InterPro:IPR011050), Pectinesterase, catalytic (InterPro:IPR000070), Pectinesterase inhibitor (InterPro:IPR006501), Pectin lyase fold (InterPro:IPR012334…	cell wall.pectin*esterases.PME	plasmodesma|integral component of membrane|nucleus|cell wall|cell periphery								1	1
AT2G47030	VGDH1	VGDH1; FUNCTIONS IN: enzyme inhibitor activity, pectinesterase activity; INVOLVED IN: cell wall modification; LOCATED IN: endomembrane system, cell wall, plant-type cell wall; EXPRESSED IN: male gametophyte, flower, pollen tube; CONTAINS InterPro DOMAIN/s: Pectinesterase, active site (InterPro:IPR018040), Pectin lyase fold/virulence factor (InterPro:IPR011050), Pectinesterase, catalytic (InterPro…	cell wall.pectin*esterases.PME	pollen tube|cell periphery|extracellular region|plant-type cell wall|plasmodesma|cell wall								1	1
AT3G09130	AT3G09130	unknown protein; BEST Arabidopsis thaliana protein match is: unknown protein (TAIR:AT3G42786.1); Has 7 Blast hits to 7 proteins in 2 species: Archae - 0; Bacteria - 0; Metazoa - 0; Fungi - 0; Plants - 7; Viruses - 0; Other Eukaryotes - 0 (source: NCBI BLink).	cell wall.precursor synthesis	chloroplast								1	1
AT3G55590	AT3G55590	Glucose-1-phosphate adenylyltransferase family protein; FUNCTIONS IN: transferase activity, nucleotidyltransferase activity; INVOLVED IN: biosynthetic process; EXPRESSED IN: sperm cell, flower; EXPRESSED DURING: 4 anthesis; CONTAINS InterPro DOMAIN/s: Trimeric LpxA-like (InterPro:IPR011004), Bacterial transferase hexapeptide repeat (InterPro:IPR001451), Nucleotidyl transferase (InterPro:IPR005835…	cell wall.precursor synthesis.NDP sugar pyrophosphorylase.GDP mannose	cytoplasm								1	1
AT3G01010	AT3G01010	UDP-glucose/GDP-mannose dehydrogenase family protein; FUNCTIONS IN: NAD or NADH binding, oxidoreductase activity, acting on the CH-OH group of donors, NAD or NADP as acceptor; INVOLVED IN: oxidation reduction; LOCATED IN: endomembrane system; EXPRESSED IN: cultured cell; CONTAINS InterPro DOMAIN/s: UDP-glucose/GDP-mannose dehydrogenase, dimerisation and substrate-binding domain (InterPro:IPR01402…	cell wall.precursor synthesis.UDP-Glc dehydrogenase (UGD)	cytoplasm								1	1
